# Supplementary material for: Analysis of Quality Differences in Rhizoma Musae From Different Origins Based on Rhizosphere Soil Bacterial Diversity and Metabolomics
Source: Food Sci Nutr. 2026 May 29;14(6):e71958. doi: 10.1002/fsn3.71958 (PMC13239065; doi:10.1002/fsn3.71958)
Supplement: Supplementary file 1 — Table S1: PERMANOVA results of overall differences in rhizosphere bacterial community structure of Rhizoma Musae among different origins. [file FSN3-14-e71958-s002.xlsx]

## Sheet: Sheet1
Table S1 PERMANOVA results of overall differences in rhizosphere bacterial community structure of Rhizoma Musae among different origins
Group comparison	Sample size	Permutations	Distance metric	pseudo-F value	p-value
Overall comparison of 5 origins	15	999	Bray-Curtis	2.317	0.001
