# Supplementary material for: Analysis of Quality Differences in Rhizoma Musae From Different Origins Based on Rhizosphere Soil Bacterial Diversity and Metabolomics
Source: Food Sci Nutr. 2026 May 29;14(6):e71958. doi: 10.1002/fsn3.71958 (PMC13239065; doi:10.1002/fsn3.71958)
Supplement: Supplementary file 2 — Table S2: Metabolite information of Rhizoma Musae from five different origins. [file FSN3-14-e71958-s001.xlsx]

## Sheet: 合并
Table S2. Metabolite information of Rhizoma Musae from five different origins
ID	Name	Formula	m/z	RT [min]	Class
MP3	Methyl 1-aminocyclopropanecarboxylate	C5H9NO2	116.07	1.098	Organic acids and derivatives
MP5	Erucamide	C22H43NO	338.341	9.306	Lipids and lipid-like molecules
MP7	L-Tryptophan	C11H12N2O2	205.096	3.11	Organoheterocyclic compounds
MP11	p-Coumaraldehyde	C9H8O2	319.095	5.203	Phenylpropanoids and polyketides
MP13	2-[(5Z,8Z,11Z,14Z,17Z)-5,8,11,14,17-Icosapentaenoyloxy]-3-(palmitoyloxy)propyl 2-(trimethylammonio)ethyl phosphate	C44H78NO8P	780.551	8.709	Lipids and lipid-like molecules
MP16	trans-3-Indoleacrylic acid	C11H9NO2	188.07	3.107	Organoheterocyclic compounds
MP20	3-Hydroxypropane-1,2-diyl (9Z,12Z,15Z,9'Z,12'Z,15'Z)bis-octadeca-9,12,15-trienoate	C39H64O5	613.48	7.237	Lipids and lipid-like molecules
MP23	L-Phenylalanine	C9H11NO2	166.086	1.732	Organic acids and derivatives
MP24	L-Glutamine	C5H10N2O3	147.076	0.58	Organic acids and derivatives
MP29	L-Isoleucine	C6H13NO2	132.101	1.053	Organic acids and derivatives
MP32	Pipecolic acid	C6H11NO2	130.086	0.665	Organic acids and derivatives
MP34	NPYR	C4H8N2O	101.071	8.28	Organoheterocyclic compounds
MP39	L-Valine	C5H11NO2	118.086	0.666	Organic acids and derivatives
MP41	2-Amino-1,3,4-octadecanetriol	C18H39NO3	318.299	5.943	Organic nitrogen compounds
MP42	Choline	C5H13NO	104.107	0.573	Organic nitrogen compounds
MP49	Adenosine	C10H13N5O4	268.103	0.813	Nucleosides, nucleotides, and analogues
MP50	Sphinganine (C17 base)	C17H37NO2	288.289	5.693	Organic nitrogen compounds
MP56	6-Methylquinoline	C10H9N	144.08	3.335	Organoheterocyclic compounds
MP59	2-Hydroxyphenylalanine	C9H11NO3	182.08	0.685	Organic acids and derivatives
MP64	L-Pyroglutamic acid	C5H7NO3	130.049	0.894	Organic acids and derivatives
MP71	Betaine	C5H11NO2	118.086	0.594	Organic acids and derivatives
MP82	L-beta-homothreonine	C5H11NO3	116.07	0.617	Organic acids and derivatives
MP83	L-Proline	C5H9NO2	116.07	0.616	Organic acids and derivatives
MP84	Trigonelline	C7H7NO2	138.054	0.606	Alkaloids and derivatives
MP85	Acetophenone	C8H8O	121.064	0.929	Organic oxygen compounds
MP89	4-Guanidinobutyric acid	C5H11N3O2	146.092	0.653	Organic acids and derivatives
MP92	Glycerophospho-N-palmitoyl ethanolamine	C21H44NO7P	454.291	7.188	Lipids and lipid-like molecules
MP101	MFCD00856004	C4H7Cl2NO2	171.992	9.797
MP108	n-{4-[n-(3-aminopropyl)-3-(4-hydroxy-3-methoxyphenyl)prop-2-enamido]butyl}-3-(4-hydroxy-3-methoxyphenyl)prop-2-enimidic acid	C27H35N3O6	498.258	4.025	Phenylpropanoids and polyketides
MP109	1-(2-Hydroxyethyl)-2,2,6,6-tetramethyl-4-piperidinol	C11H23NO2	202.179	0.664	Organoheterocyclic compounds
MP119	5-Hydroxyisourate	C5H4N4O4	185.032	0.574	Organoheterocyclic compounds
MP127	(+)-Procyanidin B2	C30H26O12	579.147	3.543	Phenylpropanoids and polyketides
MP131	(2S)-3-Hydroxy-2-[(9Z,12Z)-9,12-octadecadienoyloxy]propyl 2-(trimethylammonio)ethyl phosphate	C26H50NO7P	520.338	6.986	Lipids and lipid-like molecules
MP135	Tyramine	C8H11NO	138.091	0.68	Benzenoids
MP137	4-hydroxy-9-{[(2s,3r,4s,5s,6r)-3,4,5-trihydroxy-6-(hydroxymethyl)oxan-2-yl]oxy}furo[3,2-g]chromen-7-one	C17H16O10	381.078	0.59	Phenylpropanoids and polyketides
MP143	3-Methoxybenzaldehyde	C8H8O2	137.059	0.665	Benzenoids
MP150	5'-S-Methyl-5'-thioadenosine	C11H15N5O3S	298.096	3.132	Nucleosides, nucleotides, and analogues
MP156	Glucose 1-phosphate	C6H13O9P	261.036	0.596	Organic oxygen compounds
MP157	ent-Epipeltogynane-(4alpha->6)-fisetinidol	C31H26O10	559.152	8.199
MP158	(1r,3R,4s,5S)-4-{[(2E)-3-(3,4-dihydroxyphenyl)prop-2-enoyl]oxy}-1,3,5-trihydroxycyclohexane-1-carboxylic acid	C16H18O9	355.101	3.129	Organic oxygen compounds
MP169	6,10-dihydroxy-4-methyltetracyclo[7.7.1.0²,⁷.0¹³,¹⁷]heptadeca-1(16),2,4,6,9(17),10,12,14-octaen-8-one	C18H12O3	309.111	6.123	Benzenoids
MP172	N-Fructosyl isoleucine	C12H23NO7	294.154	1.001	Organic acids and derivatives
MP176	(2s)-2-hydroxy-3-{[(2r,3r,4s,5r,6r)-3,4,5-trihydroxy-6-(hydroxymethyl)oxan-2-yl]oxy}propyl (9z,12z,15z)-octadeca-9,12,15-trienoate	C27H46O9	532.346	6.973	Lipids and lipid-like molecules
MP177	BUTTPARK 35\07-27	C11H11NO4	222.075	1.849	Organoheterocyclic compounds
MP181	Cer(t18:1(6OH)/24:0(2OH))	C42H83NO5	682.632	8.28	Organic oxygen compounds
MP187	4-hydroxy-6-[2-(2-methyl-1,2,4a,5,6,7,8,8a-octahydronaphthalen-1-yl)ethyl]oxan-2-one	C18H28O3	293.21	6.83	Organoheterocyclic compounds
MP194	Octyl hydrogen phthalate	C16H22O4	279.158	7.709	Benzenoids
MP202	Guanosine	C10H13N5O5	284.098	0.975	Nucleosides, nucleotides, and analogues
MP204	8-Hydroxyquinoline	C9H7NO	146.06	4.59	Organoheterocyclic compounds
MP226	5,13-bis(3,4-dihydroxyphenyl)-7-[2-(3,4-dihydroxyphenyl)-3,5,7-trihydroxy-3,4-dihydro-2H-1-benzopyran-8-yl]-4,12,14-trioxapentacyclo[11.7.1.0Â,ÂaÂa.0Âl,â¸.0Âaâµ,Ââ°]henicosa-2,8,10,15,17,19-hexaene-6,9,17,19,21-pentol	C45H36O18	865.195	3.753	Phenylpropanoids and polyketides
MP231	6,7,3',4'-Tetrahydroxyaurone 6-(2'',4'',6''-triacetylglucoside)	C27H26O14	575.147	7.518	Phenylpropanoids and polyketides
MP234	1-Hydroxy-3-(palmitoyloxy)-2-propanyl (9Z,12Z)-9,12-octadecadienoate	C37H68O5	593.512	6.97	Lipids and lipid-like molecules
MP237	Prolylleucine	C11H20N2O3	229.154	0.666	Organic acids and derivatives
MP238	Leucylproline	C11H20N2O3	229.154	3.135	Organic acids and derivatives
MP240	N6,N6,N6-Trimethyl-L-lysine	C9H20N2O2	189.159	0.513	Organic acids and derivatives
MP261	DL-3-Aminoisobutyric acid	C4H9NO2	104.07	0.666	Organic acids and derivatives
MP270	Leu-Val	C11H22N2O3	231.169	3.04	Organic acids and derivatives
MP271	α-Lactose	C12H22O11	360.149	0.603	Organic oxygen compounds
MP280	(1r,2s)-3-({[(2s,3s,4r,5s)-4,5-dihydroxy-2-[(2r)-2-hydroxy-3-methoxy-3-oxopropyl]oxan-3-yl]oxy}carbonyl)-1-(3,4-dihydroxyphenyl)-6,7-dihydroxy-1,2-dihydronaphthalene-2-carboxylic acid	C27H28O14	577.162	6.592	Lignans, neolignans and related compounds
MP288	RIBOFLAVIN	C17H20N4O6	377.144	3.731	Organoheterocyclic compounds
MP290	N,N-dimethyl-Safingol	C20H43NO2	330.336	6.346	Organic nitrogen compounds
MP298	7-Hydroxycoumarine	C9H6O3	163.038	3.553	Phenylpropanoids and polyketides
MP307	L-Arginine	C6H14N4O2	175.118	0.498	Organic acids and derivatives
MP310	2-Cyclohexen-1-one, 3,5,5-trimethyl-4-[3-[(6-O-beta-D-xylopyranosyl-beta-D-glucopyranosyl)oxy]butyl]-	C24H40O11	505.263	4.233	Lipids and lipid-like molecules
MP311	4-[(E)-3-[(2R,3R,4S,5S,6R)-3-[(2S,3R,4R)-3,4-dihydroxy-4-(hydroxymethyl)oxolan-2-yl]oxy-4,5-dihydroxy-6-(hydroxymethyl)oxan-2-yl]oxybut-1-enyl]-3,5,5-trimethylcyclohex-2-en-1-one	C24H38O11	503.247	4.237	Lipids and lipid-like molecules
MP316	Val-Leu	C11H22N2O3	231.169	3.245	Organic acids and derivatives
MP318	(2S)-2-{[(2R)-2-Ammonio-4-methylpentanoyl]amino}-4-methylpentanoate	C12H24N2O3	245.185	3.687
MP328	N_malonyl_DL_tryptophan	C14H14N2O5	291.097	4.257	Organic acids and derivatives
MP338	(2r,3r,4s,5s)-2-(6-aminopurin-9-yl)-5-[(s)-methanesulfinylmethyl]oxolane-3,4-diol	C11H15N5O4S	314.091	0.667	Nucleosides, nucleotides, and analogues
MP343	4-methoxy-9H-xanthen-9-one	C14H10O3	227.07	4.907	Organoheterocyclic compounds
MP356	PC(18:3(6Z,9Z,12Z)/0:0)	C26H48NO7P	518.322	6.534	Lipids and lipid-like molecules
MP358	Cer(t18:0/22:0(2OH))	C40H81NO5	656.616	8.709	Lipids and lipid-like molecules
MP364	Amide C18	C18H37NO	284.294	6.649	Organic acids and derivatives
MP375	5-Hydroxytryptophol	C10H11NO2	178.086	1.183	Organoheterocyclic compounds
MP381	1-Stearoyl-sn-glycero-3-phosphocholine	C26H54NO7P	524.369	8.062	Lipids and lipid-like molecules
MP390	Feruloylputrescine	C14H20N2O3	265.154	3.332	Phenylpropanoids and polyketides
MP396	Glutamylphenylalanine	C14H18N2O5	295.128	3.457	Organic acids and derivatives
MP398	4,5-dihydroxy-5-methoxycyclohexa-1,3-diene-1-carboxylic acid	C8H10O5	169.049	3.865	Organic oxygen compounds
MP399	Vanillin	C8H8O3	153.054	4.228	Benzenoids
MP402	L-Isoleucyl-D-phenylalanine	C15H22N2O3	279.169	3.898	Organic acids and derivatives
MP414	Ala-Ile	C9H18N2O3	203.138	2.177	Organic acids and derivatives
MP417	Dihydrothymine	C5H8N2O2	129.065	0.591	Organoheterocyclic compounds
MP430	gamma-Glutamylglutamine	C10H17N3O6	276.118	0.595	Organic acids and derivatives
MP441	PC(18:2(9Z,12Z)/17:1(9Z))	C43H80NO8P	770.574	8.28	Lipids and lipid-like molecules
MP453	sphinganine	C18H39NO2	302.304	6.2	Organic nitrogen compounds
MP459	trans-Zeatin	C10H13N5O	220.117	2.163	Organoheterocyclic compounds
MP460	L-Threonine	C4H9NO3	120.065	0.582	Organic acids and derivatives
MP471	3-(2-Hydroxyethyl)indole	C10H11NO	162.091	4.744	Organoheterocyclic compounds
MP474	L-Isoleucyl-L-alanine	C9H18N2O3	203.138	1.045	Organic acids and derivatives
MP478	3,8-dihydroxy-3-methyl-2,4-dihydrobenzo[a]anthracene-1,7,12-trione	C19H14O5	323.09	4.814	Phenylpropanoids and polyketides
MP484	2,2'-(Tetradecylimino)diethanol	C18H39NO2	302.304	5.918	Organic nitrogen compounds
MP488	L-Glutamic acid	C5H9NO4	148.06	0.581	Organic acids and derivatives
MP490	(1R,3R,5R,7S,8R,9S)-3,8-epoxy-1-O-methyl-5-hydroxyvalechlorine	C13H17ClO6	305.08	5.424	Organoheterocyclic compounds
MP491	5-Hydroxy-1H-naphtho[2,1,8-mna]xanthen-1-one	C19H10O3	287.069	6.632	Organoheterocyclic compounds
MP492	t17:0 phytosphingosine	C17H37NO3	304.284	5.733	Organic nitrogen compounds
MP494	(2R,3R,8S,15R)-2,8-bis(3,4-dihydroxyphenyl)-3,4-dihydro-2H,14H-8,14-methanochromeno[7,8-d][1,3]benzodioxocine-3,5,11,13,15-pentol	C30H24O12	577.132	4.152	Phenylpropanoids and polyketides
MP496	Picolinic acid	C6H5NO2	124.039	0.759	Organoheterocyclic compounds
MP504	UNII:67GL43KSFC	C13H20O	193.158	5.153	Organic oxygen compounds
MP507	4-Hydroxycoumarin	C9H6O3	195.065	4.302	Phenylpropanoids and polyketides
MP511	Norsalsolinol	C9H11NO2	166.086	0.662	Organoheterocyclic compounds
MP513	MFCD00151985	C10H9NO	160.075	3.283
MP516	Lauryldimethylamine oxide	C14H31NO	230.247	5.487	Organic nitrogen compounds
MP531	PA(18:2(9Z,12Z)/0:0)	C21H39O7P	435.249	7.051	Lipids and lipid-like molecules
MP538	L-Histidine	C6H9N3O2	156.076	0.499	Organic acids and derivatives
MP539	N-(3,4-Dihydroxybenzoyl)tyramine	C15H15NO4	274.107	4.167	Alkaloids and derivatives
MP542	Palmitoyl Serinol	C19H39NO3	330.299	6.255	Lipids and lipid-like molecules
MP548	Jasmonic acid L-isoleucine conjugate	C18H29NO4	324.216	5.875	Organic acids and derivatives
MP551	epsilon-Amino-alpha-ketocarproic acid	C6H11NO3	146.081	0.794
MP557	PC(P-18:1(9Z)/16:0)	C42H82NO7P	744.587	8.276	Lipids and lipid-like molecules
MP563	3R-aminononanoic acid	C9H19NO2	174.148	3.449	Organic acids and derivatives
MP567	Pelargonidin	C15H10O5	288.089	2.275	Phenylpropanoids and polyketides
MP584	gamma-Glutamyltyrosine	C14H18N2O6	311.123	1.971	Organic acids and derivatives
MP585	4-(2,6,6-Trimethyl-3-oxo-1-cyclohexen-1-yl)-2-butanyl beta-D-glucopyranoside	C19H32O7	373.221	4.11
MP586	2,4-Pentadienoic acid, 5-[(1R,3S,5R,8S)-3-(beta-D-glucopyranosyloxy)-8-hydroxy-1,5-dimethyl-6-oxabicyclo[3.2.1]oct-8-yl]-3-methyl-, (2Z,4E)-	C21H32O10	462.232	3.391	Lipids and lipid-like molecules
MP591	7-[(3,4-dihydroxy-6-methyl-5-{[3,4,5-trihydroxy-6-(hydroxymethyl)oxan-2-yl]oxy}oxan-2-yl)oxy]-3,5-dihydroxy-2-(3,4,5-trihydroxyphenyl)chromen-4-one	C27H30O17	627.153	3.823	Phenylpropanoids and polyketides
MP592	Cytidine	C9H13N3O5	244.092	0.625	Nucleosides, nucleotides, and analogues
MP593	D-Seryl-L-leucine	C9H18N2O4	219.133	1.888
MP594	2-(3,4-dihydroxyphenyl)-5,7-dihydroxy-3,4-dihydro-2H-1-benzopyran-4-one	C15H12O6	289.07	3.761	Phenylpropanoids and polyketides
MP595	leu-gly-leu	C14H27N3O4	302.206	3.86	Organic acids and derivatives
MP596	2-[(3-Ethoxy-3-oxopropanoyl)amino]benzoic acid	C12H13NO5	252.086	4.118	Benzenoids
MP597	1-pentadecanoyl-sn-glycero-3-phosphocholine	C23H48NO7P	482.323	6.892	Lipids and lipid-like molecules
MP603	2-hydroxy-8-(4-hydroxyphenyl)phenalen-1-one	C19H12O3	289.085	6.75	Benzenoids
MP614	SM(d18:1/16:0(2OH))	C39H79N2O7P	719.576	8.242	Lipids and lipid-like molecules
MP616	7-hydroxy-1,4a-dimethyl-9-oxo-7-(propan-2-yl)-1,2,3,4,4a,4b,5,6,7,9,10,10a-dodecahydrophenanthrene-1-carboxylic acid	C20H30O4	335.218	6.931	Lipids and lipid-like molecules
MP619	fortuneilin E	C33H30O13	635.167	7.31	Phenylpropanoids and polyketides
MP631	Ile-val	C11H22N2O3	231.17	2.682	Organic acids and derivatives
MP633	5-Aminovaleric acid betaine	C8H17NO2	160.133	0.647	Lipids and lipid-like molecules
MP635	3,4,5-trihydroxy-6-(hydroxymethyl)oxan-2-yl 3-hydroxy-4,5-dimethoxybenzoate	C15H20O10	378.138	3.008	Phenylpropanoids and polyketides
MP642	Ethyl 4-oxo-3-piperidinecarboxylate	C8H13NO3	189.123	0.666
MP643	N6-Acetyl-L-lysine	C8H16N2O3	189.123	0.663	Organic acids and derivatives
MP644	MFCD03939870	C7H12N2O2	189.123	0.662
MP648	2-(2-amino-3-methylbutanamido)-3-phenylpropanoic acid	C14H20N2O3	265.154	3.531	Organic acids and derivatives
MP650	DMK	C15H28N4O6S	393.185	0.666
MP673	2'-O-Methyladenosine	C11H15N5O4	282.119	1.124	Nucleosides, nucleotides, and analogues
MP676	Norfenefrine	C8H11NO2	154.086	1.491	Benzenoids
MP678	Caprolactam	C6H11NO	114.091	3.372	Organoheterocyclic compounds
MP682	Valylvaline	C10H20N2O3	217.154	1.364	Organic acids and derivatives
MP686	pro-phe	C14H18N2O3	295.164	3.321	Organic acids and derivatives
MP691	(2R)-2-Amino-2-(4-hydroxyphenyl)acetamide	C8H10N2O2	167.081	0.782	Organic acids and derivatives
MP695	8-{5-[(2s)-5,7-dihydroxy-4-oxo-2,3-dihydro-1-benzopyran-2-yl]-2-hydroxyphenyl}-5,7-dihydroxy-2-(4-methoxyphenyl)chromen-4-one	C31H22O10	555.121	7.573	Phenylpropanoids and polyketides
MP705	dodecanamide	C12H25NO	200.2	7.046	Lipids and lipid-like molecules
MP707	3-(3,4-Dimethoxyphenyl)-1H-benzo[f]chromen-1-one	C21H16O4	333.111	6.433	Phenylpropanoids and polyketides
MP710	3-{[(2S,3R,4S,5R,6R)-4,5-dihydroxy-3-{[(2S,3R,4R,5R,6S)-3,4,5-trihydroxy-6-methyloxan-2-yl]oxy}-6-({[(2R,3R,4R,5R,6S)-3,4,5-trihydroxy-6-methyloxan-2-yl]oxy}methyl)oxan-2-yl]oxy}-2-(3,4-dihydroxyphenyl)-5,7-dihydroxy-4H-chromen-4-one	C33H40O20	757.216	3.775
MP711	PON-PC	C33H64NO9P	650.437	8.362	Lipids and lipid-like molecules
MP719	N-Fructosyl phenylalanine	C15H21NO7	328.138	1.746	Organic acids and derivatives
MP732	3-Chloro-N-(4,6-diphenyl-2-pyrimidinyl)benzamide	C23H16ClN3O	386.107	4.336
MP745	1-oleoyl-sn-glycero-3-phosphoethanolamine	C23H46NO7P	480.307	7.373	Lipids and lipid-like molecules
MP760	(4E,8E,10E-d18:3)sphingosine	C18H33NO2	296.257	5.653	Organic nitrogen compounds
MP764	Valylproline	C10H18N2O3	215.138	1.325	Organic acids and derivatives
MP768	Ceramide (d18:1/20:0)	C38H75NO3	594.58	8.78	Lipids and lipid-like molecules
MP769	TKK	C16H33N5O5	393.285	6.481
MP782	N-C18:0 Phytoceramide	C36H73NO4	584.56	8.04	Lipids and lipid-like molecules
MP783	Rutin	C27H30O16	611.158	3.991	Phenylpropanoids and polyketides
MP786	PE(18:3(9Z,12Z,15Z)/0:0)	C23H42NO7P	476.276	6.601	Lipids and lipid-like molecules
MP788	Aceglutamide	C7H12N2O4	189.086	0.743	Organic acids and derivatives
MP789	1-palmitoyl-2-hydroxy-sn-glycero-3-phosphoethanolamine	C21H44NO7P	454.291	7.055	Lipids and lipid-like molecules
MP794	Hypoxanthine	C5H4N4O	137.045	0.669	Organoheterocyclic compounds
MP811	Quinoline	C9H7N	130.065	2.45	Organoheterocyclic compounds
MP812	Robinin	C33H40O19	741.221	3.885	Phenylpropanoids and polyketides
MP813	4-(2,6,6-Trimethyl-4-oxo-2-cyclohexen-1-yl)-2-butanyl 6-O-beta-D-xylopyranosyl-beta-D-glucopyranoside	C24H40O11	505.263	4.304
MP816	H-GLU-VAL-OH	C10H18N2O5	247.128	1.524	Organic acids and derivatives
MP820	3-{[(2S,3R,4S,5S,6R)-4,5-dihydroxy-3-{[(2S,3R,4R,5R,6S)-3,4,5-trihydroxy-6-methyloxan-2-yl]oxy}-6-({[(2R,3R,4R,5R,6S)-3,4,5-trihydroxy-6-methyloxan-2-yl]oxy}methyl)oxan-2-yl]oxy}-5,7-dihydroxy-2-(4-hydroxyphenyl)-6-methoxy-4H-chromen-4-one	C34H42O20	771.232	3.944
MP827	L-Aspartic acid	C4H7NO4	134.044	0.584	Organic acids and derivatives
MP831	L-Isoleucyl-L-serine	C9H18N2O4	219.133	0.815	Organic acids and derivatives
MP860	PC(P-16:0/2:0)	C26H52NO7P	522.354	7.303	Lipids and lipid-like molecules
MP863	4-Ethylbenzaldehyde	C9H10O	135.08	3.157	Benzenoids
MP866	Glu-Leu	C11H20N2O5	261.144	2.425	Organic acids and derivatives
MP868	Thr-Leu	C10H20N2O4	233.149	2.221	Organic acids and derivatives
MP877	2-(6-aminopurin-9-yl)-5-(methanesulfinylmethyl)oxolane-3,4-diol	C11H15N5O4S	314.091	0.803	Nucleosides, nucleotides, and analogues
MP879	Carbofuran	C12H15NO3	222.112	0.755	Organoheterocyclic compounds
MP881	(1's,2r,2's,4's,5r,7's,8'r,9's,12's)-5,7',9',17'-tetramethyl-5'-oxaspiro[oxane-2,6'-pentacyclo[10.8.0.0²,⁹.0⁴,⁸.0¹³,¹⁸]icosane]-13'(18'),14',16'-triene	C27H38O2	395.293	5.859	Lipids and lipid-like molecules
MP882	Ile-Trp	C17H23N3O3	318.18	3.882	Organic acids and derivatives
MP883	Phenethylamine	C8H11N	122.096	2.464	Benzenoids
MP886	N-Acetylornithine	C7H14N2O3	175.107	0.636	Organic acids and derivatives
MP890	PE(0:0/18:3(9Z,12Z,15Z))	C23H42NO7P	476.276	6.5	Lipids and lipid-like molecules
MP894	SN-GLYCERO-3-PHOSPHOCHOLINE	C8H20NO6P	258.109	0.585	Lipids and lipid-like molecules
MP902	8-hydroxy-11-(hydroxymethyl)-1,5,11-trimethyltricyclo[6.2.1.0Â,â¶]undec-2-en-9-one	C15H22O3	251.163	4.605
MP909	1-methylpyrazole-5-carbaldehyde	C5H6N2O	111.055	0.633	Organic oxygen compounds
MP911	5,7-dihydroxy-6-(2-hydroxy-3,4,5,6-tetrahydropyridin-4-yl)-2-methylchromen-4-one	C15H15NO5	290.101	3.28	Organoheterocyclic compounds
MP912	Etiocholanolone	C19H30O2	308.257	8.029	Lipids and lipid-like molecules
MP918	PC(16:0/0:0)	C24H50NO7P	496.338	7.102	Lipids and lipid-like molecules
MP922	L-Asparagine	C4H8N2O3	133.06	0.61	Organic acids and derivatives
MP929	Glycyl-L-leucine	C8H16N2O3	189.123	2.201	Organic acids and derivatives
MP930	Quercetin 3-(2'',3'',4''-triacetylgalactoside)	C27H26O15	591.142	6.924	Phenylpropanoids and polyketides
MP933	Tyr-Leu	C15H22N2O4	295.164	3.47	Organic acids and derivatives
MP941	tetramethyldiaminobutane	C8H20N2	145.169	9.253	Organic nitrogen compounds
MP959	Uracil	C4H4N2O2	113.034	0.811	Organoheterocyclic compounds
MP973	2'-Deoxyadenosine	C10H13N5O3	252.108	0.94	Nucleosides, nucleotides, and analogues
MP978	(2Z)-2-[(E)-6-(hydroxymethyl)-2,4,8,10-tetramethyldodec-2-enylidene]-4-methylpentanedioic acid	C23H40O5	414.32	7.972	Lipids and lipid-like molecules
MP981	2-Phenylglycine	C8H9NO2	152.07	0.611	Organic acids and derivatives
MP982	Ile-Ile	C12H24N2O3	245.185	3.445	Organic acids and derivatives
MP983	(2s)-2-{[1-hydroxy-2-(1h-indol-3-yl)ethylidene]amino}butanedioic acid	C14H14N2O5	291.101	5.484	Organic acids and derivatives
MP985	L-Isoleucyl-D-tyrosine	C15H22N2O4	295.164	3.114	Organic acids and derivatives
MP993	3,6,9,12-Tetraoxatetracosan-1-ol	C20H42O5	380.336	8.269	Organic oxygen compounds
MP995	Histamine	C5H9N3	112.087	0.462	Organic nitrogen compounds
MP1015	Ceramide (d18:1/18:0)	C36H71NO3	566.549	9.278	Lipids and lipid-like molecules
MP1026	2,3-DIHYDROXY-4-METHOXYBENZOIC ACID	C8H8O5	185.044	1.09	Benzenoids
MP1032	N-palmitoyl glutamine	C21H40N2O4	385.305	7.642	Organic acids and derivatives
MP1040	5-[(2r,3r,4r,5r)-3,4-dihydroxy-5-(hydroxymethyl)oxolan-2-yl]pyrimidine-2,4-diol	C9H12N2O6	245.076	0.667	Nucleosides, nucleotides, and analogues
MP1055	5-[(E)-2-(3,5-dihydroxyphenyl)ethenyl]-2-methoxybenzene-1,3-diol	C15H14O5	275.09	4.024	Phenylpropanoids and polyketides
MP1063	Aflatoxin G2	C17H14O7	331.08	5.325	Phenylpropanoids and polyketides
MP1064	Phe-Ala	C12H16N2O3	237.123	2.193	Organic acids and derivatives
MP1075	L-Isoleucyl-L-threonine	C10H20N2O4	233.149	0.816	Organic acids and derivatives
MP1076	1,2-Dilinoleoylglycerol	C39H68O5	617.51	8.23	Lipids and lipid-like molecules
MP1079	Inosine	C10H12N4O5	269.087	0.671	Nucleosides, nucleotides, and analogues
MP1092	Tetramethylpyrazine	C8H12N2	137.107	3.592	Organoheterocyclic compounds
MP1094	Salsolinol	C10H13NO2	180.101	0.695	Organoheterocyclic compounds
MP1097	(3aR,7aS,8S,9aR)-5,8-dimethyl-3-methylidene-2H,3H,3aH,4H,6H,7H,7aH,8H,9H,9aH-azuleno[6,5-b]furan-2,6-dione	C15H18O3	247.132	4.238	Lipids and lipid-like molecules
MP1103	5-MAPDB	C12H17NO	192.138	5.874	Organoheterocyclic compounds
MP1109	4,6-dihydroxy-2-(hydroxymethyl)-5-isopropylcyclohex-2-en-1-one	C10H16O4	183.101	3.614	Lipids and lipid-like molecules
MP1114	5-pregn-2-en-20-one	C21H32O	283.241	5.089	Lipids and lipid-like molecules
MP1115	1-stearoyl-sn-glycero-3-phosphoethanolamine	C23H48NO7P	482.323	7.934	Lipids and lipid-like molecules
MP1117	Friedelin	C30H50O	427.392	8.536	Lipids and lipid-like molecules
MP1123	1-heptadecanoyl-sn-glycero-3-phosphocholine	C25H52NO7P	510.354	7.618	Lipids and lipid-like molecules
MP1132	9-Oxo-ODE	C18H30O3	295.226	7.538	Lipids and lipid-like molecules
MP1137	Asp-Ile	C10H18N2O5	247.128	2.452	Organic acids and derivatives
MP1145	Adenine	C5H5N5	136.061	0.635	Organoheterocyclic compounds
MP1165	MONOLINOLENIN	C21H36O4	353.268	6.441	Lipids and lipid-like molecules
MP1172	URIDINE	C9H12N2O6	245.076	0.811	Nucleosides, nucleotides, and analogues
MP1175	Asn-Leu	C10H19N3O4	246.144	1.953	Organic acids and derivatives
MP1177	5,7-DIHYDROXY-3',4',5'-TRIMETHOXYFLAVANONE	C18H18O7	347.111	4.414	Phenylpropanoids and polyketides
MP1178	PE(0:0/16:1(9Z))	C21H42NO7P	452.276	6.606	Lipids and lipid-like molecules
MP1181	Cer(t18:1(6OH)/22:0(2OH))	C40H79NO5	654.6	9.271	Organic oxygen compounds
MP1190	Neohydroxylunine	C16H17NO5	304.117	3.455	Organoheterocyclic compounds
MP1193	DL-α-Aminocaprylic acid	C8H17NO2	160.133	1.282	Organic acids and derivatives
MP1215	Guanidinobutyric acid methyl ester	C6H13N3O2	160.107	1.043	Organic acids and derivatives
MP1220	Noraugustamine	C16H17NO4	288.122	3.655
MP1231	2-(2-phenylethoxy)-6-{[(3,4,5-trihydroxyoxan-2-yl)oxy]methyl}oxane-3,4,5-triol	C19H28O10	434.201	3.906	Organic oxygen compounds
MP1235	PE(16:0/17:2(9Z,12Z))	C38H72NO8P	702.504	9.292	Lipids and lipid-like molecules
MP1249	Glycyl-D-phenylalanine	C11H14N2O3	223.107	3.029	Organic acids and derivatives
MP1261	phe-ile	C15H22N2O3	279.169	3.737	Organic acids and derivatives
MP1269	5-[carboxy(hydroxy)methyl]furan-2-carboxylic acid	C7H6O6	169.013	0.794	Organoheterocyclic compounds
MP1283	Diosmetin	C16H12O6	301.07	5.346	Phenylpropanoids and polyketides
MP1294	Haplobungine	C12H13NO4	236.091	0.685	Organoheterocyclic compounds
MP1295	N-Acetyl-D-galactosamine	C8H15NO6	222.096	0.623	Organic oxygen compounds
MP1296	N-Acetyl-L-glutamic acid	C7H11NO5	222.096	0.637	Organic acids and derivatives
MP1305	2-methoxy-4-[(1e)-2-[(23r)-24-methyl-5,7,18,20-tetraoxa-24-azahexacyclo[11.11.0.0²,¹⁰.0⁴,⁸.0¹⁴,²².0¹⁷,²¹]tetracosa-1(13),2,4(8),9,11,14(22),15,17(21)-octaen-23-yl]ethenyl]phenol	C29H23NO6	482.158	5.935	Alkaloids and derivatives
MP1310	Fuliginol	C20H14O4	319.095	7.144	Benzenoids
MP1317	4-Hydroxy-6-methyl-2-pyrone	C6H6O3	127.039	0.236	Organoheterocyclic compounds
MP1320	1-O-(2R-hydroxy-pentadecyl)-sn-glycerol	C18H38O4	336.31	8.268	Lipids and lipid-like molecules
MP1322	2,2'-Dihydroxy-9,9'-bis(4-hydroxyphenyl)-[3,3'-bi-1H-phenalene]-1,1'-dione	C38H22O6	575.147	7.789	Lipids and lipid-like molecules
MP1339	trans-Vaccenic acid	C18H34O2	300.289	5.994	Lipids and lipid-like molecules
MP1347	(4r,4as)-6-[(2r)-1,2-dihydroxypropan-2-yl]-4,4a-dimethyl-3,4,5,6,7,8-hexahydronaphthalen-2-one	C15H24O3	253.179	4.572	Lipids and lipid-like molecules
MP1349	RESISTOMYCIN	C22H16O6	377.101	5.667	Benzenoids
MP1359	iso (4E,13Z,15-methyl-d16:2) sphingosine	C17H33NO2	284.257	5.651
MP1366	(-)-5-oxo-1,2-campholide	C10H14O3	183.101	3.667	Organoheterocyclic compounds
MP1383	Phe-Pro	C14H18N2O3	263.138	3.497	Organic acids and derivatives
MP1393	5-Methoxysalicylic acid	C8H8O4	169.049	3.954	Benzenoids
MP1415	Pyridoxal	C8H9NO3	168.065	0.659	Organoheterocyclic compounds
MP1426	2-(3,4-dimethoxyphenyl)-5-hydroxy-7-methoxy-6-methyl-2,3-dihydro-1-benzopyran-4-one	C19H20O6	345.132	6.213	Phenylpropanoids and polyketides
MP1429	Cytosine	C4H5N3O	112.05	0.626	Organoheterocyclic compounds
MP1437	Serylphenylalanine	C12H16N2O4	253.117	2.9	Organic acids and derivatives
MP1445	4-(3-Aminophenoxy)phthalic acid	C14H11NO5	274.07	3.148	Benzenoids
MP1447	2-Amino-1-naphthol	C10H9NO	160.075	1.343	Benzenoids
MP1463	5-Hydroxy-1,3,3-trimethyl-2-(3-oxo-1-buten-1-ylidene)cyclohexyl 6-O-[(2S,3R,4R)-3,4-dihydroxy-4-(hydroxymethyl)tetrahydro-2-furanyl]-beta-D-glucopyranoside	C24H38O12	519.242	3.719
MP1468	14-HpODE	C18H32O4	330.263	6.622	Lipids and lipid-like molecules
MP1470	5-Oxo-D-prolyl-L-valine	C10H16N2O4	261.143	0.826	Organic acids and derivatives
MP1488	(1s,2r,3r,5s,6r)-8-azabicyclo[3.2.1]octane-2,3,6-triol	C7H13NO3	160.096	0.64	Alkaloids and derivatives
MP1503	exalamide	C13H19NO2	222.148	3.407	Benzenoids
MP1508	2,3-Dihydropodocarpusflavone A	C31H22O10	555.121	7.191	Phenylpropanoids and polyketides
MP1509	Limocitrin 3-rutinoside	C29H34O17	655.184	4.205	Phenylpropanoids and polyketides
MP1511	Epicatechin	C15H14O6	291.085	3.513	Phenylpropanoids and polyketides
MP1512	(9s,10s,11r,12z,15z)-9,10,11-trihydroxyoctadeca-12,15-dienoic acid	C18H32O5	346.258	4.459	Lipids and lipid-like molecules
MP1513	Broussonetinine A	C18H35NO5	346.258	4.459
MP1514	3-[2-(2h-1,3-benzodioxol-5-yl)-3-methyl-1-benzofuran-5-yl]prop-2-enal	C19H14O4	307.095	4.916	Phenylpropanoids and polyketides
MP1516	Linoleoyl Ethanolamide	C20H37NO2	324.289	7.939	Organic nitrogen compounds
MP1522	Thr-Phe	C13H18N2O4	267.133	3.116	Organic acids and derivatives
MP1524	Oleamide	C18H35NO	282.278	8.029	Lipids and lipid-like molecules
MP1526	N-(9,12-octadecadienoyl)-glutamine	C23H40N2O4	409.305	7.404	Organic acids and derivatives
MP1527	2-Acetamidooctanoic acid	C10H19NO3	202.143	1.776	Organic acids and derivatives
MP1537	4-chloro-2,5-dimethoxyamphetamine	C11H16ClNO2	230.092	4.104	Benzenoids
MP1538	6,9R,10R-trihydroxy-7E12Z,15Z-octadecatrienoic acid	C18H30O5	327.215	4.683	Lipids and lipid-like molecules
MP1550	Nicotinamide	C6H6N2O	123.055	0.615	Organoheterocyclic compounds
MP1551	6-methoxy-8,8-dimethyl-2-phenylpyrano[2,3-h]chromen-4-one	C21H18O4	335.127	7.359	Phenylpropanoids and polyketides
MP1553	EGLU	C7H13NO4	176.091	0.656	Organic acids and derivatives
MP1558	N6-Threonylcarbamoyladenosine	C15H20N6O8	413.14	3.325	Nucleosides, nucleotides, and analogues
MP1562	(2-(4,4-dimethyl-4,5-dihydrooxazol-2-yl)-5-fluorophenyl)(phenyl)methanol	C18H18FNO2	300.143	0.666	Benzenoids
MP1576	Prostaglandin K2	C20H30O5	351.215	4.559	Lipids and lipid-like molecules
MP1590	5-Aminoindazole	C6H6N4	117.054	0.612
MP1603	Sphinganine (d18:0)	C18H39NO2	302.304	6.094	Organic nitrogen compounds
MP1605	3'-Adenosine monophosphate (3'-AMP)	C10H14N5O7P	330.059	0.662	Nucleosides, nucleotides, and analogues
MP1608	Guanine	C5H5N5O	152.056	0.818	Organoheterocyclic compounds
MP1621	tyr-val	C14H20N2O4	281.149	2.187	Organic acids and derivatives
MP1633	3,5-dioxa-11-azapentacyclo[10.7.1.0²,⁶.0⁸,²⁰.0¹⁴,¹⁹]icosa-1,6,8(20),14,16,18-hexaen-13-one	C17H13NO3	280.096	3.069	Alkaloids and derivatives
MP1635	(1R,3S,4S,5R,7R)-4-(3-hydroxybutyl)-5-methyl-10-methylidene-8-oxatricyclo[5.3.0.0Âl,âµ]decan-9-one	C15H22O3	251.163	5.31
MP1643	PC(O-16:0/3:1(2E))	C27H54NO7P	536.37	7.782	Lipids and lipid-like molecules
MP1658	Asn-Ile	C10H19N3O4	246.144	1.691	Organic acids and derivatives
MP1676	4'-Dehydroxyirenolone	C19H12O2	273.09	5.967	Benzenoids
MP1685	4-O-beta-D-glucopyranosyl-2-methoxy-9-phenyl-1H-phenalen-1-one	C26H24O8	465.153	5.037	Benzenoids
MP1686	1-[(3,5-Dimethylisoxazol-4-yl)sulfonyl]piperidine-4-carboxylic acid	C11H16N2O5S	289.085	6.936	Organoheterocyclic compounds
MP1693	N-Acryloylaspartic acid	C7H9NO5	188.055	1.034	Organic acids and derivatives
MP1698	Amides, C12-18, N-(hydroxyethyl)	C17H35NO2	286.273	5.795
MP1704	(2S,3R)-2-Amino-1,3-heptadecanediol	C17H37NO2	288.289	5.982
MP1724	3-[(E)-(2-Chloro-4-nitrophenyl)diazenyl]-1,3-dihydro-2H-indol-2-one	C14H9ClN4O3	317.044	4.686
MP1725	Zeatin-7-N-glucoside	C16H23N5O6	382.171	3.032	Organic oxygen compounds
MP1731	Bis(2-methyl-2-propanyl) (iminodi-3,1-propanediyl)biscarbamate	C16H33N3O4	332.257	7.261
MP1735	5,7-bis(benzoyloxy)-2-hydroxy-2,6,10,10-tetramethyl-11-oxatricyclo[7.2.1.0¹,⁶]dodecan-12-yl pyridine-3-carboxylate	C35H37NO8	600.257	7.592	Lipids and lipid-like molecules
MP1741	1-(4-Amino-3,5-dichlorophenyl)-2-(3-methylbutylamino)ethanol	C13H20Cl2N2O	323.127	5.756	Benzenoids
MP1757	12-(5-hydroxy-6-methylpiperidin-2-yl)dodecane-1,2-diol	C18H37NO3	316.284	5.788	Alkaloids and derivatives
MP1762	(-)-3-Oxo-11,13(18)-oleandien-28-oic acid	C30H44O3	453.342	4.142
MP1768	VIRILON	C27H40O3	413.304	4.866	Lipids and lipid-like molecules
MP1774	Biotin	C10H16N2O3S	245.095	6.253	Organoheterocyclic compounds
MP1784	3,4-Dihydroxybenzaldehyde	C7H6O3	139.038	3.441	Organic oxygen compounds
MP1785	5,4'-Dihydroxy-6'',6''-dimethylpyrano[2'',3'':7,6]coumaronochromone	C20H14O6	351.085	5.513	Phenylpropanoids and polyketides
MP1795	N-Acetyl-L-glutamate 5-semialdehyde	C7H11NO4	174.075	0.657	Organic acids and derivatives
MP1816	1-(2,4-dihydroxy-3,5-dimethylphenyl)hex-4-en-1-one	C14H18O3	235.132	6.634	Organic oxygen compounds
MP1831	(2R,3R,4S,5S,6R)-2-{[4-(4-hydroxy-2,6,6-trimethylcyclohex-1-en-1-yl)butan-2-yl]oxy}-6-(hydroxymethyl)oxane-3,4,5-triol	C19H34O7	375.237	4.268
MP1867	2-CARBOXY-4-METHYLPIPERIDINE	C7H13NO2	144.101	1.014	Organic acids and derivatives
MP1872	2-[(5R,8S,8aS)-3,8-dimethyl-2-oxo-1,2,4,5,6,7,8,8a-octahydroazulen-5-yl]prop-2-enoic acid	C15H20O3	249.148	5.231
MP1881	Thymine	C5H6N2O2	127.05	1.116	Organoheterocyclic compounds
MP1896	Epicatechin-(4beta->8)-dryopteric acid	C32H28O14	637.147	6.583
MP1899	PEG-4	C8H18O5	195.122	2.332	Organic oxygen compounds
MP1907	N6-Succinyladenosine	C14H17N5O8	384.114	2.186	Organic acids and derivatives
MP1912	MFCD00270409	C21H38O4	355.283	6.77	Lipids and lipid-like molecules
MP1918	N-(13-methyl-tetradecanoyl)-capnine	C32H65NO5S	576.465	9.362	Lipids and lipid-like molecules
MP1922	12(13)Ep-9-KODE	C18H30O4	311.221	7.129	Lipids and lipid-like molecules
MP1928	1,14-dihydroxy-9-(4-hydroxyphenyl)-22-phenyl-2,15-dioxaoctacyclo[21.3.1.1¹⁰,¹⁴.0³,¹².0⁶,¹¹.0¹³,²⁶.0¹⁶,²⁵.0¹⁹,²⁴]octacosa-3,5,7,9,11,16(25),17,19,21,23-decaene-27,28-dione	C38H22O7	591.141	6.189	Phenylpropanoids and polyketides
MP1941	isoferulic acid	C10H10O4	227.091	3.852	Phenylpropanoids and polyketides
MP1944	11-[(2r,5r,6r)-5-hydroxy-6-methylpiperidin-2-yl]undecanoic acid	C17H33NO3	300.252	5.191	Lipids and lipid-like molecules
MP1968	9-Nitro-3a,4,5,9b-tetrahydro-3H-cyclopenta[c]quinoline-4,6-dicarboxylic acid	C14H12N2O6	305.08	4.957	Organoheterocyclic compounds
MP1970	2-(3,5-dihydroxy-4-methoxyphenyl)-8-[3,5,7-trihydroxy-2-(4-hydroxyphenyl)-3,4-dihydro-2h-1-benzopyran-4-yl]-3,4-dihydro-2h-1-benzopyran-3,5,7-triol	C31H28O12	593.157	6.675	Phenylpropanoids and polyketides
MP1978	5-carboxyindole	C9H7NO2	162.054	4.468	Organoheterocyclic compounds
MP1979	naphtylethylenediamine	C12H14N2	187.122	3.804
MP1994	Asp-Tyr	C13H16N2O6	297.107	1.314	Organic acids and derivatives
MP1995	Jasmonic acid	C12H18O3	211.132	3.788	Lipids and lipid-like molecules
MP1996	lycorine N-oxide	C16H17NO5	304.117	4.009
MP2001	O-Acetylserine	C5H9NO4	148.06	0.623	Organic acids and derivatives
MP2033	Monobutyl phthalate	C12H14O4	205.085	7.71	Benzenoids
MP2034	Maraniol	C12H12O3	205.085	7.728	Phenylpropanoids and polyketides
MP2047	Gln-Ile	C11H21N3O4	260.16	2.029	Organic acids and derivatives
MP2049	US1836000	C6H8N2O	125.07	0.634
MP2055	PC(P-18:1(11Z)/16:1(9Z))	C42H80NO7P	742.579	8.03	Lipids and lipid-like molecules
MP2056	1-Stearoylglycerol	C21H42O4	359.315	7.833	Lipids and lipid-like molecules
MP2062	(3E)-4-methyl-3-(phenylmethylidene)-2,3,4,5-tetrahydro-1H-1,4-benzodiazepine-2,5-dione	C17H14N2O2	279.112	3.923	Organoheterocyclic compounds
MP2073	1,4-dihydroxy-1,4-dimethyl-7-(propan-2-ylidene)-decahydroazulen-6-one	C15H24O3	253.179	5.042	Lipids and lipid-like molecules
MP2074	Methyl 5-hydroxy-4-oxopentanoate	C6H10O4	147.065	0.637	Organic acids and derivatives
MP2081	Scopoletin	C10H8O4	193.049	4.884	Phenylpropanoids and polyketides
MP2091	Tri-isobutylphosphate	C12H27O4P	267.171	7.285	Organic acids and derivatives
MP2102	Indole-3-acetic acid	C10H9NO2	176.07	4.019	Organoheterocyclic compounds
MP2106	citraconic anhydride	C5H4O3	113.023	0.782	Organoheterocyclic compounds
MP2112	Xanthopterin	C6H5N5O2	381.078	0.681	Organoheterocyclic compounds
MP2116	L-5-Hydroxytryptophan	C11H12N2O3	221.091	2.834	Organoheterocyclic compounds
MP2119	8,8-dimethyl-2-phenyl-4H,8H-pyrano[2,3-h]chromen-4-one	C20H16O3	305.116	6.601	Phenylpropanoids and polyketides
MP2120	n-[(3r,4r,5s,6r)-2,4,5-trihydroxy-6-methyloxan-3-yl]ethanimidic acid	C8H15NO5	206.102	0.64	Organic oxygen compounds
MP2129	L-alpha-lysophosphatidylcholine	C22H46NO7P	468.307	6.56	Lipids and lipid-like molecules
MP2130	1-[6-(2-hydroxypentyl)-1-methylpiperidin-2-yl]pentan-2-ol	C16H33NO2	272.258	5.563	Organoheterocyclic compounds
MP2133	9'-O-methylamericanol A	C19H20O6	345.132	6.3	Organoheterocyclic compounds
MP2134	3-oxo-heneicosanoic acid	C21H40O3	341.304	7.578	Lipids and lipid-like molecules
MP2140	8-8(cyclic),8-O-4-dehydrotriferulic acid	C30H26O12	579.142	6.751
MP2144	(2s,3r,4s,5s,6r)-2-{4-[(2s,3s,4s,5s)-5-(4-hydroxy-3,5-dimethoxyphenyl)-3,4-bis(hydroxymethyl)oxolan-2-yl]-2,6-dimethoxyphenoxy}-6-(hydroxymethyl)oxane-3,4,5-triol	C28H38O14	599.233	4.421	Lignans, neolignans and related compounds
MP2147	MFCD00368115	C21H13NO4	344.09	0.814
MP2191	N-Acetyltryptamine	C12H14N2O	203.117	4.706	Organoheterocyclic compounds
MP2203	Yangonin	C15H14O4	276.122	3.542	Phenylpropanoids and polyketides
MP2208	Dihydroxychaulmoogric acid	C18H32O4	295.226	6.572	Lipids and lipid-like molecules
MP2223	(2alpha,3beta,5xi,9xi,18xi)-2,3-Dihydroxyolean-12-en-28-oic acid	C30H48O4	473.361	7.89	Lipids and lipid-like molecules
MP2224	N-Acetylhistidine	C8H11N3O3	198.087	0.618	Organic acids and derivatives
MP2231	6-(7-methyloctyl)-1H,3H,4H,6H-furo[3,4-c]furan-1-one	C15H24O3	253.179	7.059	Organoheterocyclic compounds
MP2242	Criasiaticidine A	C15H9NO3	269.091	3.68	Organoheterocyclic compounds
MP2269	Anandamide (AEA)	C22H37NO2	348.289	7.623	Organic nitrogen compounds
MP2274	(6E,10E)-3,7,11,15-tetramethylhexadeca-1,6,10,14-tetraene-3,5,9-triol	C20H34O3	340.283	7.223	Lipids and lipid-like molecules
MP2282	Capryloylglycine	C10H19NO3	202.143	5.299	Organic acids and derivatives
MP2286	(2E)-4-Hydroxy-2-nonen-8-ynal	C9H12O2	185.117	3.504
MP2292	(1-Oxo-1H-phthalazin-2-yl)acetic acid	C10H8N2O3	222.087	3.5	Organoheterocyclic compounds
MP2300	9-(4-Hydroxyphenyl)-1H-phenalen-1-one	C19H12O2	273.09	6.451	Benzenoids
MP2318	Deisopropylatrazine	C5H8ClN5	174.054	4.069	Organoheterocyclic compounds
MP2325	N-Fructosyl tyrosine	C15H21NO8	344.133	0.67	Organic acids and derivatives
MP2326	Spisulosine	C18H39NO	286.31	6.381	Organic nitrogen compounds
MP2330	9K,12,13-diHODE	C18H30O5	327.216	6.498	Lipids and lipid-like molecules
MP2340	Diphenylamine	C12H11N	170.096	6.837	Benzenoids
MP2352	Evoxanthine	C16H13NO4	284.091	3.643	Organoheterocyclic compounds
MP2360	1a,1b-dihomo-PGE1	C22H38O5	383.278	8.183	Lipids and lipid-like molecules
MP2373	1-({1-[2-(2-hydroxypropoxy)propoxy]propan-2-yl}oxy)propan-2-ol	C12H26O5	251.184	4.396	Organic oxygen compounds
MP2378	1,5-Hexanediamine	C6H16N2	117.138	9.35	Organic nitrogen compounds
MP2391	13,17,24,25-Tetrahydroxy-16,23-epoxydammaran-3-one	C30H50O6	507.366	5.433	Lipids and lipid-like molecules
MP2394	Phe-Glu	C14H18N2O5	295.128	1.822	Organic acids and derivatives
MP2401	DNOP	C24H38O4	391.283	9.23	Benzenoids
MP2406	N,N-Dimethylvaline	C7H15NO2	146.117	2.76	Organic acids and derivatives
MP2412	2-Fluoro-5-[(Z)-(3-oxo-2-benzofuran-1(3H)-ylidene)methyl]benzonitrile	C16H8FNO2	266.065	2.266	Organoheterocyclic compounds
MP2413	(2R)-3-{[(2-Aminoethoxy)(hydroxy)phosphoryl]oxy}-2-hydroxypropyl myristate	C19H40NO7P	426.26	6.523	Lipids and lipid-like molecules
MP2432	cyclic guanosine monophosphate	C10H12N5O7P	346.053	0.811	Nucleosides, nucleotides, and analogues
MP2440	(1s,2r,6s,7r,8r,8ar)-octahydroindolizine-1,2,6,7,8-pentol	C8H15NO5	206.102	1.256	Organoheterocyclic compounds
MP2444	Pteroside W	C21H30O9	444.221	4.241
MP2447	(2r,3r,4r)-2-(4-hydroxyphenyl)-5-[(2r,3r,4s)-3,7,8-trihydroxy-2-(4-hydroxyphenyl)-3,4-dihydro-2h-1-benzopyran-4-yl]-3,4-dihydro-2h-1-benzopyran-3,4,7,8-tetrol	C30H26O11	563.147	6.954	Phenylpropanoids and polyketides
MP2461	4-(4-hydroxy-2,6,6-trimethyl-3-{[(2R,3R,4S,5S,6R)-3,4,5-trihydroxy-6-(hydroxymethyl)oxan-2-yl]oxy}cyclohex-1-en-1-yl)butan-2-one	C19H32O8	389.216	3.935
MP2470	Fuliginosone	C18H10O2	259.074	6.73	Benzenoids
MP2475	Nootkatone	C15H22O	219.174	4.855	Lipids and lipid-like molecules
MP2481	1-OLEOYL-RAC-GLYCEROL	C21H40O4	357.299	7.313	Lipids and lipid-like molecules
MP2486	Leu-Asn	C10H19N3O4	246.144	0.653	Organic acids and derivatives
MP2491	N-(2-Hydroxyethyl)heptadecanamide	C19H39NO2	314.304	6.234	Organic nitrogen compounds
MP2492	3-[(2s,3r,4r,5r)-3,4-dihydroxy-5-(hydroxymethyl)oxolan-2-yl]-2-hydroxypyrimidin-4-one	C9H12N2O6	245.076	0.881	Nucleosides, nucleotides, and analogues
MP2499	5-(4-Hydroxypentyl)-1,3-benzenediol	C11H16O3	197.116	3.831
MP2500	Tyr-Phe	C18H20N2O4	329.148	3.658	Organic acids and derivatives
MP2519	1-Methyladenosine	C11H15N5O4	282.119	1.55	Nucleosides, nucleotides, and analogues
MP2526	Linoleamide	C18H33NO	280.262	7.085	Lipids and lipid-like molecules
MP2527	(2E)-3-(3,4-dimethoxyphenyl)prop-2-enoic acid	C11H12O4	209.08	4.659	Phenylpropanoids and polyketides
MP2529	Catechin 4'-methyl ether	C16H16O6	305.1	4.111	Phenylpropanoids and polyketides
MP2535	3,5-Dimethoxybenzoic acid	C9H10O4	183.064	3.73	Benzenoids
MP2552	1-(4-Piperidinyl)ethanol	C7H15NO	162.148	0.645	Organoheterocyclic compounds
MP2556	2-AMINOMETHYL-4-METHYL-PENTANOIC ACID	C7H15NO2	146.117	2.199	Organic acids and derivatives
MP2566	(11s,12r)-6-(3,5-dihydroxyphenyl)-5-(4-hydroxy-3-methoxyphenyl)-12-(4-hydroxyphenyl)-4,13-dioxatricyclo[7.4.0.0³,⁷]trideca-1(9),2,7-triene-8,11-diol	C30H26O9	531.157	8.49	Phenylpropanoids and polyketides
MP2571	triacetyl-foliol	C26H38O6	447.273	7.863	Lipids and lipid-like molecules
MP2575	fraxinellone	C14H16O3	233.116	4.911
MP2579	6-hydroxy-5-methoxy-7-phenyl-3H-benzo[de]isochromene-1,3-dione	C19H12O5	321.075	5.202	Benzenoids
MP2587	LMPK12120217	C20H20O4	325.142	5.791	Phenylpropanoids and polyketides
MP2594	(4,8,8-trimethyldecahydro-1,4-methanoazulen-9-yl)methanol	C15H26O	205.194	6.019	Lipids and lipid-like molecules
MP2608	5-methyl-4-{[(2S,3R,4S,5S,6R)-3,4,5-trihydroxy-6-(hydroxymethyl)oxan-2-yl]oxy}-2H-chromen-2-one	C16H18O8	339.106	4.131
MP2611	2,2'-dihydroxy-4,4'-bis(4-hydroxyphenyl)-[1,1'-biphenalene]-3,3'-dione	C38H22O6	575.147	7.391	Lipids and lipid-like molecules
MP2615	3-hydroxy-8-methoxy-3-methyl-1,2,3,4,7,12-hexahydrotetraphene-1,7,12-trione	C20H16O5	337.106	5.458
MP2640	Diallyl Isocyanurate	C9H11N3O3	227.115	0.515	Organoheterocyclic compounds
MP2649	Acetyl tributyl citrate	C20H34O8	403.231	8.085	Organic acids and derivatives
MP2660	PC(15:1(9Z)/0:0)	C23H46NO7P	480.307	6.542	Lipids and lipid-like molecules
MP2661	N,N-Dimethylsphingosine	C20H41NO2	328.32	8.108	Organic nitrogen compounds
MP2674	C17 Sphingosine	C17H35NO2	286.273	5.708	Alkaloids and derivatives
MP2682	L-Valyl-D-tyrosine	C14H20N2O4	281.149	1.832	Organic acids and derivatives
MP2683	(+/-)12(13)-DiHOME	C18H34O4	315.252	6.582	Lipids and lipid-like molecules
MP2716	5-methoxy-7-{[(2s,3r,4s,5s,6r)-3,4,5-trihydroxy-6-(hydroxymethyl)oxan-2-yl]oxy}-3h-1-benzofuran-2-one	C15H18O9	343.101	4.132	Organic oxygen compounds
MP2717	(1-Methyl-1H-imidazol-2-yl)(2-thienyl)methanol	C9H10N2OS	195.058	1.9	Organoheterocyclic compounds
MP2722	Dilatrin	C26H24O9	481.148	4.395
MP2728	3S_2349_Tetrahydro_1h_pyrido_34b_indole_carboxylic_acid	C12H12N2O2	217.096	3.546	Organoheterocyclic compounds
MP2730	7-methylidene-1-{[3,4,5-trihydroxy-6-(hydroxymethyl)oxan-2-yl]oxy}-1h,4ah,5h,6h,7ah-cyclopenta[c]pyran-4-carbaldehyde	C16H22O8	343.138	4.033	Organic oxygen compounds
MP2735	eurycolactone B	C18H19ClO5	351.096	4.099	Lipids and lipid-like molecules
MP2736	1,2-Dihydroxy-16-heptadecyn-4-one	C17H30O3	283.226	6.388
MP2737	3-Hydroxysulfolane	C4H8O3S	137.026	0.793	Organoheterocyclic compounds
MP2738	1,7-bis(4-hydroxy-3-methoxyphenyl)hept-1-ene-3,5-dione	C21H22O6	371.148	6.299	Phenylpropanoids and polyketides
MP2740	2-(3,4-dihydroxyphenyl)-5-hydroxy-7-methoxy-8-[(2S,3R,4S,5S,6R)-3,4,5-trihydroxy-6-(hydroxymethyl)oxan-2-yl]oxy-3-[(2S,3R,4R,5R,6S)-3,4,5-trihydroxy-6-methyloxan-2-yl]oxychromen-4-one	C28H32O17	641.168	4.035	Phenylpropanoids and polyketides
MP2745	4-Hydroxybenzaldehyde	C7H6O2	123.044	0.814	Organic oxygen compounds
MP2750	hyacinthacine C4	C9H17NO5	220.117	0.664	Organoheterocyclic compounds
MP2755	Gly-Gly-Leu	C10H19N3O4	246.144	2.576	Organic acids and derivatives
MP2768	3-{8,8-dimethyl-2h,3h,4h-pyrano[2,3-f]chromen-3-yl}-2,6-dimethoxyphenol	C22H24O5	369.168	5.408	Phenylpropanoids and polyketides
MP2783	L-659,699	C18H28O5	325.2	5.408	Lipids and lipid-like molecules
MP2804	(2r,3s,4s,5r,6r)-2-(hydroxymethyl)-6-[(4-methoxyphenyl)methoxy]oxane-3,4,5-triol	C14H20O7	301.127	3.266	Organic oxygen compounds
MP2807	4-Methylleucine	C7H15NO2	146.117	0.909	Organic acids and derivatives
MP2870	kojic acid monomethyl ether	C7H8O4	157.049	0.64
MP2872	N,N-Dimethyltetradecylamine-N-oxide	C16H35NO	258.278	5.946	Organic nitrogen compounds
MP2880	(2s,3r,4s,5s,6r)-2-{[(3r)-3,7-dimethylocta-1,6-dien-3-yl]oxy}-6-(hydroxymethyl)oxane-3,4,5-triol	C16H28O6	317.195	4.621	Lipids and lipid-like molecules
MP2881	Phe-Tyr	C18H20N2O4	329.148	3.476	Organic acids and derivatives
MP2891	3-oxo-2,11-dioxatricyclo[5.4.0.0â´,â¸]undeca-5,9-diene-10-carboxamide	C10H9NO4	208.06	1.055
MP2902	2,5-Dihydroxyanisol	C7H8O3	141.054	1.352	Benzenoids
MP2913	5-methoxy-8,8-dimethyl-2-phenyl-4H,8H-pyrano[2,3-h]chromen-4-one	C21H18O4	335.133	3.87	Phenylpropanoids and polyketides
MP2918	Disogluside	C33H52O8	577.371	4.596	Lipids and lipid-like molecules
MP2928	Citrusinine I	C16H15NO5	302.101	4.686	Organoheterocyclic compounds
MP2933	MFCD00020424	C18H20N2O3	313.154	4	Organic acids and derivatives
MP2934	2-[5-(2-hydroxypropyl)oxolan-2-yl]propanoic acid	C10H18O4	185.117	3.383	Organoheterocyclic compounds
MP2969	6-Pentyl-2H-pyran-2-one	C10H14O2	167.106	4.611	Organoheterocyclic compounds
MP2972	N-Acetyl-leucine	C8H15NO3	174.112	4.064	Organic acids and derivatives
MP2978	Isopentenyladenine-9-N-glucoside	C16H23N5O5	366.176	3.816	Organic oxygen compounds
MP2991	N-Butylbenzenesulfonamide	C10H15NO2S	214.089	6.014	Benzenoids
MP2999	MFCD07785179	C27H45FeN6O9	654.264	3.606
MP3006	L-Tryptophyl-L-proline	C16H19N3O3	302.149	3.76	Organic acids and derivatives
MP3023	VAL-PRO-LEU	C16H29N3O4	328.222	3.6	Organic acids and derivatives
MP3029	7-Methyl-N-vanillyl-5-octenamide	C17H25NO3	292.19	5.015	Benzenoids
MP3053	trans-Damascone	C13H20O	193.158	4.608	Organic oxygen compounds
MP3056	cassiarin J	C17H19NO6	334.127	1.068	Organoheterocyclic compounds
MP3057	Gln-Trp	C16H20N4O4	333.155	3.422	Organic acids and derivatives
MP3058	p_hydroxy_hippuric_acid	C9H9NO4	196.06	0.795	Benzenoids
MP3081	1-(6-[5]-ladderane-hexanyl)-2-(8-[3]-ladderane-octanyl)-sn-glycerophosphocholine	C46H78NO6P	772.57	6.745	Lipids and lipid-like molecules
MP3097	(-)-Perillic Acid	C10H14O2	149.096	3.798	Lipids and lipid-like molecules
MP3098	Cuminaldehyde	C10H12O	149.095	3.801	Lipids and lipid-like molecules
MP3108	(1s,2r,4r,6s,10s)-6-hydroxy-1-methyl-7-methylidene-4-(prop-1-en-2-yl)-11-oxabicyclo[8.1.0]undecan-2-yl acetate	C17H26O4	295.189	4.685	Lipids and lipid-like molecules
MP3115	(Z)-2-Methyl-2-butenoic acid, 2-[(2-methyl-1-oxopropoxy)methyl]-2-propenyl ester	C13H20O4	241.143	5.153	Lipids and lipid-like molecules
MP3118	Diisopropylphosphate	C6H15O4P	183.077	4.801	Organic acids and derivatives
MP3130	Carbendazim	C9H9N3O2	192.076	3.321	Organoheterocyclic compounds
MP3144	2',3'-cyclic gmp	C10H12N5O7P	346.053	0.875	Lipids and lipid-like molecules
MP3148	3-[(2S,3R,4S,5R,6R)-3-[(2S,3R,4R,5S,6S)-3,5-dihydroxy-6-methyl-4-[(2S,3R,4S,5S,6R)-3,4,5-trihydroxy-6-(hydroxymethyl)oxan-2-yl]oxyoxan-2-yl]oxy-4,5-dihydroxy-6-[[(2R,3R,4R,5R,6S)-3,4,5-trihydroxy-6-methyloxan-2-yl]oxymethyl]oxan-2-yl]oxy-2-(3,4-dihydroxyphenyl)-5,7-dihydroxychromen-4-one	C39H50O25	919.269	3.675	Phenylpropanoids and polyketides
MP3155	OAG	C23H42O5	399.307	8.536	Lipids and lipid-like molecules
MP3172	O-Desmethyltramadol	C15H23NO2	250.177	5.86	Benzenoids
MP3183	4-[(2s,3r)-2-(hydroxymethyl)-2h,3h,9h-[1,4]dioxino[2,3-g]chromen-3-yl]-2,6-dimethoxyphenol	C20H20O7	373.127	3.703	Organoheterocyclic compounds
MP3184	10-hydroxy-14-methoxy-8-oxapentacyclo[10.6.2.0²,⁷.0⁹,¹⁹.0¹⁶,²⁰]icosa-1(18),2(7),3,5,9(19),10,12(20),13,16-nonaen-15-one	C20H12O4	349.106	6.872	Organoheterocyclic compounds
MP3188	N-[(4-hydroxy-3-methoxyphenyl)methyl]-8-methylnonanamide	C18H29NO3	308.221	4.688	Benzenoids
MP3189	Panthenol	C9H19NO4	206.138	0.631	Organic oxygen compounds
MP3205	Thr-Val	C9H18N2O4	219.133	0.931	Organic acids and derivatives
MP3257	Octabenzone	C21H26O3	344.227	3.606	Benzenoids
MP3260	NSC 210902	C14H9NO3	240.068	4.008	Organoheterocyclic compounds
MP3278	α-NAPHTHOFLAVANONE	C19H14O2	275.106	7.066	Phenylpropanoids and polyketides
MP3285	5-(2-hydroxy-1-methanesulfonylpropan-2-yl)-10,15-dimethyl-3,6,13,17-tetraoxahexacyclo[8.7.1.0²,⁴.0⁴,⁹.0¹²,¹⁴.0¹⁵,¹⁸]octadec-8-ene-7,16-dione	C20H24O9S	441.117	4.486	Organoheterocyclic compounds
MP3290	2-hydroxy-6,8-dimethoxy-9h-carbazole-3-carbaldehyde	C15H13NO4	272.091	4.587	Organoheterocyclic compounds
MP3291	(2r)-4-(1-methoxyindol-3-yl)-2-methylbutan-1-ol	C14H19NO2	234.148	5.424	Organoheterocyclic compounds
MP3299	(4s,6r)-4-hydroxy-6-isopropyl-3-methylcyclohex-2-en-1-one	C10H16O2	169.122	3.047	Lipids and lipid-like molecules
MP3300	(2E)-1-(2-hydroxy-3,4,5,6-tetramethoxyphenyl)-3-phenylprop-2-en-1-one	C19H20O6	345.132	5.712
MP3309	Dihomo--Linolenoyl Ethanolamide	C22H39NO2	350.304	9.154	Organic nitrogen compounds
MP3328	MFCD00050458	C16H16N2O3	285.122	3.814	Benzenoids
MP3356	2,6-Di-tert-butyl-1,4-benzoquinone	C14H20O2	221.153	5.373	Lipids and lipid-like molecules
MP3368	5-[5-(methoxycarbonyl)-5,8a-dimethyl-2-methylidene-decahydronaphthalen-1-yl]-3-methylpentanoic acid	C21H34O4	351.252	6.935	Lipids and lipid-like molecules
MP3370	QJ4743333	C10H8O2	193.085	4.156	Benzenoids
MP3375	(5E)-7-methylidene-10-oxo-4-(propan-2-yl)undec-5-enoic acid	C15H24O3	253.179	6.285
MP3380	Tri(butoxyethyl) phosphate	C18H39O7P	399.249	7.561	Organic acids and derivatives
MP3385	YQ3683000	C11H18O2	183.137	4.405
MP3403	(+)-(6R,9R)-3-Oxo-alpha-ionyl-9-O-beta-glucopyranoside	C19H30O7	371.205	3.882
MP3404	2-(4-Hydroxyphenyl)ethyl 2-O-[(2S,3R,4R)-3,4-dihydroxy-4-(hydroxymethyl)tetrahydro-2-furanyl]-beta-D-glucopyranoside	C19H28O11	450.196	4.252
MP3418	4-amino-3-phenylbutyric acid	C10H13NO2	180.101	1.174	Organic acids and derivatives
MP3434	7-(Hydroxymethyl)-2,5a,11,11,13a-pentamethyl-3a,5a,6,8,12,13a,13b,13c-octahydrofuro[4,3,2-ij]pyrano[4',3':4,5]cyclohepta[1,2-f]isochromene-1,5,9,13(2H,11H)-tetrone	C24H28O8	445.18	4.537
MP3438	(25S)-Delta(7)-dafachronic acid	C27H42O3	415.32	7.615	Lipids and lipid-like molecules
MP3444	N-(9-oxodecyl)acetamide	C12H23NO2	214.18	5.486	Organic acids and derivatives
MP3450	Laurylamine	C12H27N	186.221	5.512	Organic nitrogen compounds
MP3452	D-Methionyl-D-phenylalanine	C14H20N2O3S	297.126	3.731	Organic acids and derivatives
MP3456	2,4,6-Tris(allyloxy)-1,3,5-triazine	C12H15N3O3	250.118	6.671	Organoheterocyclic compounds
MP3459	N-ACETYL-DL-LEUCINE	C8H15NO3	174.112	3.973	Organic acids and derivatives
MP3468	2'-O-Methylguanosine	C11H15N5O5	298.114	1.458	Nucleosides, nucleotides, and analogues
MP3478	7-phenyl-3H-benzo[de]isochromen-1-one	C18H12O2	261.09	5.42	Benzenoids
MP3491	methyl 4,5-dihydroxy-3,4-dihydro-2h-pyrrole-2-carboxylate	C6H9NO4	160.06	0.675	Organic acids and derivatives
MP3496	N-linolenoyl-glutamine	C23H38N2O4	407.289	7.043	Organic acids and derivatives
MP3497	2-(2-Anilino-2-oxoethoxy)benzoic acid	C15H13NO4	313.117	3.549	Benzenoids
MP3506	compound 39a [PMID: 15634016]	C10H10N2O	175.086	2.897	Organic nitrogen compounds
MP3512	3-(propan-2-yl)-octahydropyrrolo[1,2-a]pyrazine-1,4-dione	C10H16N2O2	197.128	5.239	Organic acids and derivatives
MP3526	Maltotriose	C18H32O16	505.174	0.609	Organic oxygen compounds
MP3533	MFCD00392500	C20H39NO2	326.304	6.78
MP3550	Asn-Val	C9H17N3O4	232.128	0.708	Organic acids and derivatives
MP3553	(2E,4E)-N-Isobutyl-2,4-octadecadienamide	C22H41NO	336.325	9.182	Lipids and lipid-like molecules
MP3555	Tyrosyl-L-proline	C14H18N2O4	279.133	2.455	Organic acids and derivatives
MP3571	3-Phenylpropionitrile	C9H9N	132.08	3.104	Benzenoids
MP3573	Putative (3-hydroxyhexadecanoyl)glycine (aka Commendamide)	C18H35NO4	330.263	4.693	Organic acids and derivatives
MP3581	L-Kynurenine	C10H12N2O3	209.091	1.509	Organic oxygen compounds
MP3605	N-Benzoylisoleucine	C13H17NO3	236.127	3.298
MP3645	(-)-Dictamnoside L	C21H34O8	415.231	4.535
MP3650	(2R,3R,4R,5R,6S)-2-{[(2R,3S,4S,5R,6R)-6-(benzyloxy)-3,4,5-trihydroxyoxan-2-yl]methoxy}-6-methyloxane-3,4,5-triol	C19H28O10	417.174	4.271	Organic oxygen compounds
MP3662	10-Nitrooleate	C18H33NO4	328.247	4.541	Lipids and lipid-like molecules
MP3670	N-oleoyl glutamine	C23H42N2O4	411.32	7.823	Organic acids and derivatives
MP3680	3-(dodec-11-en-1-ylidene)-5-(hydroxymethyl)oxolan-2-one	C17H28O3	281.21	6.108	Organoheterocyclic compounds
MP3691	DL-5-Methoxytryptophan	C12H14N2O3	235.107	3.711	Organoheterocyclic compounds
MP3695	4-Hydrazino-5-phenylthieno[2,3-d]pyrimidine	C12H10N4S	243.07	1.067	Organoheterocyclic compounds
MP3699	MFCD19705130	C18H29NO3	308.221	5.905
MP3706	Caffeic acid	C9H8O4	181.049	4.127	Phenylpropanoids and polyketides
MP3710	MFCD00224338	C27H44N4O2	457.349	9.085
MP3712	ODA	C18H39N	270.315	6.843	Organic nitrogen compounds
MP3714	2-Amino-2-methyloctanoic acid	C9H19NO2	174.148	4.131	Organic acids and derivatives
MP3719	2-amino-decanoic acid	C10H21NO2	188.164	4.528	Organic acids and derivatives
MP3726	2-[(2-methoxyphenyl)amino]nicotinic acid	C13H12N2O3	245.091	4.257	Organoheterocyclic compounds
MP3734	N~2~-(1H-Indol-3-ylacetyl)-L-glutamine	C15H17N3O4	304.132	6.727
MP3737	N2_N2-Dimethylguanosine	C12H17N5O5	312.129	2.25	Nucleosides, nucleotides, and analogues
MP3749	2-(hydroxymethyl)-6-{[7-methoxy-2-(4-methoxyphenyl)-3,4-dihydro-2h-1-benzopyran-5-yl]oxy}oxane-3,4,5-triol	C23H28O9	449.177	4.24	Phenylpropanoids and polyketides
MP3750	Diethyl {[(2-hydroxyphenyl)amino]methylene}malonate	C14H17NO5	280.117	4.151
MP3756	Ferulamide	C10H11NO3	176.07	4.179	Phenylpropanoids and polyketides
MP3760	Solanidine	C27H43NO	398.34	6.483	Lipids and lipid-like molecules
MP3769	(1S,2R,5R,6R,10R,13S,15S)-5-[(2R,3E,5R)-5,6-Dimethyl-3-hepten-2-yl]-6,10-dimethyl-16,17-dioxapentacyclo[13.2.2.0~1,9~.0~2,6~.0~10,15~]nonadec-18-en-13-ol	C28H44O3	429.335	9.229
MP3776	D-Alanyl-D-tryptophan	C14H17N3O3	276.133	3.458	Organic acids and derivatives
MP3782	N-(2-Furylmethyl)-2-(4-nitrophenyl)acetamide	C13H12N2O4	302.113	3.503
MP3789	Verrucarol	C15H22O4	267.158	5.143
MP3801	LW6	C26H29NO5	436.216	4.348	Benzenoids
MP3823	N6-Isopentenyladenosine	C15H21N5O4	336.165	4.202	Nucleosides, nucleotides, and analogues
MP3872	val-gly-val	C12H23N3O4	274.175	2.983	Organic acids and derivatives
MP3892	(1r,2r,12br,13as)-1-ethenyl-10,11-dihydroxy-2-{[(2r,3r,4s,5s,6r)-3,4,5-trihydroxy-6-(hydroxymethyl)oxan-2-yl]oxy}-1,2,3,7,8,12b,13,13a-octahydro-6-azatetraphen-5-one	C25H31NO9	490.209	3.513	Organic oxygen compounds
MP3897	Disulfiram	C10H20N2S4	297.057	7.285	Organic nitrogen compounds
MP3912	Trp-Leu	C17H23N3O3	318.18	4.065	Organic acids and derivatives
MP3920	Helonioside B	C34H40O18	754.253	4.736
MP3923	Dubinidine	C15H17NO4	276.122	3.36
MP3931	Phenylacetylglycine	C10H11NO3	194.08	3.692	Organic acids and derivatives
MP3942	(3r,3ar,5ar,8s,9s,10ar)-5a,8-dihydroxy-3-isopropyl-3a,8,9-trimethyl-octahydrocyclopenta[d]azulen-10-one	C19H32O3	309.241	8.503	Organic oxygen compounds
MP3965	decanamide	C10H21NO	172.169	6.245	Organic acids and derivatives
MP3981	2-Butenoic acid, 2-ethyl-, (Z)-	C6H10O2	115.075	3.081
MP3999	7-Hydroxy-7-methyl-6-oxo-3-[(1E)-1-propen-1-yl]-6,7,8,8a-tetrahydro-1H-isochromen-8-yl 2,4-dihydroxy-6-methylbenzoate	C21H22O7	387.143	4.472
MP4000	Nardosinone	C15H22O3	251.163	6.658	Lipids and lipid-like molecules
MP4030	N_3_indolylacetyl_DL_aspartic_acid	C14H14N2O5	291.097	3.452	Organic acids and derivatives
MP4036	N-Cyclohexylpentanamide	C11H21NO	184.169	2.142	Lipids and lipid-like molecules
MP4058	HAD	C16H35N	242.283	6.426
MP4059	(2E,4E,12Z)-N-(2-methylpropyl)octadeca-2,4,12-trienamide	C22H39NO	334.309	7.538	Lipids and lipid-like molecules
MP4067	(+)-ar-Turmerone	C15H20O	217.158	5.951	Lipids and lipid-like molecules
MP4079	N-((2-Hydroxy-3-oxo-2-(pent-2-en-1-yl)cyclopentyl)acetyl)isoleucine	C18H29NO5	340.211	4.723
MP4102	Indole	C8H7N	118.065	4.59	Organoheterocyclic compounds
MP4111	PETROSELINIC ACID	C18H34O2	324.289	6.357	Lipids and lipid-like molecules
MP4127	RZ2670000	C10H22O6	239.148	3.203
MP4138	8-Methoxy-3-methyl-1-tetraphenol	C20H16O2	289.121	6.047
MP4145	2-{[4-(4-hydroxy-2,6,6-trimethylcyclohex-1-en-1-yl)but-3-yn-2-yl]oxy}-6-(hydroxymethyl)oxane-3,4,5-triol	C19H30O7	371.205	3.698	Lipids and lipid-like molecules
MP4151	Sulcatol	C8H16O	129.127	6.71	Lipids and lipid-like molecules
MP4177	Argininosuccinic acid	C10H18N4O6	291.133	3.207	Organic acids and derivatives
MP4202	(2s,3s,4s)-3,4-dihydroxy-6-methoxy-7-methylidene-2-[(1e,3e)-penta-1,3-dien-1-yl]-2h,3h,4h-pyrano[2,3-c]pyrrol-5-one	C14H17NO5	280.117	3.846	Organoheterocyclic compounds
MP4212	(6s,7s,8s)-1,5-dimethyl-8-(2-{[(2s,3r,4s,5s,6r)-3,4,5-trihydroxy-6-(hydroxymethyl)oxan-2-yl]oxy}propan-2-yl)tricyclo[4.4.0.0²,⁷]dec-4-en-3-one	C21H32O7	397.221	4.622	Lipids and lipid-like molecules
MP4224	Prespatane	C15H24	205.194	5.674	Lipids and lipid-like molecules
MP4235	(1s)-2-(acetyloxy)-1-{5-[(5e)-hept-5-en-1,3-diyn-1-yl]thiophen-2-yl}ethyl acetate	C17H16O4S	317.08	6.437	Organoheterocyclic compounds
MP4245	butyl 2-methyl-butanoate	C9H18O2	141.127	5.31	Lipids and lipid-like molecules
MP4247	5-hydroxy-3-(hydroxymethyl)-6-isopropyl-4-oxocyclohex-2-en-1-yl acetate	C12H18O5	243.122	3.611	Lipids and lipid-like molecules
MP4248	2,3-Dihydroindol-1-Yl-(2-Thiophen-3-Yl-1,3-Thiazol-4-Yl)methanone	C16H12N2OS2	313.048	3.55	Organoheterocyclic compounds
MP4249	4,5-diethyl-3-hexylbenzene-1,2-dicarboxylic acid	C18H26O4	307.189	6.289	Benzenoids
MP4264	7-oxo-11E,13-Tetradecadienoic acid	C14H22O3	239.163	4.482	Lipids and lipid-like molecules
MP4273	(3R,4R)-4-[(3,4-dimethoxyphenyl)methyl]-3-[(4-hydroxy-3-methoxyphenyl)methyl]oxolan-2-one	C21H24O6	373.163	5.911	Lignans, neolignans and related compounds
MP4277	Gln-Phe	C14H19N3O4	294.144	3.011	Organic acids and derivatives
MP4284	3-(Ethoxycarbonyl)-4-methyl-1H-pyrrole-2-carboxylic acid	C9H11NO4	198.075	0.654	Organoheterocyclic compounds
MP4290	(1S,5R,9R,13R)-1,5,9-trimethyl-11,14,15,16-tetraoxatetracyclo[10.3.1.0â´,ÂaÂl.0â¸,ÂaÂl]hexadecan-10-one	C15H22O5	283.153	4.342	Lipids and lipid-like molecules
MP4302	(3z,4r)-3-(2h-1,3-benzodioxol-5-ylmethylidene)-4-[(4-hydroxy-3-methoxyphenyl)methyl]oxolan-2-one	C20H18O6	355.116	3.972	Lignans, neolignans and related compounds
MP4303	Isoorientin 3'-O-glucuronide	C27H28O17	625.147	5.583	Phenylpropanoids and polyketides
MP4319	9S,10S,11R-trihydroxy-12Z,15Z-octadecadienoic acid	C18H32O5	329.231	6.187	Lipids and lipid-like molecules
MP4327	4-one	C9H14O2	331.187	6.289	Organic oxygen compounds
MP4337	Aflatoxin G1	C17H12O7	329.062	7.604	Phenylpropanoids and polyketides
MP4347	L-Dopa	C9H11NO4	198.075	3.486	Organic acids and derivatives
MP4354	5-Oxoprolylphenylalanine	C14H16N2O4	277.117	4.044
MP4355	7-Hydroxy-4-methylcarbostyryl	C10H9NO2	176.07	3.285
MP4358	Sedanolide	C12H18O2	195.137	5.648	Organoheterocyclic compounds
MP4361	6-hydroxy-3-(3-hydroxy-4-{[3,4,5-trihydroxy-6-({[3,4,5-trihydroxy-6-(hydroxymethyl)oxan-2-yl]oxy}methyl)oxan-2-yl]oxy}phenyl)-5,7-dimethoxy-4H-chromen-4-one	C29H34O17	655.184	4.288	Phenylpropanoids and polyketides
MP4379	3-(1-Isobutyryl-4-methyl-3-oxocyclohexyl)butanoic acid	C15H24O4	269.174	5.132	Lipids and lipid-like molecules
MP4400	(2s,3r,4s,5s,6r)-2-{[4-(2h-1,3-benzodioxol-5-yl)-2-(hydroxymethyl)-6,7-dimethoxy-3-methylnaphthalen-1-yl]oxy}-6-(hydroxymethyl)oxane-3,4,5-triol	C27H30O11	531.184	3.943	Lignans, neolignans and related compounds
MP4403	13-Octadecenoic acid	C18H34O2	283.262	7.859	Lipids and lipid-like molecules
MP4419	7-{[(2S,3R,4S,5S,6R)-4,5-dihydroxy-6-(hydroxymethyl)-3-{[(2S,3R,4R,5R,6S)-3,4,5-trihydroxy-6-methyloxan-2-yl]oxy}oxan-2-yl]oxy}-5-hydroxy-2-(4-hydroxyphenyl)-3-{[(2S,3R,4S,5S,6R)-3,4,5-trihydroxy-6-({[(2R,3R,4R,5R,6S)-3,4,5-trihydroxy-6-methyloxan-2-yl]oxy}methyl)oxan-2-yl]oxy}-4H-chromen-4-one	C39H50O24	903.273	3.322
MP4450	(2R,5R,6R)-3-[(1E,3E)-hepta-1,3-dien-1-yl]-5,6-dihydroxy-2-(hydroxymethyl)cyclohexan-1-one	C14H22O4	255.158	5.368
MP4456	2,6-Dimethoxyhydroquinone	C8H10O4	171.065	2.16	Benzenoids
MP4478	2-acetamido-3-(4-methoxyphenyl)propanoic acid	C12H15NO4	238.107	1.327	Organic acids and derivatives
MP4487	4-(4-hydroxy-2,2,6-trimethyl-6-{[(2S,3R,4S,5S,6R)-3,4,5-trihydroxy-6-(hydroxymethyl)oxan-2-yl]oxy}cyclohexylidene)but-3-en-2-one	C19H30O8	387.2	3.74
MP4490	Glu-Thr	C9H16N2O6	290.134	0.664	Organic acids and derivatives
MP4491	Cyanidin	C15H10O6	287.054	3.885	Phenylpropanoids and polyketides
MP4505	PAz-PC	C33H64NO10P	666.431	7.805	Lipids and lipid-like molecules
MP4510	Micotiazone	C9H9NO2	164.07	4.76	Benzenoids
MP4512	Haemodoronol	C21H16O4	333.111	4.944	Benzenoids
MP4531	Decamethylcyclopentasiloxane	C10H30O5Si5	371.1	8.336	Organometallic compounds
MP4556	2-Methyl-S-benzothiazole	C8H7NS2	182.009	6.53	Organoheterocyclic compounds
MP4557	5-Oxoprolyltyrosine	C14H16N2O5	293.112	3.289
MP4562	phe-thr	C13H18N2O4	267.133	1.254	Organic acids and derivatives
MP4573	deferrioxamine E	C27H48N6O9	601.353	4.049	Phenylpropanoids and polyketides
MP4575	Hexadecanamide	C16H33NO	256.263	8.286	Lipids and lipid-like molecules
MP4592	Rhamnetin	C16H12O7	317.064	3.947	Phenylpropanoids and polyketides
MP4593	N~5~-Carbamoyl-N~2~-(phenylacetyl)ornithine	C14H19N3O4	294.144	3.274
MP4598	(2S)-5-Amino-2-{[(2R)-2-ammonio-4-methylpentanoyl]amino}-5-oxopentanoate	C11H21N3O4	260.16	0.991
MP4609	1-[4-hydroxy-3-(3-methylbut-2-en-1-yl)phenyl]ethan-1-one	C13H16O2	205.122	4.502	Organic oxygen compounds
MP4612	5-(6-hydroxy-6-methyloctyl)-2,5-dihydrofuran-2-one	C13H22O3	227.163	3.612
MP4616	9-hydroxy linoleoylethanolamide	C20H37NO3	340.283	5.634	Organic oxygen compounds
MP4662	3-O-feruloyl-D-quinic acid	C17H20O9	369.117	3.721	Organic oxygen compounds
MP4665	5-(2,12-dihydroxytridecyl)benzene-1,3-diol	C19H32O4	325.236	7.078	Lipids and lipid-like molecules
MP4666	Triethylene glycol	C6H14O4	151.096	1.112	Organic oxygen compounds
MP4669	5-Oxoprolylproline	C10H14N2O4	227.102	2.203
MP4674	{1-[(2r,3r,4s,5s,6r)-3,4,5-trihydroxy-6-(hydroxymethyl)oxan-2-yl]indol-3-yl}acetic acid	C16H19NO7	338.122	3.844	Nucleosides, nucleotides, and analogues
MP4687	Ethyl 3,4,5-trimethoxybenzoate	C12H16O5	241.106	4.569	Benzenoids
MP4722	3-Hydroxyanthranilic acid	C7H7NO3	154.049	3.051	Benzenoids
MP4728	9h-pyrido[3,4-b]indol-1-ylmethanol	C12H10N2O	199.086	3.667	Alkaloids and derivatives
MP4736	N-(2-Chloro-6-fluorobenzyl)ethanamine	C9H11ClFN	188.063	3.243	Benzenoids
MP4767	5-hydroxy-2-(4-hydroxyphenyl)-6-methoxy-7-{[(2S,3R,4S,5S,6R)-3,4,5-trihydroxy-6-(hydroxymethyl)oxan-2-yl]oxy}-4H-chromen-4-one	C22H22O11	463.122	4.405	Phenylpropanoids and polyketides
MP4781	(3S,3aS,5aR,9R,9aS,9bS)-9-hydroxy-3,5a,9-trimethyl-2H,3H,3aH,4H,5H,5aH,6H,9H,9aH,9bH-naphtho[1,2-b]furan-2,6-dione	C15H20O4	265.143	4.955	Lipids and lipid-like molecules
MP4784	Norharman	C11H8N2	169.075	3.676	Organoheterocyclic compounds
MP4802	2-(2h-1,3-benzodioxol-5-yl)-3-hydroxyfuro[2,3-h]chromen-4-one	C18H10O6	323.054	5.59	Phenylpropanoids and polyketides
MP4803	N-2-Hydroxycyclopentyladenosine	C15H21N5O5	352.16	3.454	Nucleosides, nucleotides, and analogues
MP4810	3-Indoleacetamide	C10H10N2O	175.086	1.135	Organoheterocyclic compounds
MP4826	(2r)-1-(tert-butylamino)-3-(2-cyclopentylphenoxy)propan-2-ol	C18H29NO2	292.226	6.608	Benzenoids
MP4844	N-Methylsecoglaucine	C22H27NO4	370.196	3.765	Alkaloids and derivatives
MP4846	Isoquinoline	C9H7N	130.065	4.274	Organoheterocyclic compounds
MP4865	p-ethylstyrene	C10H12	133.101	4.194	Benzenoids
MP4889	13,14-dihydro-15-keto-tetranor Prostaglandin E2	C16H26O5	299.184	4.62	Organic oxygen compounds
MP4906	Jasmone	C11H16O	165.127	4.878	Organic oxygen compounds
MP4913	Dicyclohexylamine	C12H23N	182.19	4.155	Organic nitrogen compounds
MP4914	5-oxo-6E,8Z-tetradecadienoic acid	C14H22O3	239.163	4.405	Lipids and lipid-like molecules
MP4915	P-LGD2-PC	C44H80NO11P	830.551	7.675	Lipids and lipid-like molecules
MP4953	Fortuneanoside (-)-G	C20H22O10	423.127	3.286
MP4954	(2-isopropyl-5-methylphenyl)acetic acid	C12H16O2	193.122	3.572	Lipids and lipid-like molecules
MP4977	DiMNF	C21H16O4	333.111	5.897	Phenylpropanoids and polyketides
MP4988	N-palmitoyl GABA	C20H39NO3	342.299	8.227	Organic acids and derivatives
MP5000	Sphingosine (d18:1)	C18H37NO2	300.289	8.244	Organic nitrogen compounds
MP5031	TI3767000	C14H16O3	233.116	4.867
MP5053	17-Estradiol	C18H24O2	273.184	6.554	Lipids and lipid-like molecules
MP5054	Indole-3-acetyl-L-tryptophan	C21H19N3O3	362.149	4.537
MP5089	4-methoxy-6-(prop-2-en-1-yl)-2H-1,3-benzodioxole	C11H12O3	193.085	4.933	Organoheterocyclic compounds
MP5124	6,7-dimethyl-1-[(1s,2r,3r,4r)-1,2,3,4,5-pentahydroxypentyl]-4h-quinoxaline-2,3-dione	C15H20N2O7	341.133	2.988	Organoheterocyclic compounds
MP5148	6-(1-Naphthyl)-5-nitro-2-piperidinone	C15H14N2O3	271.107	3.547
MP5151	Methyl indole-3-acetate	C11H11NO2	190.086	4.704	Organoheterocyclic compounds
MP5152	2-[(2R,4aR,8R,8aR)-8-hydroxy-4a,8-dimethyl-decahydronaphthalen-2-yl]prop-2-enoic acid	C15H24O3	253.179	6.548
MP5156	Mesterolone	C20H32O2	305.247	8.021	Lipids and lipid-like molecules
MP5160	1,6-Dioxacyclohexadecane-7,16-dione	C14H24O4	257.174	4.088	Phenylpropanoids and polyketides
MP5162	N-[3-(Dimethylamino)propyl]dodecanamide	C17H36N2O	285.289	5.468	Lipids and lipid-like molecules
MP5165	5-hydroxy-8-(2-hydroxypropan-2-yl)-6-(2-methylbutanoyl)-4-phenyl-8h,9h-furo[2,3-h]chromen-2-one	C25H26O6	423.178	3.691	Phenylpropanoids and polyketides
MP5169	beta-Carboline-1-carboxylic Acid	C12H8N2O2	213.065	3.463	Alkaloids and derivatives
MP5189	2-[2-(2-acetamido-4-methylpentanamido)propanamido]-3-hydroxypropanoic acid	C14H25N3O6	332.18	1.901	Organic acids and derivatives
MP5190	15-HETE-VA	C28H41NO4	456.309	7.841	Benzenoids
MP5192	Ethyl furaneol	C7H10O3	285.133	4.008	Organoheterocyclic compounds
MP5194	N-Acetyl-L-phenylalanine	C11H13NO3	208.096	4.259	Organic acids and derivatives
MP5211	Rhoifolin	C27H30O14	579.178	6.663	Phenylpropanoids and polyketides
MP5219	4-Amino-2-hydroxy-5-{[1-hydroxy-1-(2-oxobicyclo[4.1.0]hept-3-en-1-yl)-2-propanyl]amino}-5-oxopentanoic acid	C15H22N2O6	327.154	3.414
MP5243	(3Z)-3-Butylidene-6,7-dihydroxy-4,5,6,7-tetrahydro-2-benzofuran-1(3H)-one	C12H16O4	225.111	4.36	Organoheterocyclic compounds
MP5249	Citral	C10H16O	135.116	3.8	Lipids and lipid-like molecules
MP5253	3-(Trifluoromethyl)phenylalanine	C10H10F3NO2	489.128	4.235	Organic acids and derivatives
MP5262	Gly-Trp	C13H15N3O3	262.118	3.399	Organic acids and derivatives
MP5266	3,4,5-trihydroxy-6-(hydroxymethyl)oxan-2-yl 3,4-dihydroxy-2-methylidenebutanoate	C11H18O9	295.101	3.96	Organic oxygen compounds
MP5276	Paxisterol_120160	C28H42O4	443.314	7.906	Lipids and lipid-like molecules
MP5282	3,5-dimethylorsellinic acid	C10H12O4	197.08	3.955	Benzenoids
MP5285	3,7-dimethyl-6-(3-{[3,4,5-trihydroxy-6-(hydroxymethyl)oxan-2-yl]oxy}butyl)-3h,3ah,4h,7h,8h,8ah-cyclohepta[b]furan-2-one	C21H34O8	415.231	4.05	Lipids and lipid-like molecules
MP5288	Isophorone	C9H14O	139.111	5.083	Organic oxygen compounds
MP5289	Asn-Tyr	C13H17N3O5	296.123	1.148	Organic acids and derivatives
MP5301	Methyl (2E)-4-oxo-2-pentenoate	C6H8O3	129.054	4.678
MP5313	MN-18	C23H23N3O	358.196	3.307	Organoheterocyclic compounds
MP5340	(2s,3r)-2,6-dihydroxy-4-methoxy-3-{[(2s,3r,4s,5s,6r)-3,4,5-trihydroxy-6-(hydroxymethyl)oxan-2-yl]oxy}-2h-pyridine-3-carbonitrile	C13H18N2O9	347.111	3.683	Organic oxygen compounds
MP5344	Euscapholide	C8H12O3	157.085	3.894
MP5348	(4aS,5R,6S,8aS)-5-[(3E)-5-Methoxy-3-methyl-5-oxo-3-penten-1-yl]-5,6,8a-trimethyl-3,4,4a,5,6,7,8,8a-octahydro-1-naphthalenecarboxylic acid	C21H32O4	349.236	6.764
MP5352	(3s,5r)-3-hydroxy-5-[(2r)-2-hydroxy-2-[(2s)-9-oxo-2h,3h-[1,4]dioxino[2,3-h]chromen-2-yl]propyl]-3-methyloxolan-2-one	C19H20O8	377.122	3.574	Phenylpropanoids and polyketides
MP5353	Arachidonoyl amide	C20H33NO	304.262	8.6	Lipids and lipid-like molecules
MP5359	Nigellidine	C18H18N2O2	295.143	4.071	Organoheterocyclic compounds
MP5392	(10s)-10-(hydroxymethyl)-8-oxatricyclo[10.4.0.0²,⁷]hexadeca-1(16),2,4,6,12,14-hexaene-5,10,14,15-tetrol	C16H16O6	305.101	4.597	Organic oxygen compounds
MP5405	l-(+)-Isoleucine betaine	C9H19NO2	174.148	1.145	Organic acids and derivatives
MP5406	(3as,6ar,8s,9ar,9bs)-3,6,9-trimethylidene-2-oxo-octahydroazuleno[4,5-b]furan-8-yl (2s)-2-amino-3-methylbutanoate	C20H27NO4	346.196	3.257	Lipids and lipid-like molecules
MP5421	STA-21	C19H14O4	307.095	4.696	Phenylpropanoids and polyketides
MP5428	NSC 3363	C10H18O4	185.117	3.029	Lipids and lipid-like molecules
MP5440	5-[2-(1-amino-2-methylpropan-2-yl)-5-(2-aminopyrimidin-4-yl)-1H-imidazol-4-yl]-2-chlorophenol	C17H19ClN6O	359.133	3.502	Organoheterocyclic compounds
MP5453	7,8-Dihydroxy-3,5,7-trimethyl-8,8a-dihydro-1H-isochromen-6-one	C12H16O4	225.111	4.423	Organoheterocyclic compounds
MP5484	3-Methyl-1-adamantanecarboxylic acid	C12H18O2	195.137	5.714	Organic acids and derivatives
MP5499	Asimicilone	C16H15NO4	286.106	3.466	Organoheterocyclic compounds
MP5501	3-Methoxytyramine	C9H13NO2	168.101	1.193	Benzenoids
MP5513	(2R,3R,3aR,5R)-5,7-dimethoxy-2-(7-methoxy-1,3-benzodioxol-5-yl)-3-methyl-3a-prop-2-enyl-2,3,4,5-tetrahydro-1-benzofuran-6-one	C22H26O7	403.174	5.072	Organoheterocyclic compounds
MP5514	piperonyl acetate	C10H10O4	195.065	3.424	Organoheterocyclic compounds
MP5521	3-(Hexopyranosyloxy)-2,6,23-trihydroxyolean-12-en-28-oic acid	C36H58O11	667.402	5.152	Lipids and lipid-like molecules
MP5546	(2R)-methyl 3-methyl-2-(2-((4-methyl-2-oxo-2H-chromen-7-yl)oxy)acetamido)pentanoate	C19H23NO6	362.159	3.722	Organic acids and derivatives
MP5560	15-isoLG hydroxylactam-ethanolamine	C22H35NO6	410.25	4.986	Lipids and lipid-like molecules
MP5583	DDAO	C12H27NO	202.216	4.987	Organic nitrogen compounds
MP5586	N-Acetyl-L-aspartic acid	C6H9NO5	176.055	0.876	Organic acids and derivatives
MP5596	(2s)-2-hydroxy-3-{[(2r,3r,4s,5r,6r)-3,4,5-trihydroxy-6-(hydroxymethyl)oxan-2-yl]oxy}propyl hexadecanoate	C25H48O9	493.335	7.749	Lipids and lipid-like molecules
MP5605	5-hydroxy-2-(4-hydroxy-3-methoxyphenyl)-6-methoxy-7-{[(2S,3R,4S,5S,6R)-3,4,5-trihydroxy-6-(hydroxymethyl)oxan-2-yl]oxy}-4H-chromen-4-one	C23H24O12	493.132	4.401
MP5623	Ser-Trp	C14H17N3O4	292.128	3.386	Organic acids and derivatives
MP5630	Corticosterone	C21H30O4	347.218	7.221	Lipids and lipid-like molecules
MP5633	Oleoyl ethanolamide	C20H39NO2	326.304	8.158	Organic nitrogen compounds
MP5637	(2r,3r,4s,5s,6r)-2-{[(1s,17s,18s,19r)-17-hydroxy-5,7-dioxa-12-azapentacyclo[10.6.1.0²,¹⁰.0⁴,⁸.0¹⁵,¹⁹]nonadeca-2,4(8),9,15-tetraen-18-yl]oxy}-6-(hydroxymethyl)oxane-3,4,5-triol	C22H27NO9	450.174	3.512	Alkaloids and derivatives
MP5643	Glabone	C18H12O4	293.08	5.343	Phenylpropanoids and polyketides
MP5644	Inumakilactone D	C18H22O8	367.14	6.246
MP5648	Tabulalide A	C34H40O17	721.225	5.478
MP5651	1,6-Dihydroxyphenazine	C12H8N2O2	213.065	3.852	Organoheterocyclic compounds
MP5712	Apocynin	C9H10O3	167.07	4.378	Organic oxygen compounds
MP5724	5,7-dioxa-12-azapentacyclo[10.6.1.0Â,Âaâ°.0â´,â¸.0ÂaÂl,Âaâ¸]nonadeca-2,4(8),9,17-tetraene-15,16-diol	C16H17NO4	288.122	2.826	Alkaloids and derivatives
MP5737	Vitexin 2''-O-(E)-ferulate	C31H28O13	609.152	5.002	Phenylpropanoids and polyketides
MP5754	Indole-3-acetyl-L-valine	C15H18N2O3	275.138	3.99	Organic acids and derivatives
MP5757	telisatin A	C20H15NO4	334.106	5.388	Alkaloids and derivatives
MP5777	Chrysoeriol 7,4'-diglucuronide	C28H28O18	653.141	6.261	Phenylpropanoids and polyketides
MP5785	N,N-Bis(2-hydroxyethyl)dodecanamide	C16H33NO3	288.252	6.649	Lipids and lipid-like molecules
MP5792	Demethylmultiorthoquinone	C19H18O3	295.132	4.992	Lipids and lipid-like molecules
MP5852	alpha-D-Glucopyranosyl-(1->4)-alpha-D-glucopyranosyl-(1->4)-alpha-D-glucopyranosyl-(1->4)-beta-D-glucopyranose	C24H42O21	667.226	4.618	Organic oxygen compounds
MP5862	(2r)-2,3-dihydroxypropyl pentadecanoate	C18H36O4	317.268	6.798	Lipids and lipid-like molecules
MP5867	2(1H)-Naphthalenone, 6-(hexopyranosyloxy)-3,4,4a,5,6,8a-hexahydro-4,7-dimethyl-1-(1-methylethyl)-	C21H34O7	399.236	4.283	Lipids and lipid-like molecules
MP5890	Robinetin	C15H10O7	303.049	3.992	Phenylpropanoids and polyketides
MP5896	loliolide	C11H16O3	197.117	4.564	Organoheterocyclic compounds
MP5903	1-acetylcyclohexene	C8H12O	125.096	4.207	Organic oxygen compounds
MP5937	MFCD27967783	C19H22O5	331.154	4.611
MP5942	amfonelic acid	C18H16N2O3	326.149	2.883	Organoheterocyclic compounds
MP5964	(+)-Jamesoniellide F	C20H20O6	357.132	4.371
MP5971	2-Isobutyl-3-methoxypyrazine	C9H14N2O	167.117	4.771	Organoheterocyclic compounds
MP5975	10,10-Dimethyl-6H,10H-chromeno[6',7':4,5]furo[3,2-c]chromene-3,6a(13aH)-diol	C20H18O5	339.122	4.537
MP5988	3-hydroxy-4-(3-hydroxyphenyl)-1,2-dihydroquinolin-2-one	C15H11NO3	254.08	3.501	Organoheterocyclic compounds
MP6031	​sclerketide D	C17H26O5	311.184	5.593	Lipids and lipid-like molecules
MP6079	Perforamone D	C15H14O5	275.091	3.954	Organoheterocyclic compounds
MP6084	Hyacinthacine A4	C9H17NO3	170.117	3.975
MP6099	pinolenic acid	C18H30O2	279.231	5.132	Lipids and lipid-like molecules
MP6101	3-[(2,4-Dimethoxyphenyl)amino]-3-oxopropanoic acid	C11H13NO5	240.086	3.804	Benzenoids
MP6127	2-hydroxy-1H-naphtho[2,1,8-mna]xanthen-1-one	C19H10O3	287.069	5.678	Organoheterocyclic compounds
MP6133	TRIS(3-CHLOROPROPYL)PHOSPHATE	C9H18Cl3O4P	327.007	6.397	Organic acids and derivatives
MP6167	desmethylenylnocardamine	C26H46N6O9	587.338	3.916	Phenylpropanoids and polyketides
MP6174	PE(0:0/15:0)	C20H42NO7P	440.276	6.723	Lipids and lipid-like molecules
MP6175	4-Methoxycinnamaldehyde	C10H10O2	163.075	5.791	Phenylpropanoids and polyketides
MP6203	MM3670000	C12H26O7	283.174	3.447	Organic oxygen compounds
MP6217	Tetrahydrobungeanool	C18H33NO2	328.284	6.055	Lipids and lipid-like molecules
MP6229	petasiphenone	C17H14O7	331.08	3.932	Organic oxygen compounds
MP6243	(1e)-1-(4-hydroxy-3-methoxyphenyl)dec-1-ene-3,5-dione	C17H22O4	308.185	4.799	Phenylpropanoids and polyketides
MP6267	N-(10-hydroxy-10-methylundecyl)acetamide	C14H29NO2	244.226	5.065	Organic oxygen compounds
MP6276	3-({4,5-dihydroxy-6-methyl-3-[(3,4,5-trihydroxy-6-methyloxan-2-yl)oxy]oxan-2-yl}oxy)-5,7-dihydroxy-2-(4-hydroxy-3-methoxy-5-{[3,4,5-trihydroxy-6-(hydroxymethyl)oxan-2-yl]oxy}phenyl)chromen-4-one	C34H42O21	787.226	3.802	Phenylpropanoids and polyketides
MP6279	5-Oxoprolyltryptophan	C16H17N3O4	316.128	4.139	Organic acids and derivatives
MP6284	9S-HHTrE	C16H26O3	267.195	5.821	Lipids and lipid-like molecules
MP6285	Jioglutin A diacetate	C14H19ClO7	335.091	5.999
MP6303	Isoschaftoside	C26H28O14	565.163	6.805	Phenylpropanoids and polyketides
MP6304	TCEP	C6H12Cl3O4P	284.96	5.548	Organic acids and derivatives
MP6323	4-hydroxy-2,6-dimethoxybenzaldehyde	C9H10O4	183.065	3.469	Benzenoids
MP6329	N-(1H-Indol-3-ylacetyl)isoleucine	C16H20N2O3	289.154	4.264	Organic acids and derivatives
MP6336	(-)-C-3'-Methoxylrocaglaol	C27H28O7	465.185	3.224
MP6340	(3R)-3-[(3-Hydroxy-3-methylbutanoyl)oxy]-4-(trimethylammonio)butanoate	C12H23NO5	262.164	1.11
MP6347	Asp-Trp	C15H17N3O5	320.123	3.529	Organic acids and derivatives
MP6361	palmitoleoyl ethanolamide	C18H35NO2	298.273	7.758	Organic nitrogen compounds
MP6378	3-(2-hydroxy-4-methoxyphenyl)prop-2-enoic acid	C10H10O4	195.065	3.387	Phenylpropanoids and polyketides
MP6387	(2E)-3-(4-{[(2S,3R,4S,5S,6R)-3,4,5-trihydroxy-6-(hydroxymethyl)oxan-2-yl]oxy}phenyl)prop-2-enoic acid	C15H18O8	327.106	4.566	Organic oxygen compounds
MP6403	Paeonol	C9H10O3	333.135	4.414	Organic oxygen compounds
MP6427	ID-8	C16H14N2O4	299.102	4.129	Organoheterocyclic compounds
MP6444	9,10,18-tris(acetyloxy)-12-(furan-3-yl)-8,17,19,20-tetrahydroxy-1,11-dimethyl-4,14-dioxo-5,13-dioxahexacyclo[17.2.1.0²,⁷.0⁷,²⁰.0⁸,¹⁷.0¹¹,¹⁶]docosan-22-yl acetate	C34H40O17	721.224	5.595	Lipids and lipid-like molecules
MP6458	DMH	C15H23N5O6S	402.143	4.041
MP6470	(15r,19r,20s)-19-hydroxy-3,13,21-triazapentacyclo[11.8.0.0²,¹⁰.0⁴,⁹.0¹⁵,²⁰]henicosa-1(21),2(10),4,6,8,11-hexaen-14-one	C18H17N3O2	308.139	4.7	Organoheterocyclic compounds
MP6482	N-Benzylformamide	C8H9NO	136.075	3.858	Benzenoids
MP6488	7,8-dihydroxy-1,1-dimethyl-3,4-dihydro-2h-isoquinoline-3-carboxylic acid	C12H15NO4	238.106	0.817	Organoheterocyclic compounds
MP6508	Estriol	C18H24O3	289.179	5.536	Lipids and lipid-like molecules
MP6518	2-[(3-Amino-2-oxo-2H-chromen-4-yl)amino]benzoic acid	C16H12N2O4	297.086	3.905	Phenylpropanoids and polyketides
MP6520	(1S)-Tricyclo[7.3.1.0~2,7~]tridec-2(7)-en-13-one	C13H18O	208.169	8.943
MP6524	folinic acid	C20H23N7O7	474.171	3.07	Organoheterocyclic compounds
MP6540	5-Hydroxy-10,10-dimethyl-6-methylenebicyclo[7.2.0]undecan-2-one	C14H22O2	223.169	4.772	Organic oxygen compounds
MP6541	Myristamide	C14H29NO	228.231	8.763	Lipids and lipid-like molecules
MP6554	Methyl cinnamate	C10H10O2	163.075	4.863	Phenylpropanoids and polyketides
MP6566	11-hydroperoxy-3,7,11-trimethyldodeca-1,6,9-triene-3,5-diol	C15H26O4	271.189	5.213	Lipids and lipid-like molecules
MP6587	4,8-Dimethyl-2-quinolinol	C11H11NO	174.091	3.454	Organoheterocyclic compounds
MP6594	5-Hydroxyoxindole	C8H7NO2	150.054	3.334	Organoheterocyclic compounds
MP6598	Vibsanol	C19H18O6	343.116	3.914	Phenylpropanoids and polyketides
MP6599	DESETHYLENECIPROFLOXACIN	C15H16FN3O3	306.123	4.163	Organoheterocyclic compounds
MP6606	L-(-)-Carvone	C10H14O	151.111	5.155	Lipids and lipid-like molecules
MP6613	(-)-Caryophyllene oxide	C15H24O	221.189	6.329	Lipids and lipid-like molecules
MP6675	2-Hydroxy-3,4-dimethoxybenzoic acid	C9H10O5	199.059	0.602	Benzenoids
MP6711	10Z-heptadecenenitrile	C17H31N	250.252	5.93	Organic nitrogen compounds
MP6712	sufac#1	C15H30O6S	677.353	6.633	Lipids and lipid-like molecules
MP6764	Neoduleen	C18H10O5	307.059	5.282	Phenylpropanoids and polyketides
MP6768	Indole-3-butyric acid	C12H13NO2	204.101	4.431	Organoheterocyclic compounds
MP6777	Tyr-Tyr	C18H20N2O5	345.143	2.926	Organic acids and derivatives
MP6787	N-Acetyl-L-carnosine	C11H16N4O4	269.128	4.815	Organic acids and derivatives
MP6796	9-Hydroxy-6Z-nonenoic acid	C9H16O3	173.117	5.226	Organic acids and derivatives
MP6797	(1r,13r)-1-hydroxy-5,7,11,14,18-pentaoxahexacyclo[11.11.0.0²,¹⁰.0⁴,⁸.0¹⁵,²³.0¹⁷,²¹]tetracosa-2,4(8),9,15(23),16,19,21-heptaen-24-one	C19H12O7	353.065	3.981	Phenylpropanoids and polyketides
MP6805	Moracin M	C14H10O4	243.064	3.761	Phenylpropanoids and polyketides
MP6809	Ponganone IX	C20H18O6	355.116	4.237	Benzenoids
MP6812	Biliverdin	C33H34N4O6	583.253	5.944	Organoheterocyclic compounds
MP6835	(-)-Montanine	C17H19NO4	302.138	3.463
MP6844	Ethyl 3-(N-butylacetamido)propionate	C11H21NO3	216.159	5.444	Organic acids and derivatives
MP6849	(1s,4s,5r,8r,13s,14r,17s,18r,19s,20r)-4,5,9,9,13,19,20-heptamethyl-24-oxahexacyclo[15.5.2.0¹,¹⁸.0⁴,¹⁷.0⁵,¹⁴.0⁸,¹³]tetracos-15-ene-10,23-dione	C30H44O3	453.342	4.038	Lipids and lipid-like molecules
MP6852	Dinorlithocholic acid	C22H36O3	349.273	6.907	Lipids and lipid-like molecules
MP6859	4a,8-dimethyl-octahydronaphtho[1,8a-b]oxirene	C12H20O	198.185	8.946	Organoheterocyclic compounds
MP6871	1-(piperidin-1-yl)octadecane-1,12-dione	C23H43NO2	366.335	8.361	Organoheterocyclic compounds
MP6878	Licochalcone A	C21H22O4	339.158	4.548	Phenylpropanoids and polyketides
MP6887	Linoleyl alcohol	C18H34O	267.267	7.58	Lipids and lipid-like molecules
MP6921	Glu-Val-Phe	C19H27N3O6	394.196	4.065	Organic acids and derivatives
MP6928	(2s)-4-[(1e)-2-{[(1s)-1-carboxy-2-(4-hydroxyphenyl)ethyl]amino}ethenyl]-2,3-dihydropyridine-2,6-dicarboxylic acid	C18H18N2O7	375.122	6.154	Organic acids and derivatives
MP6945	Muscone	C16H30O	239.236	7.133	Organic oxygen compounds
MP6958	Riboflavol	C17H20N4O7	393.139	3.968	Organoheterocyclic compounds
MP7003	L-165041	C22H26O7	403.174	4.73	Organic oxygen compounds
MP7009	Ethyl diethylphosphonofluoroacetate	C8H16FO5P	243.08	6.255	Organic acids and derivatives
MP7028	17ALPHA-HYDROXYPROGESTERONE CAPROATE	C27H40O4	429.299	4.725	Lipids and lipid-like molecules
MP7054	Ser-Tyr	C12H16N2O5	269.113	1.123	Organic acids and derivatives
MP7055	N-palmitoyl histidine	C22H39N3O3	394.305	6.225	Organic acids and derivatives
MP7072	2-(2-Quinolinyl)-1-[3-(trifluoromethyl)phenyl]ethanol	C18H14F3NO	318.111	6.187	Organoheterocyclic compounds
MP7074	5-Amino-8-quinolinol	C9H8N2O	161.07	4.385	Organoheterocyclic compounds
MP7090	MFCD00440392	C13H13NO3	232.096	5.998	Organoheterocyclic compounds
MP7104	3-hydroxy-2H-pyrrolo[2,3-b]indolo[5,5a,6-b,a]quinazoline-9(8H),7'-dione	C17H12N2O3	293.091	4.518	Organoheterocyclic compounds
MP7105	N-(3-Methoxybenzyl)palmitamide	C24H41NO2	376.32	8.66	Benzenoids
MP7136	4-[(1r,2r)-3,3-dimethyl-2-(3-oxobutyl)cyclobutyl]pent-4-en-1-yl acetate	C17H28O3	281.21	7.251	Organic acids and derivatives
MP7138	5-hydroxy-2-methoxy-7-phenyl-6-{[3,4,5-trihydroxy-6-(hydroxymethyl)oxan-2-yl]oxy}phenalen-1-one	C26H24O9	481.148	4.934	Benzenoids
MP7159	2,4-di-tert-butyl-6-[(dimethylamino)methyl]phenol	C17H29NO	264.231	5.03	Benzenoids
MP7172	2-Ethylhexyl diglycol	C12H26O3	219.195	7.154	Organic oxygen compounds
MP7184	(1s,2r,3s,4z,5r)-4-(cyanomethylidene)-2,3-dihydroxy-5-{[(2r,3r,4s,5s,6r)-3,4,5-trihydroxy-6-(hydroxymethyl)oxan-2-yl]oxy}cyclohexyl benzoate	C21H25NO10	452.154	2.72	Organic oxygen compounds
MP7207	3-O-Methylanhydrotuberosin	C21H18O4	335.133	3.368	Phenylpropanoids and polyketides
MP7240	7,19-dihydroxy-5,21-bis(2-hydroxypropyl)-6,20-dimethoxy-12,14-dioxahexacyclo[13.8.0.0²,¹¹.0³,⁸.0⁴,²².0¹⁸,²³]tricosa-1,3(8),4,6,10,15,18(23),19,21-nonaene-9,17-dione	C29H26O10	535.152	6.416	Benzenoids
MP7241	myricetin 3-O-beta-D-galactopyranoside	C21H20O13	481.096	3.824	Phenylpropanoids and polyketides
MP7255	Gln-Tyr	C14H19N3O5	310.139	1.202	Organic acids and derivatives
MP7267	Methoxamine	C11H17NO3	212.127	1.176	Benzenoids
MP7278	Dehydroaripiprazole	C23H25Cl2N3O2	446.133	3.74	Organoheterocyclic compounds
MP7288	alpha-N-(3-hydroxyhexadecanoyl) L-ornithine	C21H42N2O4	387.321	5.795	Organic acids and derivatives
MP7303	dehydroxynocardamine	C27H48N6O8	585.359	3.95	Phenylpropanoids and polyketides
MP7308	Isorhamnetin 3-galactosyl-(1->4)-rhamnosyl-(1->6)-galactoside	C34H42O21	787.227	4.073	Phenylpropanoids and polyketides
MP7324	Isotanshinone I	C18H12O3	277.085	4.788	Lipids and lipid-like molecules
MP7365	(2r,3r,4s)-2-(3,4-dihydroxyphenyl)-2-{[(2s,3r)-2-(3,4-dihydroxyphenyl)-5,7-dihydroxy-3,4-dihydro-2h-1-benzopyran-3-yl]oxy}-3,4-dihydro-1-benzopyran-3,4,5,7-tetrol	C30H26O13	595.137	4.783	Phenylpropanoids and polyketides
MP7367	(2e)-3-{4-hydroxy-3-[(1e)-2-(4-hydroxy-3-methoxyphenyl)ethenyl]-5-methoxyphenyl}prop-2-enoic acid	C19H18O6	343.116	4.221	Phenylpropanoids and polyketides
MP7368	Isoleucylprolylisoleucine	C17H31N3O4	342.237	3.894	Organic acids and derivatives
MP7389	3,4-bis(2h-1,3-benzodioxol-5-ylmethyl)-4-hydroxyoxolan-2-one	C20H18O7	371.111	4.523	Lignans, neolignans and related compounds
MP7394	3-{[(2s,3r,4r,5s,6r)-3,4-dihydroxy-5-{[(2s,3r,4s,5s,6r)-3,4,5-trihydroxy-6-(hydroxymethyl)oxan-2-yl]oxy}-6-({[(2r,3r,4r,5r,6s)-3,4,5-trihydroxy-6-methyloxan-2-yl]oxy}methyl)oxan-2-yl]oxy}-5,7-dihydroxy-2-(4-hydroxy-3-methoxyphenyl)chromen-4-one	C34H42O21	787.226	3.581	Phenylpropanoids and polyketides
MP7430	3-Hydroxyfluorene	C13H10O	183.08	6.642	Benzenoids
MP7431	Ephedrannin D1	C30H24O13	593.121	4.781
MP7444	3-Hydroxy-3-methyl-pentanedioic acid, 2'-ester with 3-(beta-D-glucopyranosyloxy)-5,7-dihydroxy-2-(4-hydroxy-3-methoxyphenyl)-8-methoxy-4H-1-benzopyran-4-one	C29H32O17	653.169	4.385
MP7448	Asn-Trp	C15H18N4O4	319.139	3.403	Organic acids and derivatives
MP7454	3-(3-Methyl-2-quinoxalinyl)-1,2-propanediol	C12H14N2O2	219.112	3.213
MP7475	6,7-Dimethoxy-2-naphthoic acid	C13H12O4	233.08	4.134	Benzenoids
MP7495	(2r,3r,4s)-2-(4-hydroxyphenyl)-6-[(2r,3r,4r)-3,4,7,8-tetrahydroxy-2-(4-hydroxyphenyl)-3,4-dihydro-2h-1-benzopyran-6-yl]-3,4-dihydro-2h-1-benzopyran-3,4,7,8-tetrol	C30H26O12	579.142	5.127	Phenylpropanoids and polyketides
MP7500	3,5,7-trihydroxy-2-(3-hydroxy-4-{[(2S,3R,4S,5S,6R)-3,4,5-trihydroxy-6-(hydroxymethyl)oxan-2-yl]oxy}phenyl)-4H-chromen-4-one	C21H20O12	465.101	3.991	Phenylpropanoids and polyketides
MP7572	(1e)-1,7-bis(4-hydroxyphenyl)hept-1-ene-3,5-dione	C19H18O4	311.127	5.306	Phenylpropanoids and polyketides
MP7577	5,6-Dihydroxy-2-(2',4',6'-trihydroxyphenyl)benzofuran-3-carboxylic acid	C15H10O8	319.044	4.474	Phenylpropanoids and polyketides
MP7586	ILK	C18H36N4O4	187.143	3.296	Organic acids and derivatives
MP7592	(5s)-3-oxo-1h,2h,5h,6h,11h,11bh-indolo[3,2-g]indolizine-5-carboxylic acid	C15H14N2O3	271.107	4.307	Organoheterocyclic compounds
MP7610	Prunin	C21H22O10	435.127	4.372	Phenylpropanoids and polyketides
MP7613	4-Hydroxy-4-(5-hydroxy-7-methoxy-4-oxo-4H-chromen-2-yl)-2,5-cyclohexadien-1-yl beta-D-glucopyranoside	C22H24O11	465.141	4.164
MP7624	N-(E-4-coumaroyl)-aspartate	C13H13NO6	280.081	3.632
MP7680	12-keto tridecanoic acid	C13H24O3	229.179	5.846	Lipids and lipid-like molecules
MP7720	3,3-Dimethylcyclohexanone	C8H14O	127.111	4.464	Organic oxygen compounds
MP7740	Sulfamethazine	C12H14N4O2S	279.092	5.913	Benzenoids
MP7790	3,7,8-Trihydroxy-3-methyl-3,4-dihydro-1H,10H-pyrano[4,3-b]chromen-10-one	C13H12O6	282.096	4.1
MP7827	MFCD00044582	C10H13NO2	180.101	3.395
MP7860	Veratrole	C8H10O2	139.075	4.351	Benzenoids
MP7863	5-[(2s)-2-amino-2-carboxyethyl]-2-hydroxybenzoic acid	C10H11NO5	226.07	3.564	Organic acids and derivatives
MP7865	2,2'-bis(3,4-dihydroxyphenyl)-3',4,5',6-tetrahydroxyspiro[2H-1-benzofuran-3,9'-3,4-dihydro-2H-furo[2,3-h]chromene]-8'-one	C30H22O12	575.116	4.155	Phenylpropanoids and polyketides
MP7871	(1r,13s,14s,16r,19s)-10-carbamoyl-14-ethyl-9-oxo-8,16-diazahexacyclo[11.5.2.1¹,⁸.0²,⁷.0¹⁶,¹⁹.0¹²,²¹]henicosa-2,4,6,10,12(21)-pentaen-16-ium-16-olate	C22H23N3O3	189.591	2.867	Organoheterocyclic compounds
MP7882	6,8-Di-C-beta-D-arabinopyranosylapigenin	C25H26O13	535.152	6.32	Phenylpropanoids and polyketides
MP7891	(4ar,8ar,9as)-3,8a-dimethyl-4h,4ah,5h,9h,9ah-naphtho[2,3-b]furan-2,8-dione	C14H16O3	233.116	5.638	Organoheterocyclic compounds
MP7925	(1s,2s,4ar,5r,8r,8ar)-5-bromo-8-hydroxy-2-isopropyl-4a,8-dimethyl-octahydronaphthalen-1-yl acetate	C17H29BrO3	361.138	4.426	Lipids and lipid-like molecules
MP7957	{1-[(2r,3r,4s,5s,6r)-3,4,5-trihydroxy-6-(hydroxymethyl)oxan-2-yl]indol-3-yl}methyl acetate	C17H21NO7	352.138	2.962	Nucleosides, nucleotides, and analogues
MP7958	UNII:K0N34Z34O8	C13H28O4	249.205	6.158
MP7988	7-methoxy-1-methyl-3H,4H,9H-pyrido[3,4-b]indole	C13H14N2O	215.117	6.147	Alkaloids and derivatives
MP8009	PC(O-12:0/2:0)	C22H46NO7P	468.307	6.436	Lipids and lipid-like molecules
MP8033	Clauslactone K	C20H20O6	357.132	5.7	Phenylpropanoids and polyketides
MP8035	Sitagliptin	C16H15F6N5O	408.121	4.397	Organic acids and derivatives
MP8053	N-Cyclohexyl-2-benzothiazol-amine	C13H16N2S	233.11	5.551	Organoheterocyclic compounds
MP8084	α-Linolenoyl Ethanolamide	C20H35NO2	322.273	6.143	Organic nitrogen compounds
MP8115	3,5-Dimethoxybiphenyl	C14H14O2	215.106	5.477	Benzenoids
MP8124	2,6-Dihydroxy-2-(4-hydroxybenzyl)-3-oxo-2,3-dihydro-1-benzofuran-4-yl beta-D-glucopyranoside	C21H22O11	451.122	3.679	Phenylpropanoids and polyketides
MP8127	N-Ethyl-4-piperidinecarboxamide	C8H16N2O	157.133	4.884	Organoheterocyclic compounds
MP8141	N-(Cyclohexylmethyl)cyclohexanamine	C13H25N	196.205	4.209	Organic nitrogen compounds
MP8147	4-(5,6-Dihydroxyheptyl)-3-methyl-2(5H)-furanone	C12H20O4	229.143	6.389
MP8166	Tetrahydrosappanone A Trimethyl Ether	C19H22O5	331.153	4.737	Phenylpropanoids and polyketides
MP8176	(3β,8.Xi.,9.Xi.,14.Xi.)-Spirost-5-en-3-yl 4-O-(6-deoxy-α-L-mannopyranosyl)-β-D-glucopyranoside	C39H62O12	723.429	4.595
MP8187	8,12,14-trihydroxy-4-methyl-3,11-dioxa-15-azatetracyclo[8.8.0.0²,⁷.0¹³,¹⁸]octadeca-1,4,7,9,14-pentaen-6-one	C16H15NO6	318.096	4.303	Organoheterocyclic compounds
MP8208	15-Deoxy-Δ12,14-prostaglandin J2-2-glycerol ester	C23H34O5	391.244	7.054	Lipids and lipid-like molecules
MP8251	N-[9,10-Dihydrojasmonoyl]isoleucine	C18H31NO4	326.232	5.52	Organic acids and derivatives
MP8253	5-[(6-{[2-(3,4-dihydroxyphenyl)-5-hydroxy-7-methoxy-4-oxochromen-3-yl]oxy}-3,4,5-trihydroxyoxan-2-yl)methoxy]-3-hydroxy-3-methyl-5-oxopentanoic acid	C28H30O16	623.158	4.377	Organic oxygen compounds
MP8274	G3335	C16H19N3O5	334.138	3.871	Organic acids and derivatives
MP8280	2,6-di-tert-butyl-4-(morpholin-4-ylmethyl)phenol	C19H31NO2	306.242	5.032	Benzenoids
MP8285	6,7,8-trimethoxy-3-(propan-2-ylidene)-1,4-benzodioxin-2-one	C14H16O6	281.101	4.288	Organoheterocyclic compounds
MP8296	Myricetin	C15H10O8	319.044	3.781	Phenylpropanoids and polyketides
MP8326	3-hydroxy-8,8-dimethyl-7-({[(2r,3r,4s,5s,6r)-3,4,5-trihydroxy-6-(hydroxymethyl)oxan-2-yl]oxy}methyl)-2h-1,4-benzothiazin-5-one	C17H23NO8S	402.12	3.658	Organic oxygen compounds
MP8350	1-[4-Hydroxy-3-(2-hydroxyethyl)phenyl]ethanone	C10H12O3	181.085	3.462	Organic oxygen compounds
MP8357	15,16-dimethoxytricyclo[12.3.1.1Â,â¶]nonadeca-1(18),2,4,6(19),14,16-hexaene-3,9,17-triol	C21H26O5	359.184	4.984
MP8395	Phe-Trp	C20H21N3O3	352.164	4.148	Organic acids and derivatives
MP8406	5-[(3ar,4r,6ar)-4-(2h-1,3-benzodioxol-5-yl)-hexahydrofuro[3,4-c]furan-1-yl]-2h-1,3-benzodioxole	C20H18O6	355.116	4.522	Lignans, neolignans and related compounds
MP8461	(25R)-Delta(4)-dafachronic acid	C27H42O3	415.32	6.484	Lipids and lipid-like molecules
MP8464	4-Methoxybenzaldehyde	C8H8O2	137.059	3.668	Benzenoids
MP8467	10,14,14a-trihydroxy-1,2,6a,6b,9,9,12a-heptamethyl-hexadecahydropicene-4a-carboxylic acid	C30H50O5	491.372	4.863	Lipids and lipid-like molecules
MP8485	2-(14,15-Epoxyeicosatrienoyl) glycerol	C23H38O5	395.276	7.576	Lipids and lipid-like molecules
MP8520	beta-Alanylleucine	C9H18N2O3	185.128	3.673
MP8529	5,7-dihydroxy-2-(4-hydroxy-3-methoxyphenyl)-3-{[3,4,5-trihydroxy-6-(hydroxymethyl)oxan-2-yl]oxy}-4H-chromen-4-one	C22H22O12	479.117	4.188	Phenylpropanoids and polyketides
MP8566	Methanandamide	C23H39NO2	362.305	6.425	Lipids and lipid-like molecules
MP8606	1-Stearoyl-2-arachidonyl-sn-glycero-3-phosphocholine	C46H84NO8P	810.597	9.128
MP8612	5-Methyl-5-[4-(4-oxo-1,4-dihydro-2-quinazolinyl)phenyl]-2,4-imidazolidinedione	C18H14N4O3	335.111	4.098
MP8621	Desoxypeganine	C11H12N2	173.107	3.691	Organoheterocyclic compounds
MP8690	12-[5-hydroxy-6-(hydroxymethyl)piperidin-2-yl]dodecan-2-one	C18H35NO3	314.268	5.181	Alkaloids and derivatives
MP8710	Quercetin 3-glucosyl-(1->6)-glucosyl-(1->4)-rhamnoside	C33H40O21	773.211	3.398	Phenylpropanoids and polyketides
MP8752	{3,4,5-trihydroxy-6-[(5-methyl-2-oxochromen-4-yl)oxy]oxan-2-yl}methyl acetate	C18H20O9	381.117	4.532	Phenylpropanoids and polyketides
MP8771	4'-(Imidazol-1-yl)acetophenone	C11H10N2O	187.086	4.987	Organic oxygen compounds
MP8787	Œ±-Naphthoflavone	C19H12O2	273.09	4.232	Phenylpropanoids and polyketides
MP8806	4,5-dihydroxy-n-(2-methylpropyl)oct-2-enimidic acid	C12H23NO3	230.174	5.036	Lipids and lipid-like molecules
MP8816	Tuliposide B	C11H18O9	295.101	4.829	Organic oxygen compounds
MP8818	4-[5-(4-hydroxy-3,5-dimethoxyphenyl)-3,4-dimethyloxolan-2-yl]-2,6-dimethoxyphenol	C22H28O7	405.19	3.952	Lignans, neolignans and related compounds
MP8836	isorhamnetin 3-O-[(S)-3-hydroxy-3-methylglutaroyl(1-6)]-alpha-L-rhamnopyr+	C34H40O20	769.215	4.157	Phenylpropanoids and polyketides
MP8850	(2-{[(2r)-2-[(8-carboxyoctanoyl)oxy]-3-hydroxypropyl phosphonato]oxy}ethyl)trimethylazanium	C17H34NO9P	428.203	3.869	Lipids and lipid-like molecules
MP8921	10a-hydroxy-decahydrobenzo[8]annulen-7-one	C12H20O2	197.153	6.012	Organic oxygen compounds
MP8975	methanone, dicyclohexyl-	C13H22O	177.163	7.641	Organic oxygen compounds
MP9066	Methylecgonine	C10H17NO3	200.128	4.955	Alkaloids and derivatives
MP9067	9-Decyn-1-ol	C10H18O	155.142	4.895	Lipids and lipid-like molecules
MP9078	3-Benzyl-6-(1H-indol-3-ylmethyl)-2,5-piperazinedione	C20H19N3O2	334.154	4.578	Organic acids and derivatives
MP9106	Triethyl citrate	C12H20O7	277.127	5.507	Organic acids and derivatives
MP9137	1,4-Naphthoquinone	C10H6O2	159.043	3.935	Benzenoids
MP9153	2-(3,4-Dihydroxyphenyl)-5,7,8-trihydroxy-3-methoxy-4H-chromen-4-one	C16H12O8	333.06	4.029	Phenylpropanoids and polyketides
MP9241	2-hydroxy-n-[2-(4-hydroxyphenyl)ethyl]benzenecarboximidic acid	C15H15NO3	258.112	4.948	Benzenoids
MP9296	(6E)-7-(4-Methoxy-3-methyl-2-oxo-2H-pyran-6-yl)-5-methyl-6-octenoic acid	C16H22O5	277.143	6.427
MP9310	2-{4-methoxy-9h-pyrido[3,4-b]indol-1-yl}ethanol	C14H14N2O2	243.112	3.842	Alkaloids and derivatives
MP9363	Trifolin	C21H20O11	449.107	3.886	Phenylpropanoids and polyketides
MP9365	brompheniramine	C16H19BrN2	319.08	4.496	Organoheterocyclic compounds
MP9373	Neosolaniol	C19H26O8	383.169	4.208	Lipids and lipid-like molecules
MP9380	4-Fluoro-L-phenylalanine	C9H10FNO2	184.075	3.84	Organic acids and derivatives
MP9420	Orcinol	C7H8O2	125.059	3.961	Benzenoids
MP9462	Isorhamnetin 3-(6''-malonylglucoside)	C25H24O15	565.116	4.438	Phenylpropanoids and polyketides
MP9519	2-[2-Oxo-2-(3-pyridinylamino)ethyl]benzoic acid	C14H12N2O3	257.091	3.51
MP9550	1-(2-Ethyl-2-methyl-tetrahydro-pyran-4-yl)-hexan-1-one	C14H26O2	227.2	6.782
MP9666	PC(17:2(9Z,12Z)/0:0)	C25H48NO7P	506.322	6.583	Lipids and lipid-like molecules
MP9669	(1R)-4-(3-Hydroxybutyl)-3,5,5-trimethyl-3-cyclohexen-1-yl 6-O-beta-D-glucopyranosyl-beta-D-glucopyranoside	C25H44O12	537.289	3.977
MP9708	6-O-Acetylmorphine	C19H21NO4	328.156	3.864	Alkaloids and derivatives
MP9822	5,6-DHET	C20H34O4	339.252	6.123	Lipids and lipid-like molecules
MP9833	PC(O-20:0/17:2(9Z,12Z))	C45H88NO7P	786.644	8.224	Lipids and lipid-like molecules
MP9966	3-{4-[4-(2-carboxyethyl)-2,6-dimethoxyphenoxy]-3-methoxyphenyl}propanoic acid	C21H24O8	405.153	4.346	Benzenoids
MP10009	4-Methylphenyl acetone	C10H12O	149.095	0.349	Benzenoids
MN3	PG(18:3(6Z,9Z,12Z)/22:4(7Z,10Z,13Z,16Z))	C46H77O10P	819.522	7.204	Lipids and lipid-like molecules
MN4	5'-Fluoro-2'-hydroxy-2,5-dimethoxychalcone	C17H15FO4	301.085	6.048
MN7	L-Malic acid	C4H6O5	133.014	0.663	Organic acids and derivatives
MN9	D-(-)-Quinic acid	C7H12O6	191.055	0.629	Organic oxygen compounds
MN10	Chlorogenic acid	C16H18O9	353.085	3.541	Organic oxygen compounds
MN15	(9Z)-5,8,11-Trihydroxy-9-octadecenoic acid	C18H34O5	329.231	5.427	Lipids and lipid-like molecules
MN24	Catechin	C15H14O6	289.07	3.75	Phenylpropanoids and polyketides
MN27	4-Oxoproline	C5H7NO3	128.035	0.886	Organic acids and derivatives
MN28	G(8-O-4)FA sulfate	C20H22O11S	469.078	3.97	Phenylpropanoids and polyketides
MN29	(2E)-3,7-Dimethyl-2,6-octadien-1-yl 6-O-beta-D-glucopyranosyl-beta-D-glucopyranoside	C22H38O11	523.237	4.618
MN37	(2E,4E)-5-(3-(Hexopyranosyloxy)-8-hydroxy-1,5-dimethyl-6-oxabicyclo[3.2.1]octan-8-yl)-3-methylpenta-2,4-dienoic acid	C21H32O10	443.19	3.384
MN39	Citric acid	C6H8O7	191.019	0.805	Organic acids and derivatives
MN46	ISOCITRIC ACID	C6H8O7	191.019	0.675	Organic acids and derivatives
MN50	L-Threonic acid-1,4-lactone	C4H6O4	117.019	1.022	Organoheterocyclic compounds
MN52	(10E,15Z)-9,12,13-Trihydroxy-10,15-octadecadienoic acid	C18H32O5	327.216	5.244	Lipids and lipid-like molecules
MN53	(2r,3r,4r,5r)-2,3,5-trihydroxy-4-methoxyhexanedioic acid	C7H12O8	223.045	0.65	Organic oxygen compounds
MN55	Gluconic acid	C6H12O7	195.05	0.587	Organic oxygen compounds
MN65	MGMG 18:3	C27H46O9	559.309	6.968	Lipids and lipid-like molecules
MN68	5,13-Bis(3,4-dihydroxyphenyl)-7-[2-(3,4-dihydroxyphenyl)-3,5,7-trihydroxy-3,4-dihydro-2H-chromen-8-yl]-4,12,14-trioxapentacyclo[11.7.1.0~2,11~.0~3,8~.0~15,20~]henicosa-2,8,10,15,17,19-hexaene-6,9,17,1 9,21-pentol	C45H36O18	863.179	3.757	Phenylpropanoids and polyketides
MN69	Azelaic acid	C9H16O4	187.097	4.545	Lipids and lipid-like molecules
MN72	3-Isopropylmalic acid	C7H12O5	175.06	3.499	Lipids and lipid-like molecules
MN74	1,3,5-trihydroxy-4-{[(2E)-3-(3-hydroxy-4-methoxyphenyl)prop-2-enoyl]oxy}cyclohexane-1-carboxylic acid	C17H20O9	367.101	3.915
MN76	9-oxo-12,13-epoxy-10-octadecenoic acid	C18H30O4	309.205	6.243	Lipids and lipid-like molecules
MN82	1,2,4,5,6,7-hexahydroxyheptan-3-one	C7H14O7	209.066	0.633	Organic oxygen compounds
MN86	12-hydroxyjasmonic acid	C12H18O4	225.112	4.022	Lipids and lipid-like molecules
MN88	(1E,4Z,6E)-5-hydroxy-1,7-bis(4-hydroxyphenyl)hepta-1,4,6-trien-3-one	C19H16O4	307.096	6.118	Phenylpropanoids and polyketides
MN97	SHIKIMIC ACID	C7H10O5	173.045	0.666	Organic oxygen compounds
MN98	1-Palmitoyl-2-hydroxy-sn-glycero-3-PE	C21H44NO7P	452.276	7.183	Lipids and lipid-like molecules
MN104	Matenoside B	C21H34O8	413.216	4.595	Lipids and lipid-like molecules
MN107	(3E)-4-(1-Hydroxy-2,2,6-trimethyl-4-oxocyclohexyl)-3-buten-2-yl hexopyranoside	C19H32O8	433.206	3.813
MN121	α,α-Trehalose	C12H22O11	387.112	0.61	Organic oxygen compounds
MN139	3-Hydroxy-3-methylglutaric acid	C6H10O5	161.045	1.024	Lipids and lipid-like molecules
MN142	16-Hydroxyhexadecanoic acid	C16H32O3	271.227	8.336	Lipids and lipid-like molecules
MN150	2-(3,3-dimethyloxiran-2-yl)-4-ethenyl-10-ethyl-2-hydroxy-4-methyl-3h-pyrano[3,2-c]chromen-5-one	C21H24O5	355.156	9.148	Phenylpropanoids and polyketides
MN158	6-Acetoxy-7-hydroxymyrcene-7-O-beta-D-glucopyranoside-2'-O-acetate	C20H32O9	415.195	4.36
MN161	1,2-Propanediol, 3-(1,3-benzodioxol-5-yl)-	C10H12O4	195.069	5.148	Organoheterocyclic compounds
MN166	D-(+)-Mannose	C6H12O6	179.055	9.401	Organic oxygen compounds
MN169	(2s)-4,5-dihydroxy-3,4-dihydro-2h-pyrrole-2-carboxylic acid	C5H7NO4	144.03	0.725	Organic acids and derivatives
MN173	PA-PG	C31H59O12P	699.377	7.129	Lipids and lipid-like molecules
MN175	Pantothenic acid	C9H17NO5	218.102	2.345	Organic oxygen compounds
MN193	2-Oxoglutaric acid	C5H6O5	145.014	0.734	Organic acids and derivatives
MN197	3-oxo-4-methyl-pentanoic acid	C6H10O3	129.055	3.844	Organic acids and derivatives
MN200	trans-Aconitic acid	C6H6O6	173.008	0.82	Organic acids and derivatives
MN215	cis-Aconitic acid	C6H6O6	173.008	0.974	Organic acids and derivatives
MN217	Smiglaside C	C40H46O21	861.241	5.638	Organic acids and derivatives
MN218	N-Acetyl-DL-tryptophan	C13H14N2O3	245.092	4.253	Organic acids and derivatives
MN221	D-(+)-Galactose	C6H12O6	179.055	0.588	Organic oxygen compounds
MN222	7-Methylxanthine	C6H6N4O2	165.04	0.605	Organoheterocyclic compounds
MN226	1-O-(3-Hydroxy-4,5-dimethoxybenzoyl)hexopyranose	C15H20O10	359.096	3
MN228	(2E)-3-Phenyl-2-propen-1-yl 6-O-beta-D-arabinofuranosyl-beta-D-glucopyranoside	C20H28O10	427.159	4.441
MN231	Chelidonic acid	C7H4O6	366.992	0.788	Organoheterocyclic compounds
MN244	2-(buta-1,3-dien-2-yl)-1,3,8-trihydroxy-6-methylanthracene-9,10-dione	C19H14O5	321.075	4.813	Benzenoids
MN245	Fumaric acid	C4H4O4	115.003	0.671	Organic acids and derivatives
MN250	3-[(4,5-dihydroxy-6-{[4-hydroxy-6-(hydroxymethyl)-2-{5,7',9',13'-tetramethyl-5'-oxaspiro[oxane-2,6'-pentacyclo[10.8.0.0Â²,â¹.0â´,â¸.0Â¹Â³,Â¹â¸]icosan]-18'-en-6-oloxy}-5-[(3,4,5-trihydroxy-6-methyloxan-2-yl)oxy]oxan-3-yl]oxy}-2-methyloxan-3-yl)oxy]-3-oxopropanoic acid	C48H74O20	969.464	5.857
MN254	4-[(2S,3R,4S,5S,6R)-6-[(3,4-dihydroxybenzoyl)oxymethyl]-3,4,5-trihydroxyoxan-2-yl]oxy-3-methoxybenzoic acid	C21H22O12	465.102	4.24	Phenylpropanoids and polyketides
MN262	9-epi-9-D1t-PhytoP	C18H30O5	325.201	5.635	Lipids and lipid-like molecules
MN268	MFCD00042708	C12H10O2S	217.034	0.81
MN286	(2S)-2-Hydroxy-3-[(hydroxy{[(1S,2R,3R,4S,5S,6R)-2,3,4,5,6-pentahydroxycyclohexyl]oxy}phosphoryl)oxy]propyl (9Z,12Z)-9,12-octadecadienoate	C27H49O12P	595.286	7.428
MN289	5-keto-n-caproic acid	C6H10O3	129.055	3.62	Lipids and lipid-like molecules
MN295	Gentiopicroside	C16H20O9	337.091	3.449	Organic oxygen compounds
MN308	2-(3,4-Dihydroxyphenyl)-5,7-dihydroxy-4-oxo-4H-chromen-3-yl 6-deoxy-alpha-L-mannopyranosyl-(1->2)-[6-deoxy-alpha-L-mannopyranosyl-(1->6)]-beta-D-galactopyranoside	C33H40O20	755.2	3.77
MN321	Methoxytyrosine	C10H13NO4	421.161	3.796	Organic acids and derivatives
MN336	Protocatechuic acid	C7H6O4	153.019	2.744	Benzenoids
MN342	(2s,3s,4r,5r)-2,4,5-trihydroxy-3-methoxy-6-oxohexanoic acid	C7H12O7	207.05	0.66	Organic oxygen compounds
MN352	δ-Gluconic acid δ-lactone	C6H10O6	177.04	0.786	Organic oxygen compounds
MN364	5,7-Dihydroxy-2-(4-hydroxyphenyl)-4-oxo-4H-chromen-3-yl 6-deoxy-alpha-L-mannopyranosyl-(1-2)-[6-deoxy-alpha-L-mannopyranosyl-(1-6)]hexopyranoside	C33H40O19	739.205	3.882
MN368	4-(Hexopyranosyloxy)-3-methoxybenzoic acid	C14H18O9	329.086	2.512	Phenylpropanoids and polyketides
MN377	Estrone sulfate	C18H22O5S	349.112	3.727	Lipids and lipid-like molecules
MN383	(2-Methyl-6,7-dihydro-1H-[1,4]dioxino[2,3-f]benzimidazol-1-yl)acetic acid	C12H12N2O4	247.075	5.541
MN384	Benzoic acid	C7H6O2	121.029	3.972	Benzenoids
MN386	Sphingofungin F	C21H39NO6	400.268	5.138	Lipids and lipid-like molecules
MN390	(1r,4s,5r,6r,7s,9r)-6,10,10-trimethyl-11-oxatricyclo[7.2.1.0¹,⁶]dodecane-4,5,7-triol	C14H24O4	255.159	5.372	Lipids and lipid-like molecules
MN403	Tatarine C	C15H20N2O6	323.123	3.76	Organoheterocyclic compounds
MN442	L-Threonic acid	C4H8O5	135.029	0.592	Organic oxygen compounds
MN445	(2R)-3-{[(2,3-Dihydroxypropoxy)(hydroxy)phosphoryl]oxy}-2-hydroxypropyl palmitate	C22H45O9P	483.271	9.326
MN449	3-DEHYDROSHIKIMATE	C7H8O5	171.029	0.773	Organic oxygen compounds
MN450	(±)13-HODE	C18H32O3	295.226	7.265	Lipids and lipid-like molecules
MN462	Levulinic acid	C5H8O3	115.04	1.903	Organic acids and derivatives
MN464	Norgestrel	C21H28O2	311.2	7.786	Lipids and lipid-like molecules
MN468	Pectinolide C	C14H20O5	267.123	4.758
MN470	(9S,10E,12Z,15Z)-9-Hydroperoxy-10,12,15-octadecatrienoic acid	C18H30O4	309.206	6.308	Lipids and lipid-like molecules
MN472	(±)9-HpODE	C18H32O4	311.221	6.728	Lipids and lipid-like molecules
MN489	Glochidionolactone B	C14H20O8	315.107	2.822
MN491	(3R)-3,7-Dimethyl-1,6-octadien-3-yl 6-O-alpha-L-arabinopyranosyl-beta-D-glucopyranoside	C21H36O10	493.227	4.781	Lipids and lipid-like molecules
MN496	Xanthorhamnin	C34H42O20	769.216	3.941	Phenylpropanoids and polyketides
MN497	(3'ar,4's,7'ar)-4'-hydroxy-2',2',4',6'-tetramethyl-7'a-{[(2s,3r,4s,5s,6r)-3,4,5-trihydroxy-6-(hydroxymethyl)oxan-2-yl]oxy}-1',3'a-dihydrospiro[cyclopropane-1,5'-inden]-3'-one	C21H32O8	457.209	7.526	Lipids and lipid-like molecules
MN523	(2S,3S)-3,5,7-trihydroxy-2-(4-hydroxyphenyl)-2,3-dihydrochromen-4-one	C15H12O6	287.055	4.629	Phenylpropanoids and polyketides
MN532	Hovetrichoside C	C21H22O11	449.107	3.759	Phenylpropanoids and polyketides
MN535	3-Ureidopropionic acid	C4H8N2O3	131.046	0.57	Organic acids and derivatives
MN538	11-hydroxy-4-oxo-8-phenyl-10-{[3,4,5-trihydroxy-6-(hydroxymethyl)oxan-2-yl]oxy}-3-oxatricyclo[7.3.1.0⁵,¹³]trideca-1(12),5(13),6,8,10-pentaene-2-carboxylic acid	C25H22O11	497.107	4.838	Organic oxygen compounds
MN560	2-Hydroxyvaleric acid	C5H10O3	117.055	3.025	Lipids and lipid-like molecules
MN565	β-D-Glucopyranuronic acid	C6H10O7	193.034	0.588	Organic oxygen compounds
MN588	2-{[hydroxy(4-hydroxy-3-methoxyphenyl)methylidene]amino}pentanedioic acid	C13H15NO7	296.076	3.792	Organic acids and derivatives
MN600	(1r,2s,3r,5s,8e,11s)-5,9-dimethyl-14-methylidene-13-oxo-4,12-dioxatricyclo[9.3.0.0Â³,âµ]tetradec-8-en-2-yl 2-phenylacetate	C23H26O5	381.172	9.299
MN601	Citraconic acid	C5H6O4	129.019	0.813	Lipids and lipid-like molecules
MN617	Hydroxysebacic acid	C10H18O5	217.107	4.252	Organic acids and derivatives
MN619	5-(1,2-dihydroxyethyl)-4-hydroxy-3-{[3,4,5-trihydroxy-6-(hydroxymethyl)oxan-2-yl]oxy}-5h-furan-2-one	C12H18O11	337.076	0.659	Lipids and lipid-like molecules
MN625	PE 36:4	C41H74NO8P	738.504	8.707	Lipids and lipid-like molecules
MN643	Itaconic acid	C5H6O4	129.019	0.648	Lipids and lipid-like molecules
MN644	ent-Fisetinidol-(4alpha->6)-catechin	C30H26O11	561.138	3.781
MN647	5,13-Bis(3,4-dihydroxyphenyl)-4,12,14-trioxapentacyclo[11.7.1.0~2,11~.0~3,8~.0~15,20~]henicosa-2,8,10,15,17,19-hexaene-6,9,17,19,21-pentol	C30H24O12	575.117	3.593	Phenylpropanoids and polyketides
MN662	(12Z,15Z)-7,9,10-Trihydroxy-12,15-octadecadienoic acid	C18H32O5	327.216	5.546
MN667	Lipoic acid	C8H14O2S2	205.034	0.656	Organoheterocyclic compounds
MN669	(7Z)-6,9,10-Trihydroxy-7-octadecenoic acid	C18H34O5	329.232	5.892
MN676	PA(18:3(6Z,9Z,12Z)/0:0)	C21H37O7P	431.219	9.423	Lipids and lipid-like molecules
MN677	(3beta,5alpha)-20-Oxopregnan-3-yl hydrogen sulfate	C21H34O5S	397.203	7.217
MN681	Naringenin-6-C-glucoside	C21H22O10	479.117	4.155	Phenylpropanoids and polyketides
MN687	(2E)-3-(4-Fluorophenyl)-1-(2-hydroxy-4,6-dimethoxyphenyl)-2-propen-1-one	C17H15FO4	301.086	7.695
MN689	2-Anisic acid	C8H8O3	151.039	3.217	Benzenoids
MN702	Thymidine 5'-diphosphate	C10H16N2O11P2	401.01	6.047	Nucleosides, nucleotides, and analogues
MN709	3-maleylpyruvic acid	C7H6O6	185.008	1.073	Organic acids and derivatives
MN718	δ-Ribono-1,4-lactone	C5H8O5	147.029	0.941	Organic oxygen compounds
MN722	Sinapinic acid	C11H12O5	223.06	4.52	Phenylpropanoids and polyketides
MN730	3-(4-{[3,4,5-trihydroxy-6-(hydroxymethyl)oxan-2-yl]oxy}phenyl)propyl acetate	C17H24O8	355.138	4.409	Organic oxygen compounds
MN739	(2E,4E)-7,12-Dihydroxy-13-(hydroxymethyl)-3,5,7-trimethyl-2,4-tetradecadienedioic acid	C18H30O7	357.19	5.25
MN740	16-oxohexadecanoic acid	C16H30O3	269.211	9.224	Lipids and lipid-like molecules
MN745	[4-(acetyloxy)-5,7-dihydroxy-2,6,7-trimethyl-10-oxo-9-oxatricyclo[6.3.1.0¹,⁵]dodecan-6-yl]methyl butanoate	C21H32O8	411.2	4.526	Lipids and lipid-like molecules
MN757	4-Hydroxybenzoic acid	C7H6O3	137.024	4.801	Benzenoids
MN759	13(S)-HOTrE	C18H30O3	293.211	6.938	Lipids and lipid-like molecules
MN760	Salicylic acid	C7H6O3	137.024	3.502	Benzenoids
MN773	umbelliferone sulfate	C9H6O6S	240.98	3.881	Phenylpropanoids and polyketides
MN792	5-isopropyl-2-methylcyclohexane-1,2,3,4-tetrol	C10H20O4	203.128	4.615	Lipids and lipid-like molecules
MN797	D-(-)-Ribose	C5H10O5	149.045	0.634	Organic oxygen compounds
MN806	8-(2-hydroxy-3-methoxy-3-methylbutyl)-7-methoxychromen-2-one	C16H20O5	291.126	4.649	Phenylpropanoids and polyketides
MN826	4-Hydroxy-3-methoxyphenyl beta-D-glucopyranoside	C13H18O8	301.092	1.337
MN830	isorhamnetin-3-O-galactoside-6''-rhamnoside	C28H32O16	623.159	4.186	Phenylpropanoids and polyketides
MN841	MGMG 18:2	C27H48O9	561.326	7.449	Lipids and lipid-like molecules
MN847	Hesperetin	C16H14O6	301.07	5.053	Phenylpropanoids and polyketides
MN848	Benzoic acid	C13H16O8	299.076	3.388	Organic oxygen compounds
MN850	Mesaconic acid	C5H6O4	129.019	1.33	Lipids and lipid-like molecules
MN858	D-Saccharic acid	C6H10O8	209.029	0.586	Organic oxygen compounds
MN862	Curcumin	C21H20O6	367.117	6.334	Phenylpropanoids and polyketides
MN863	2-Oxobutyric acid	C4H6O3	101.024	4.016	Organic acids and derivatives
MN864	(2R)-2,3-Dihydroxypropanoic acid	C3H6O4	105.019	0.641	Organic oxygen compounds
MN881	Apinoside A	C22H26O12	481.133	4.13	Phenylpropanoids and polyketides
MN888	(3r,4s,5s,6r)-3,4,5-trihydroxy-6-(hydroxymethyl)oxan-2-yl 1h-indole-3-carboxylate	C15H17NO7	322.092	3.862	Organoheterocyclic compounds
MN897	gamma-Glutamylleucine	C11H20N2O5	259.129	3.269	Organic acids and derivatives
MN901	(2s)-2-[(1r,2r,3as,3bs,7s,9ar,9bs,11as)-7-{[(2r,3r,4r,5s,6r)-3,4-dihydroxy-6-(hydroxymethyl)-5-{[(2s,3r,4r,5r,6s)-3,4,5-trihydroxy-6-methyloxan-2-yl]oxy}oxan-2-yl]oxy}-2-hydroxy-9a,11a-dimethyl-1h,2h,3h,3ah,3bh,4h,6h,7h,8h,9h,9bh,10h,11h-cyclopenta[a]phenanthren-1-yl]-6-methyl-7-{[(2r,3r,4s,5s,6r)-3,4,5-trihydroxy-6-(hydroxymethyl)oxan-2-yl]oxy}heptan-3-one	C45H74O18	947.481	4.667	Lipids and lipid-like molecules
MN913	(2r)-2-amino-4-{[(1s)-2-carboxy-1-phenylethyl]-c-hydroxycarbonimidoyl}butanoic acid	C14H18N2O5	293.113	3.451	Phenylpropanoids and polyketides
MN914	PG(14:0/0:0)	C20H41O9P	455.239	6.335	Lipids and lipid-like molecules
MN915	Hydroxysuberic acid	C8H14O5	189.076	4.094	Organic acids and derivatives
MN921	Glu-Gln	C10H17N3O6	274.103	0.593	Organic acids and derivatives
MN927	(3s,4r,5s,6s,7r,16s,17r,18s,19s,20r)-4,5,6,17,18,19-hexahydroxy-27,30-dimethoxy-2,9,15,22,29,32-hexaoxapentacyclo[22.2.2.2¹¹,¹⁴.1³,⁷.1¹⁶,²⁰]dotriaconta-1(26),11,13,24,27,30-hexaene-10,23-dione	C28H32O16	623.168	6.09	Phenylpropanoids and polyketides
MN932	3-Furoic acid	C5H4O3	111.008	0.679	Organoheterocyclic compounds
MN943	6-Hydroxycaproic acid	C6H12O3	131.071	3.973	Organic acids and derivatives
MN971	linalyl-6'-O-(3''-hydroxy-3''-methylglutaroyl)-beta-D-glucopyranoside	C22H36O10	459.221	5.255	Lipids and lipid-like molecules
MN977	Tetradecanedioic acid	C14H26O4	257.175	5.627	Lipids and lipid-like molecules
MN990	KB5100000	C15H14O7	351.07	3.549
MN991	Chlorogenoquinone	C16H16O9	351.07	3.547	Organic oxygen compounds
MN993	(1'S,2'S)-3',11'-dihydroxy-1',2',5'-trimethyl-8'-oxaspiro[oxirane-2,12'-tricyclo[7.2.1.0Â,â·]dodecan]-5'-en-4'-one	C15H20O5	279.126	5.192
MN1000	4,5-dihydroxy-3-(4-hydroxybenzoyloxy)-6-(hydroxymethyl)oxan-2-yl 4-hydroxy-3-methoxybenzoate	C21H22O11	449.107	4.138	Phenylpropanoids and polyketides
MN1026	4-Hydroxy-2-oxoglutaric acid	C5H6O6	161.008	0.649	Organic acids and derivatives
MN1043	2-methoxytetradecanoic acid	C15H30O3	257.211	7.991	Lipids and lipid-like molecules
MN1044	12-oxo Phytodienoic Acid	C18H28O3	291.195	6.828	Lipids and lipid-like molecules
MN1047	3-(Benzoyloxy)-2-hydroxypropyl beta-D-glucopyranosiduronic acid	C16H20O10	371.097	1.164	Organic oxygen compounds
MN1051	1-(beta-D-Glucopyranosyloxy)-7-methyl-1,4a,5,6,7,7a-hexahydrocyclopenta[c]pyran-4-carboxylic acid	C16H24O9	359.133	4.025	Lipids and lipid-like molecules
MN1069	Citrazinic acid	C6H5NO4	154.014	2.182	Organoheterocyclic compounds
MN1075	2-(2-hydroxypropan-2-yl)-9-methoxy-2h,3h-furo[3,2-g]chromen-7-one	C15H16O5	275.095	5.177	Phenylpropanoids and polyketides
MN1081	2-[[3,4-Dihydroxy-4-(hydroxymethyl)oxolan-2-yl]oxymethyl]-6-[(2-hydroxy-4,7,7-trimethyl-5-bicyclo[2.2.1]heptanyl)oxy]oxane-3,4,5-triol	C21H36O11	463.216	5.815
MN1091	(6r)-5-ethenyl-6-{[(2r,3r,4s,5s,6r)-3,4,5-trihydroxy-6-(hydroxymethyl)oxan-2-yl]oxy}-3h,4h,6h-pyrano[3,4-c]pyran-1-one	C16H20O9	355.101	3.682	Organic oxygen compounds
MN1093	(9S,10S,12Z)-9,10-Dihydroxy-12-octadecenoic acid	C18H34O4	313.237	6.524	Lipids and lipid-like molecules
MN1094	1-methyl-10,11-dioxophenanthro[1,2-b]furan-6-carbaldehyde	C18H10O4	289.049	5.474	Lipids and lipid-like molecules
MN1098	Methyl 1-(hexopyranosyloxy)-5-hydroxy-7-(hydroxymethyl)-1,4a,5,7a-tetrahydrocyclopenta[c]pyran-4-carboxylate	C17H24O11	385.112	3.71	Lipids and lipid-like molecules
MN1106	trans,trans-Muconic acid	C6H6O4	141.019	1.07	Lipids and lipid-like molecules
MN1116	(±)-Abscisic acid	C15H20O4	263.128	4.952	Lipids and lipid-like molecules
MN1119	N-Fructosyl pyroglutamate	C11H17NO8	290.087	0.664	Organic acids and derivatives
MN1127	tras-4-Hydroxycinnamic acid sulfate	C9H8O6S	242.996	3.679	Phenylpropanoids and polyketides
MN1130	1-(4-Morpholinylsulfonyl)-4-piperidinecarboxylic acid	C10H18N2O5S	277.086	5.59
MN1131	(1R)-3,5,5-Trimethyl-4-[(1E)-3-oxo-1-buten-1-yl]-3-cyclohexen-1-yl 6-O-beta-D-glucopyranosyl-beta-D-glucopyranoside	C25H40O12	577.248	4.233
MN1139	Gallic acid	C7H6O5	169.014	1.321	Benzenoids
MN1141	Arbutin	C12H16O7	317.086	1.042	Organic oxygen compounds
MN1147	(-)-Isodaphnoside	C15H18O9	341.086	3.435	Phenylpropanoids and polyketides
MN1173	D-alpha-Glutamyl-D-tryptophan	C16H19N3O5	332.124	3.68	Organic acids and derivatives
MN1181	2-hydroxy-5-({3,4,5-trihydroxy-6-[(4-hydroxy-3-methoxybenzoyloxy)methyl]oxan-2-yl}oxy)benzoic acid	C21H22O12	465.102	4.05	Phenylpropanoids and polyketides
MN1190	2-hydroxy-n-(1,3,4-trihydroxyoctadec-11-en-2-yl)tetracosanimidic acid	C42H83NO5	740.637	9.146	Lipids and lipid-like molecules
MN1191	2-Methylglutaric acid	C6H10O4	145.05	1.21	Lipids and lipid-like molecules
MN1200	4-Methyloxazole-5-carboxylic acid	C5H5NO3	126.019	0.819	Organoheterocyclic compounds
MN1203	Pongamone D	C18H10O6	321.039	5.587	Phenylpropanoids and polyketides
MN1210	L-Serine	C3H7NO3	104.035	0.568	Organic acids and derivatives
MN1216	N-Acetyl-D-alloisoleucine	C8H15NO3	172.097	3.925	Organic acids and derivatives
MN1241	Valproic acid beta-D-glucuronide	C14H24O8	319.138	4.181	Organic oxygen compounds
MN1270	2,3-dinor Prostaglandin E1	C18H30O5	325.201	5.048	Lipids and lipid-like molecules
MN1279	1,4-benzendicarboxylic acid	C8H6O4	165.019	3.699	Benzenoids
MN1293	Phloroglucinol	C6H6O3	125.024	1.671	Benzenoids
MN1300	2-hydroxy-5-{[(2s,3r,4s,5s,6r)-3,4,5-trihydroxy-6-[(2-hydroxybenzoyloxy)methyl]oxan-2-yl]oxy}benzoic acid	C20H20O11	435.091	4.847	Organic oxygen compounds
MN1301	(17beta)-17-Hydroxyestra-1,3,5(10),7-tetraen-3-yl hydrogen sulfate	C18H22O5S	349.112	3.461
MN1304	3-Octanyl 6-O-(4-carboxy-3-hydroxy-3-methylbutanoyl)-beta-D-glucopyranoside	C20H36O10	435.222	5.157
MN1312	PE(16:1(9Z)/0:0)	C21H42NO7P	450.26	6.602	Lipids and lipid-like molecules
MN1314	β-D-Fructose 6-phosphate	C6H13O9P	259.021	0.574	Organic oxygen compounds
MN1328	13,14-dihydro-15-keto-tetranor Prostaglandin F1	C16H28O5	299.185	4.738
MN1335	5-hydroxy-2-(1-hydroxy-4-oxocyclohexyl)-7-methoxy-2,3-dihydro-1-benzopyran-4-one	C16H18O6	305.105	4.343	Organoheterocyclic compounds
MN1352	Sinapic acid sulfate	C11H12O8S	303.017	4.158	Phenylpropanoids and polyketides
MN1361	2-(3,4-Dihydroxyphenyl)ethyl 6-deoxy-alpha-L-mannopyranosyl-(1->2)-[6-deoxy-alpha-L-mannopyranosyl-(1->3)]-4-O-[(2E)-3-(3,4-dihydroxyphenyl)-2-propenoyl]-beta-D-glucopyranoside	C35H46O19	769.252	4.407
MN1369	(2R,2'R,2''R,3R,3'R,3''R)-2,2',2''-Tris(3,4-dihydroxyphenyl)-3,3',3'',4,4',4''-hexahydro-2H,2'H,2''H-4,8':4',8''-terchromene-3,3',3'',5,5',5'',7,7',7''-nonol	C45H38O18	865.192	3.981
MN1385	Naringenin	C15H12O5	271.06	5.255	Phenylpropanoids and polyketides
MN1393	9-(2,3-Dihydroxypropoxy)-9-oxononanoic acid	C12H22O6	261.133	4.355	Lipids and lipid-like molecules
MN1405	3-formylsalicylic acid	C8H6O4	165.019	1.224	Benzenoids
MN1406	Dinor-PGD2	C18H28O5	323.185	5.475	Lipids and lipid-like molecules
MN1407	4-Hydroxyphenylglyoxylic acid	C8H6O4	165.019	1.347	Benzenoids
MN1415	(5s)-5-hydroxy-7-methoxy-10-phenyl-3-oxatricyclo[7.3.1.0⁵,¹³]trideca-1(12),6,9(13),10-tetraene-2,8-dione	C19H14O5	321.076	4.895	Benzenoids
MN1417	marrulanic acid	C18H28O5	323.185	5.258
MN1430	1,3,4-Trihydroxy-5-oxocyclohexanecarboxylic acid	C7H10O6	189.04	0.628	Organic acids and derivatives
MN1431	FAHFA 10:0/3O(FA 10:0)	C20H38O5	357.263	8.045	Lipids and lipid-like molecules
MN1440	(2r,3r,4s,5s,6r)-2-{[(1r,4ar,5r,8ar)-5,8a-dihydroxy-7-isopropyl-1,4a-dimethyl-1,2,3,4,5,6-hexahydronaphthalen-2-yl]oxy}-6-(hydroxymethyl)oxane-3,4,5-triol	C21H36O8	415.232	4.478	Lipids and lipid-like molecules
MN1441	4-Allylphenyl 6-O-hexopyranosylhexopyranoside	C21H30O11	457.169	4.437
MN1443	Hexanoylglycine	C8H15NO3	172.097	3.866	Organic acids and derivatives
MN1446	Physalin H	C28H31ClO10	561.159	4.718	Benzenoids
MN1468	Gentisic acid	C7H6O4	153.019	2.152	Benzenoids
MN1473	Adenosine 3'5'-cyclic monophosphate	C10H12N5O6P	328.045	3.947	Nucleosides, nucleotides, and analogues
MN1506	Pinoquercetin	C16H12O7	315.053	3.641	Phenylpropanoids and polyketides
MN1512	2-Hydroxycinnamic acid	C9H8O3	163.039	5.864	Phenylpropanoids and polyketides
MN1520	(12Z,15Z)-9,10,11-Trihydroxy-12,15-octadecadienoic acid	C18H32O5	327.216	5.487
MN1532	Taxifolin	C15H12O7	303.05	4.301	Phenylpropanoids and polyketides
MN1533	6-[(6-Aminohexanoyl)amino]hexanoic acid	C12H24N2O3	243.17	3.584	Lipids and lipid-like molecules
MN1536	2-Phenylethyl 6-O-[(2S,3R,4R)-3,4-dihydroxy-4-(hydroxymethyl)tetrahydro-2-furanyl]-beta-D-glucopyranoside	C19H28O10	415.159	3.962	Organic oxygen compounds
MN1538	(R)-2-hydroxystearic acid	C18H36O3	299.258	9.141	Lipids and lipid-like molecules
MN1542	4-Anisic acid	C8H8O3	151.039	4.228	Benzenoids
MN1545	1-(3,4-Difluorobenzyl)-2-oxo-1,2-dihydro-3-pyridinecarboxylic acid	C13H9F2NO3	264.05	2.263
MN1547	8-Hydroxy-5-O-beta-D-glucopyranosylpsoralen	C17H16O10	379.068	3.398	Phenylpropanoids and polyketides
MN1552	Uridine 2',3'-cyclic phosphate	C9H11N2O8P	305.017	0.674	Nucleosides, nucleotides, and analogues
MN1574	(2r)-2,3-dihydroxypropyl (8r,9e,11s,12s)-8,11,12-trihydroxyoctadec-9-enoate	C21H40O7	449.273	5.132	Lipids and lipid-like molecules
MN1576	(2r,3r,4s,5r,6s)-2-(hydroxymethyl)-6-[4-(1h-imidazol-2-ylmethyl)-2-methoxyphenoxy]oxane-3,4,5-triol	C17H22N2O7	365.133	3.045	Organic oxygen compounds
MN1577	(2r,3r,4s,5s,6r)-3,4,5-trihydroxy-6-(hydroxymethyl)oxan-2-yl 4-hydroxybenzoate	C13H16O8	299.076	2.66	Organic oxygen compounds
MN1580	Malonic acid	C3H4O4	103.003	0.696	Organic acids and derivatives
MN1581	N-Acetylglycine	C4H7NO3	116.035	0.668	Organic acids and derivatives
MN1586	(1s,2s,6s,7s,8r,9s)-7-methyl-5,12-dimethylidene-7-[(2r)-oxiran-2-yl]-4,11-dioxo-3,10-dioxatricyclo[7.3.0.0²,⁶]dodecan-8-yl (2e)-2-methylbut-2-enoate	C20H22O7	373.127	4.797	Organic acids and derivatives
MN1591	PG(15:0/0:0)	C21H43O9P	469.255	9.35	Lipids and lipid-like molecules
MN1603	7-(4-Fluorophenyl)-5-hydroxy-1,3-benzoxathiol-2-one	C13H7FO3S	261.006	2.872	Benzenoids
MN1607	Thymidine	C10H14N2O5	287.087	1.716	Nucleosides, nucleotides, and analogues
MN1609	(3e)-4-[(1r,4s,5s,6r)-1,4-dihydroxy-2,2,6-trimethyl-5-{[(2r,3r,4s,5s,6r)-3,4,5-trihydroxy-6-(hydroxymethyl)oxan-2-yl]oxy}cyclohexyl]but-3-en-2-one	C19H32O9	403.195	4.676	Lipids and lipid-like molecules
MN1613	(12Z)-9,10,11-Trihydroxy-12-octadecenoic acid	C18H34O5	329.232	5.817
MN1628	2,2-Bis(hydroxymethyl)propionic acid	C5H10O4	133.05	0.89	Organic acids and derivatives
MN1632	1-O-[(2E,4E)-9-Carboxy-8-hydroxy-2,7-dimethyl-2,4-nonadienoyl]-beta-D-glucopyranose	C18H28O10	403.159	3.839
MN1642	10-Hydroxydecanoic acid	C10H20O3	187.133	6.129	Organic acids and derivatives
MN1656	1,7-bis(4-hydroxyphenyl)hept-1-ene-3,5-dione	C19H18O4	309.112	6.099	Phenylpropanoids and polyketides
MN1659	(2R,3R,4S,5S,6R)-2-[(Z)-hex-3-enoxy]-6-(hydroxymethyl)oxane-3,4,5-triol	C12H22O6	321.154	3.896	Lipids and lipid-like molecules
MN1660	1,3,4,5,6,7,8,9-octahydroxynonan-2-one	C9H18O9	269.087	0.805	Organic oxygen compounds
MN1674	Phenylacetic acid	C14H18O9	329.086	3.289	Organic oxygen compounds
MN1684	2,3-Dihydroxy-2-methylbutanoic acid	C5H10O4	133.05	1.049	Lipids and lipid-like molecules
MN1687	1-(2-hydroxy-6-methoxy-4-{[(2s,3r,4s,5s,6r)-3,4,5-trihydroxy-6-(hydroxymethyl)oxan-2-yl]oxy}phenyl)ethanone	C15H20O9	343.102	3.323	Organic oxygen compounds
MN1688	7-[(2S,3R,4S,5S,6R)-4,5-dihydroxy-6-(hydroxymethyl)-3-[(2S,3R,4R,5R,6S)-3,4,5-trihydroxy-6-methyloxan-2-yl]oxyoxan-2-yl]oxy-5-hydroxy-2-(4-hydroxyphenyl)-3-[(2S,3R,4S,5S,6R)-3,4,5-trihydroxy-6-[[(2S,3R,4R,5R,6S)-3,4,5-trihydroxy-6-methyloxan-2-yl]oxymethyl]oxan-2-yl]oxychromen-4-one	C39H50O24	901.258	3.774	Phenylpropanoids and polyketides
MN1690	PI(18:1(9Z)/0:0)	C27H51O12P	597.302	6.942	Lipids and lipid-like molecules
MN1694	2-(4-Methyl-3-cyclohexen-1-yl)-2-propanyl 6-O-(6-deoxy-alpha-L-mannopyranosyl)-beta-D-glucopyranoside	C22H38O10	461.237	4.132	Organic oxygen compounds
MN1702	Eudesmic acid	C10H12O5	211.064	3.703	Benzenoids
MN1705	PA(16:0/19:1(9Z))	C38H73O8P	687.503	8.277	Lipids and lipid-like molecules
MN1722	(2r,3s,4s,5r)-2-butoxy-2,5-bis(hydroxymethyl)oxolane-3,4-diol	C10H20O6	235.118	3.779	Organic oxygen compounds
MN1729	6-O-deacetylsecomahoganin	C27H34O8	467.212	8.462	Organoheterocyclic compounds
MN1735	MFCD24849339	C15H20O8	327.107	3.734
MN1747	Kynurenic acid	C10H7NO3	188.035	4.298	Organoheterocyclic compounds
MN1749	5,5-Dimethylhydantoin	C5H8N2O2	127.051	0.573	Organoheterocyclic compounds
MN1766	Anigopreissin A 4b-O-alpha-D-glucopyranoside	C34H30O11	613.175	3.654	Phenylpropanoids and polyketides
MN1788	L-(-)-3-Phenyllactic acid	C9H10O3	165.055	4.258	Phenylpropanoids and polyketides
MN1795	3-[2-(beta-D-Glucopyranosyloxy)-4-hydroxy-5-methoxyphenyl]-2-[(2-oxo-2H-chromen-7-yl)oxy]propanoic acid	C25H26O13	593.148	4.111
MN1797	Gallicynoic acid E	C18H30O5	325.201	6.503	Lipids and lipid-like molecules
MN1799	MFCD00189455	C15H10O5	269.048	4.38	Phenylpropanoids and polyketides
MN1808	Benzyl 6-O-(4-carboxy-3-hydroxy-3-methylbutanoyl)hexopyranoside	C19H26O10	413.143	4.39
MN1816	Estrone	C18H22O2	269.154	7.151	Lipids and lipid-like molecules
MN1821	PS(18:2(9Z,12Z)/0:0)	C24H44NO9P	520.266	9.383	Lipids and lipid-like molecules
MN1834	N-Acetylalanine	C5H9NO3	130.05	1.054	Organic acids and derivatives
MN1845	ile-gly-ile	C14H27N3O4	300.192	3.856	Organic acids and derivatives
MN1852	6-Methoxyeriodictyol	C16H14O7	317.065	4.68	Phenylpropanoids and polyketides
MN1863	Isopropyl 6-O-(4-carboxy-3-hydroxy-3-methylbutanoyl)-beta-D-glucopyranoside	C15H26O10	365.143	4.065
MN1866	4-(3-methylbutoxy)benzoic acid	C12H16O3	207.102	5.229	Benzenoids
MN1867	PA(18:3(6Z,9Z,12Z)/18:3(9Z,12Z,15Z))	C39H65O8P	691.431	9.359	Lipids and lipid-like molecules
MN1868	3-deoxy-D-glycero-beta-D-galacto-nonulosonic acid	C9H16O9	267.071	0.751	Organic oxygen compounds
MN1885	5-Aminolevulinic acid	C5H9NO3	130.05	0.883	Organic acids and derivatives
MN1888	Uridine monophosphate (UMP)	C9H13N2O9P	323.027	0.655	Nucleosides, nucleotides, and analogues
MN1901	5,7-Dihydroxy-2-(4-hydroxyphenyl)-4-oxo-4H-chromen-3-yl 6-O-(6-deoxyhexopyranosyl)hexopyranoside	C27H30O15	639.154	4.032	Phenylpropanoids and polyketides
MN1910	2'-Deoxyinosine	C10H12N4O4	251.076	0.801	Nucleosides, nucleotides, and analogues
MN1911	(1E)-1,3-Bis(4-nitrophenyl)-1-triazene	C12H9N5O4	573.132	7.698
MN1918	Yinyanghuo D	C20H18O5	337.107	6.098	Phenylpropanoids and polyketides
MN1940	ent-16-E1c-PhytoP	C18H30O5	325.201	6.566	Lipids and lipid-like molecules
MN1945	6,9R,10S-trihydroxy-7E12Z,15Z-octadecatrienoic acid	C18H30O5	325.201	5.552	Lipids and lipid-like molecules
MN1949	3-Hydroxydecanoic acid	C10H20O3	187.133	8.049	Organic acids and derivatives
MN1957	2,7,15-trioxapentacyclo[11.8.0.0³,¹¹.0⁴,⁸.0¹⁶,²¹]henicosa-1(13),3(11),4(8),5,9,16,18,20-octaen-12-one	C18H10O4	289.049	5.209	Phenylpropanoids and polyketides
MN1985	10,14-dihydroxy-8-oxapentacyclo[10.6.2.0²,⁷.0⁹,¹⁹.0¹⁶,²⁰]icosa-1(18),2(7),3,5,9(19),10,12(20),13,16-nonaen-15-one	C19H10O4	301.049	5.758	Organoheterocyclic compounds
MN1986	Isoketocamphoric acid	C10H16O5	215.092	4.314	Lipids and lipid-like molecules
MN1994	Estriol 17-sulfate	C18H24O6S	367.123	1.662	Lipids and lipid-like molecules
MN1998	CL(1'-[18:2(9Z,12Z)/0:0],3'-[18:2(9Z,12Z)/0:0])	C45H82O15P2	923.502	9.4	Lipids and lipid-like molecules
MN2003	PE(17:0/0:0)	C22H46NO7P	466.292	7.539	Lipids and lipid-like molecules
MN2005	6-Ethyl-7-hydroxy-3-phenyl-2-trifluoromethyl-chromen-4-one	C18H13F3O3	333.075	4.872	Phenylpropanoids and polyketides
MN2007	2-[(4,5-dihydroxy-6-{[6-hydroxy-7,9,13-trimethyl-6-(3-methyl-4-{[3,4,5-trihydroxy-6-(hydroxymethyl)oxan-2-yl]oxy}butyl)-5-oxapentacyclo[10.8.0.0²,⁹.0⁴,⁸.0¹³,¹⁸]icos-18-en-16-yl]oxy}-2-(hydroxymethyl)oxan-3-yl)oxy]-6-(hydroxymethyl)oxane-3,4,5-triol	C45H74O19	963.476	4.528	Lipids and lipid-like molecules
MN2030	2-Methylbutyl beta-D-glucopyranoside	C11H22O6	249.133	4.196	Lipids and lipid-like molecules
MN2043	licocoumarone	C20H20O5	339.122	5.133	Phenylpropanoids and polyketides
MN2056	2-(3',4'-dihydroxyphenyl)-1,8-naphthalic anhydride	C18H10O5	305.044	5.246	Benzenoids
MN2063	linoleoyl glycine	C20H35NO3	336.253	7.925	Organic acids and derivatives
MN2064	5-Formyl-2-hydroxybenzenesulfonic acid	C7H6O5S	200.985	3.486	Benzenoids
MN2083	2-[(2,6-dihydroxy-2,6-dimethyloct-7-en-3-yl)oxy]-6-(hydroxymethyl)oxane-3,4,5-triol	C16H30O8	699.378	6.979	Lipids and lipid-like molecules
MN2086	Leucylserine	C9H18N2O4	217.119	1.865	Organic acids and derivatives
MN2092	Trewioidesine A	C18H30O4	309.206	5.803	Organic acids and derivatives
MN2097	Syringetin-3-glucoside	C23H24O13	507.112	4.298	Phenylpropanoids and polyketides
MN2114	1-{2-[(2,3,4,5,6-pentahydroxycyclohexyl)oxy]indol-1-yl}ethanone	C16H19NO7	336.107	3.842	Organoheterocyclic compounds
MN2119	Suberic acid	C8H14O4	173.081	4.142	Lipids and lipid-like molecules
MN2128	(4s,4as,6s,7s,7ar)-4,7-dihydroxy-4,7-dimethyl-6-{[(2s,3r,4s,5s,6r)-3,4,5-trihydroxy-6-(hydroxymethyl)oxan-2-yl]oxy}-tetrahydro-1h-cyclopenta[c]pyran-3-one	C16H26O10	377.145	3.321	Lipids and lipid-like molecules
MN2135	2-(3,4-Dihydroxyphenyl)-5,7-dihydroxy-4-oxo-4H-chromen-3-yl 6-deoxy-alpha-L-mannopyranosyl-(1->6)-[beta-D-glucopyranosyl-(1->3)-6-deoxy-alpha-L-mannopyranosyl-(1->2)]-beta-D-galactopyranoside	C39H50O25	917.253	3.67
MN2148	Homovanillic acid sulfate	C9H10O7S	261.006	2.63	Organic acids and derivatives
MN2167	Ala-Phe	C12H16N2O3	235.108	3.09	Organic acids and derivatives
MN2186	Uridine 5'-diphosphogalactose	C15H24N2O17P2	565.045	0.717	Nucleosides, nucleotides, and analogues
MN2189	N-Acetylvaline	C7H13NO3	158.082	3.2	Organic acids and derivatives
MN2192	Salidroside	C14H20O7	299.112	3.263	Organic oxygen compounds
MN2218	4-methyl-5-carboxyethyl-2-furanpentanoic acid	C13H18O5	253.107	4.101	Lipids and lipid-like molecules
MN2232	2methyl-3-ketovaleric acid	C5H8O3	115.04	3.498	Organic acids and derivatives
MN2233	(-)-Juglanoside E	C16H20O9	355.101	3.798
MN2238	11,22-dimethyl (6E,17E)-3,14-dioxo-8,19-bis({[(2S,3R,4S,5S,6R)-3,4,5-trihydroxy-6-(hydroxymethyl)oxan-2-yl]oxy})-4,9,15,20-tetraoxatricyclo[16.4.0.0⁷,¹²]docosa-6,10,17,21-tetraene-11,22-dicarboxylate	C13H18O6	269.102	4.133	Organic oxygen compounds
MN2239	6-Fluoro-2-phenyl-4-quinolinecarboxylic acid	C16H10FNO2	266.066	3.098	Organoheterocyclic compounds
MN2243	(2s)-2-[(1-hydroxyethylidene)amino]hexanedioic acid	C8H13NO5	202.071	1.187	Organic acids and derivatives
MN2272	N-gamma-L-Glutamyl-L-valine	C10H18N2O5	245.113	1.367	Organic acids and derivatives
MN2275	Pimelic acid	C7H12O4	159.066	3.676	Lipids and lipid-like molecules
MN2277	5,6,7,4'-Tetrahydroxyflavanone 6,7-diglucoside	C27H32O16	611.159	3.653	Phenylpropanoids and polyketides
MN2291	chrysophanol 1-O-beta-D-(6'-O-malonyl)glucoside	C24H22O12	501.105	5.249	Benzenoids
MN2303	Lactobionic acid	C12H22O12	357.102	0.591	Lipids and lipid-like molecules
MN2311	Zingiberoside C	C22H36O11	475.216	4.233
MN2315	1,6-dimethyl-10,11-dioxo-7h-phenanthro[1,2-b]furan-6-carbaldehyde	C19H14O4	305.081	5.449	Lipids and lipid-like molecules
MN2334	(3r,4s,5s,6r)-3,4,5-trihydroxy-6-(hydroxymethyl)oxan-2-yl 2-hydroxybenzoate	C13H16O8	299.076	1.387	Organic oxygen compounds
MN2342	Guanosine cyclic monophosphate	C10H12N5O7P	344.038	0.807	Nucleosides, nucleotides, and analogues
MN2354	Thymidine 3',5'-cyclic monophosphate	C10H13N2O7P	303.04	5.078	Organoheterocyclic compounds
MN2363	1,3,4,5-Tetrahydrothiopyrano[4,3-b]indole	C11H11NS	188.056	0.764	Organoheterocyclic compounds
MN2375	3-[4-(1,2-dihydroxy-2-methylpropyl)-5-methoxy-2,2-dimethyl-4h-1,3-benzodioxin-8-yl]propanoic acid	C18H26O7	353.162	9.148	Organoheterocyclic compounds
MN2376	PE(17:1(9Z)/0:0)	C22H44NO7P	464.276	6.954	Lipids and lipid-like molecules
MN2378	Protolichesterinic acid	C19H32O4	323.221	7.13	Organoheterocyclic compounds
MN2379	Dicoumarol	C19H12O6	335.055	5.89	Phenylpropanoids and polyketides
MN2380	Malonyltryptophan	C14H14N2O5	289.082	4.253	Organic acids and derivatives
MN2397	Chamaedroxide	C20H22O7	433.149	5.408
MN2418	illioliganpyranone A	C25H28O7	439.18	3.877	Organoheterocyclic compounds
MN2436	10-hydroxy-hexadecan-1,16-dioic acid	C16H30O5	301.201	5.647	Lipids and lipid-like molecules
MN2451	(2s)-2-amino-4-{[(1s)-1-carboxy-2-phenylethyl]-c-hydroxycarbonimidoyl}butanoic acid	C14H18N2O5	293.113	3.184	Organic acids and derivatives
MN2467	2-Methyl-3-buten-2-yl 6-O-[(2R,3R,4R)-3,4-dihydroxy-4-(hydroxymethyl)tetrahydro-2-furanyl]-beta-D-glucopyranoside	C16H28O10	379.159	3.642	Organic oxygen compounds
MN2476	a,b-Glucooctanoic g-lactone	C8H14O8	237.061	0.82
MN2482	2-(7-Octen-1-yl)pentanedioic acid	C13H22O4	223.133	4.757
MN2486	Ethylmalonic acid	C5H8O4	113.024	0.238	Lipids and lipid-like molecules
MN2488	(1r,13r,18s)-24-oxo-18-(prop-1-en-2-yl)-5,7,11,14,19-pentaoxahexacyclo[11.11.0.0Â²,Â¹â°.0â´,â¸.0Â¹âµ,Â²Â³.0Â¹â¶,Â²â°]tetracosa-2,4(8),9,15(23),16(20),21-hexaen-1-yl acetate	C24H20O8	435.104	4.41
MN2521	MFCD02093249	C18H18O5	313.11	5.149
MN2526	2-Phenylethyl 2-O-beta-D-glucopyranosyl-beta-D-glucopyranoside	C20H30O11	491.175	3.747	Organic oxygen compounds
MN2531	UDP-N-acetylglucosamine	C17H27N3O17P2	606.071	0.717	Nucleosides, nucleotides, and analogues
MN2538	(Z)-5,8,11-trihydroxyoctadec-9-enoic acid	C18H34O5	329.232	6.39	Lipids and lipid-like molecules
MN2548	Dinor-PGE2	C18H28O5	323.185	5.571	Lipids and lipid-like molecules
MN2558	FA 18:5+2O	C18H26O4	305.175	6.186	Lipids and lipid-like molecules
MN2571	(4E,6E)-8-(beta-D-Glucopyranosyloxy)-2,7-dimethyl-4,6-octadienoic acid	C16H26O8	345.154	4.267
MN2572	pestalochromone A	C12H17ClO5	275.07	5.527	Organoheterocyclic compounds
MN2574	3-(2-Hydroxyethyl)-4-(hydroxymethyl)-5-hexen-1-yl beta-D-glucopyranoside	C15H28O8	335.17	3.724
MN2576	CMPF	C12H16O5	239.095	5.639	Lipids and lipid-like molecules
MN2589	1-(3,4-dihydroxyphenyl)-2-hydroxyethyl acetate	C10H12O5	211.06	3.126	Benzenoids
MN2606	9-[2-(furan-3-yl)-2-hydroxyethyl]-11-hydroxy-12-(hydroxymethyl)-10-methyl-2-oxatricyclo[6.3.1.0â´,Â¹Â²]dodec-4-ene-9-carboxylic acid	C20H26O7	377.162	8.696
MN2611	Daphnetin glucoside	C15H18O9	341.086	3.166	Phenylpropanoids and polyketides
MN2613	Xanthosine	C10H12N4O6	283.067	1.199	Nucleosides, nucleotides, and analogues
MN2646	(+/-)9,10-dihydroxy-12Z-octadecenoic acid	C18H34O4	313.237	7.268	Lipids and lipid-like molecules
MN2648	3-Hydroxybutyric acid	C4H8O3	103.04	1.316	Organic acids and derivatives
MN2667	Helonioside A	C32H38O17	693.201	4.411
MN2669	N-Acetyl-DL-glutamic acid	C7H11NO5	188.056	0.926	Organic acids and derivatives
MN2676	2,3-Dihydroxy-4-Methoxy-4'-Ethoxybenzophenone	C16H16O5	287.095	4.568	Benzenoids
MN2683	(1s,2r,4as,6as,6br,8ar,9r,10r,11r,12as,12br,14bs)-10,11-dihydroxy-9-(hydroxymethyl)-1,2,6a,6b,9,12a-hexamethyl-13-oxo-1,2,3,4,5,6,7,8,8a,10,11,12,12b,14b-tetradecahydropicene-4a-carboxylic acid	C30H46O6	501.32	7.154	Lipids and lipid-like molecules
MN2684	Gallicynoic acid G	C12H20O4	227.128	4.799	Organic acids and derivatives
MN2699	PON-PA	C28H53O9P	563.333	9.363	Lipids and lipid-like molecules
MN2703	methyl 3,4-dihydroxy-5-methoxybenzoate	C9H10O5	197.045	3.289	Benzenoids
MN2716	(3E)-7-Hydroxy-3,7-dimethyl-3-octen-1-yl 6-O-(6-deoxy-alpha-L-mannopyranosyl)-beta-D-glucopyranoside	C22H40O11	479.248	4.219	Lipids and lipid-like molecules
MN2728	2-(3,4-Dihydroxyphenyl)-5,7-dihydroxy-3,4-dihydro-2H-chromen-3-yl beta-D-glucopyranoside	C21H24O11	451.123	3.34
MN2738	(3Z)-5-[(1R,2R)-2-[2-[[(1S,2S)-1-Carboxy-2-methylbutyl]amino]-2-oxoethyl]-5-oxocyclopentyl]-3-pentenoic acid	C18H27NO6	352.175	4.692
MN2754	(1's,2r,2's,4's,5s,7's,8'r,9's,12's,13'r,14'r,16'r)-16'-hydroxy-5,7',9',13'-tetramethyl-20'-oxo-5'-oxaspiro[oxane-2,6'-pentacyclo[10.8.0.0²,⁹.0⁴,⁸.0¹³,¹⁸]icosan]-18'-en-14'-yloxidanesulfonic acid	C27H40O8S	523.237	4.08	Lipids and lipid-like molecules
MN2759	beta-D-Glucopyranoside, 2,4-dihydroxy-6-(2-(4-hydroxyphenyl)ethenyl)phenyl	C20H22O9	451.122	4.081	Phenylpropanoids and polyketides
MN2796	5,7-Dihydroxy-3,8-dimethoxy-4'-prenyloxyflavone	C22H22O7	397.127	5.042	Phenylpropanoids and polyketides
MN2801	2-methoxy-hexadecanoic acid	C17H34O3	285.242	8.703	Lipids and lipid-like molecules
MN2834	7,8-dihydroxy-10-phenyl-3-oxatricyclo[7.3.1.0âµ,Â¹Â³]trideca-1(13),5,7,9,11-pentaene-2,4-dione	C18H10O5	305.044	5.442
MN2839	Glabridin	C20H20O4	323.128	5.787	Phenylpropanoids and polyketides
MN2844	Phloretin	C15H14O5	273.076	4.02	Phenylpropanoids and polyketides
MN2863	4-Acetamidobutanoic acid	C6H11NO3	144.066	1.065	Organic acids and derivatives
MN2871	beta-L-Fructofuranosyl 6-O-(4-hydroxy-3-methoxybenzoyl)-alpha-D-glucopyranoside	C20H28O14	491.139	2.979
MN2878	(2s,3r,4s,5s,6r)-2-{[(3s,6r)-2,6-dihydroxy-2,6-dimethyloct-7-en-3-yl]oxy}-6-(hydroxymethyl)oxane-3,4,5-triol	C16H30O8	349.185	4.957	Lipids and lipid-like molecules
MN2882	{(1R,2R)-2-[(2Z)-5-(Hexopyranosyloxy)-2-penten-1-yl]-3-oxocyclopentyl}acetic acid	C18H28O9	387.164	3.71	Lipids and lipid-like molecules
MN2908	5-{[4-(beta-D-Glucopyranosyloxy)benzyl]oxy}-3-hydroxy-3-methyl-5-oxopentanoic acid	C19H26O11	429.138	3.844	Organic oxygen compounds
MN2914	val-phe	C14H20N2O3	263.139	3.521	Organic acids and derivatives
MN2917	11-hydroxy-1,6a,6b,9,9,12a-hexamethyl-1,2,3,4,4a,5,6,7,8,8a,10,11,12,12b,13,14b-hexadecahydropicene-4-carboxylic acid	C29H46O3	487.341	8.282	Lipids and lipid-like molecules
MN2931	4-(1,4-dihydroxy-2,2,6-trimethyl-5-{[3,4,5-trihydroxy-6-(hydroxymethyl)oxan-2-yl]oxy}cyclohexyl)but-3-en-2-one	C19H32O9	403.195	4.532	Lipids and lipid-like molecules
MN2949	2-hydroxy enanthoic acid	C7H14O3	145.086	4.715	Lipids and lipid-like molecules
MN2952	Hexyl 6-O-pentopyranosylhexopyranoside	C17H32O10	395.19	4.279
MN2971	Benzyl 6-O-beta-D-glucopyranosyl-beta-D-glucopyranoside	C19H28O11	431.154	3.555	Organic oxygen compounds
MN3012	2-Nitrophenylpyruvic acid	C9H7NO5	208.024	4.097	Benzenoids
MN3031	4-[(1r,2r)-2-[2,6-dimethoxy-4-(prop-2-en-1-yl)phenoxy]-1-hydroxypropyl]-2-methoxyphenol	C21H26O6	373.164	4.866	Lignans, neolignans and related compounds
MN3044	Octyl hydrogen sulfate	C8H18O4S	209.084	5.788	Organic acids and derivatives
MN3059	(3e,4r)-4-(2h-1,3-benzodioxol-5-ylmethyl)-3-[(3-hydroxy-4-methoxyphenyl)methylidene]oxolan-2-one	C20H18O6	353.101	5.874	Lignans, neolignans and related compounds
MN3060	5-Hydroxy-1,7-bis(4-hydroxyphenyl)-3-heptanone	C19H22O4	313.143	4.711
MN3065	Abscisyl beta-D-glucopyranoside	C21H30O9	425.179	4.235	Lipids and lipid-like molecules
MN3070	7-hydroxy-10-phenyl-8-{[(2s,3r,4s,5s,6r)-3,4,5-trihydroxy-6-(hydroxymethyl)oxan-2-yl]oxy}-3-oxatricyclo[7.3.1.0⁵,¹³]trideca-1(13),5,7,9,11-pentaen-2-one	C24H22O9	453.117	4.457	Organic oxygen compounds
MN3071	1,7-dihydroxy-2,3,4-trimethoxyxanthen-9-one	C16H14O7	317.063	4.681	Organoheterocyclic compounds
MN3074	o-Succinylbenzoic acid	C11H10O5	221.045	3.934	Organic oxygen compounds
MN3085	{4-[(Cyclopropylcarbonyl)amino]phenyl}acetic acid	C12H13NO3	218.081	4.791	Benzenoids
MN3118	Resorcinol	C6H6O2	109.029	1.085	Benzenoids
MN3141	Ethyl 4-(carboxymethyl)-2-ethoxybenzoate	C13H16O5	251.095	4.664	Benzenoids
MN3151	3-(furan-3-yl)-6-hydroxy-3a,7-dimethyl-1-oxo-3,4,5,6-tetrahydro-2-benzofuran-4-yl acetate	C16H18O6	287.095	4.731	Organoheterocyclic compounds
MN3177	4-(5-Nitro-1,3-dioxo-1,3-dihydro-2H-isoindol-2-yl)benzoic acid	C15H8N2O6	311.033	3.541
MN3183	5-Hydroxymatairesinol	C20H22O7	373.128	4.89
MN3184	Thr-Ile	C10H20N2O4	231.134	2.197	Organic acids and derivatives
MN3205	6-O-[(2Z)-3-(4-Hydroxy-3-methoxyphenyl)-2-propenoyl]-beta-D-fructofuranosyl 6-O-acetyl-alpha-D-glucopyranoside	C24H32O15	559.164	3.775
MN3223	3,8-Dihydroxy-3-methyl-3,4-dihydro-1,7,12(2H)-tetraphenetrione	C19H14O5	321.076	4.725	Phenylpropanoids and polyketides
MN3231	2,4,6-trihydroxyacetophenone 3-C-beta-(2'-O-E-coumaroyl)-glucopyranoside	C23H24O11	475.123	4.315	Organic oxygen compounds
MN3250	MFCD00075804	C19H14O5	321.075	5.378	Organoheterocyclic compounds
MN3253	Caffeic acid hexoside	C15H18O9	341.086	3.111	Phenylpropanoids and polyketides
MN3256	N-Acetyl-L-methionine	C7H13NO3S	190.054	3.359	Organic acids and derivatives
MN3304	2-(4-Methoxyphenyl)ethyl 6-O-alpha-L-arabinopyranosyl-beta-D-glucopyranoside	C20H30O11	491.175	4.001	Organic oxygen compounds
MN3316	2-Hydroxy-5-[(2S,3S)-3,5,7-trihydroxy-4-oxo-3,4-dihydro-2H-chromen-2-yl]phenyl beta-D-glucopyranoside	C21H22O12	465.102	3.43
MN3327	4-Pyridoxic acid	C8H9NO4	182.045	1.038	Organoheterocyclic compounds
MN3336	(1r,13s,15s,18s)-5,7-dioxa-12-azapentacyclo[10.5.2.0¹,¹³.0²,¹⁰.0⁴,⁸]nonadeca-2,4(8),9,16-tetraene-11,15,18-triol	C16H17NO5	302.102	4.003	Alkaloids and derivatives
MN3337	Formylanthranilic acid	C8H7NO3	164.035	4.315	Benzenoids
MN3342	Phenylalanylvaline	C14H20N2O3	263.139	3.37	Organic acids and derivatives
MN3382	2-{[6,12-bis(3,4-dihydroxyphenyl)-8,11-dihydroxy-4,13-dioxatricyclo[7.4.0.0³,⁷]trideca-1(9),2,7-trien-5-yl]methyl}benzene-1,3,5-triol	C30H26O11	561.138	4.248	Phenylpropanoids and polyketides
MN3408	Citramalic acid	C5H8O5	129.019	0.237	Lipids and lipid-like molecules
MN3420	9-methoxycarbonyldec-9-enoic acid	C12H20O4	227.128	4.487	Lipids and lipid-like molecules
MN3422	2-{[8-(acetyloxy)-7-methyl-3-methylideneoct-6-en-1-yl]oxy}-3,5-dihydroxy-6-(hydroxymethyl)oxan-4-yl 2-methylbutanoate	C23H38O9	457.242	4.338	Lipids and lipid-like molecules
MN3424	3-[4-(beta-D-Glucopyranosyloxy)phenyl]propanoic acid	C15H20O8	327.107	3.35
MN3433	13,14-dihydro-15-keto-tetranor Prostaglandin F1β	C16H28O5	299.185	5.17	Lipids and lipid-like molecules
MN3453	6-[3-(beta-D-Glucopyranosyloxy)butyl]-5,5-dimethyl-3-oxo-1-cyclohexene-1-carboxylic acid	C19H30O9	401.18	4.14
MN3468	(1S,3R,4R,5R)-3-[(E)-3-(3,4-dihydroxyphenyl)prop-2-enoyl]oxy-1,5-dihydroxy-4-[(E)-3-(4-hydroxy-3,5-dimethoxyphenyl)prop-2-enoyl]oxycyclohexane-1-carboxylic acid	C27H28O13	559.144	4.854	Organic oxygen compounds
MN3473	Mevalonic acid	C6H12O4	147.066	1.453	Lipids and lipid-like molecules
MN3510	L-(+)-Tartaric acid	C4H6O6	149.008	0.636	Organic oxygen compounds
MN3540	(2S,3S)-2-(3,4,5-trihydroxyphenyl)-3,4-dihydro-2H-chromene-3,5,7-triol	C15H14O7	305.065	3.341	Phenylpropanoids and polyketides
MN3546	(1s,11r,12r,13r,15s,16r,19s)-12-hydroxy-8,19-dimethyl-14,17-dioxahexacyclo[13.3.1.0Â¹,Â¹Â¹.0â´,Â¹â°.0â¹,Â¹Â³.0Â¹Â²,Â¹â¶]nonadeca-4,7,9-triene-6,18-dione	C19H18O5	325.107	4.329
MN3563	(3E)-4-(1-Hydroxy-2,6,6-trimethyl-4-oxocyclohex-2-en-1-yl)but-3-en-2-yl 2-O-hexopyranosylhexopyranoside	C25H40O13	593.242	3.783
MN3564	3,5-Dihydroxybenzoic acid	C7H6O4	153.019	3.84	Benzenoids
MN3590	3,5-dihydroxy-3H-2,6-dioxabenzo[def]chrysen-1-one	C18H10O5	305.044	6.023	Organoheterocyclic compounds
MN3613	Raspberry ketone sulfate	C10H12O5S	243.032	5.199	Organic acids and derivatives
MN3628	4,8-dihydroxy-7-methoxy-10-phenyl-3-oxatricyclo[7.3.1.0âµ,Â¹Â³]trideca-1(13),5,7,9,11-pentaen-2-one	C19H14O5	321.076	6.124
MN3641	2-hydroxy-5-(3-{[(2s,3r,4s,5s,6r)-3,4,5-trihydroxy-6-(hydroxymethyl)oxan-2-yl]oxy}benzoyloxy)benzoic acid	C20H20O11	435.091	4.028	Phenylpropanoids and polyketides
MN3643	trans-Caffeic acid	C9H8O4	179.035	3.116	Phenylpropanoids and polyketides
MN3652	Monomethyl phthalate	C9H8O4	179.036	3.114	Benzenoids
MN3654	6-(1-{7,9-dihydroxy-9a,11a-dimethyl-1h,2h,3h,3ah,3bh,4h,6h,7h,8h,9h,9bh,10h,11h-cyclopenta[a]phenanthren-1-yl}ethyl)-3-(hydroxymethyl)-4-methyl-5,6-dihydropyran-2-one	C28H42O5	457.29	4.761	Lipids and lipid-like molecules
MN3657	16-hydroxy-17-(hydroxymethyl)-1,2,14,17-tetramethyl-8-(prop-1-en-2-yl)pentacyclo[11.7.0.0Â²,Â¹â°.0âµ,â¹.0Â¹â´,Â¹â¸]icosane-5,15-dicarboxylic acid	C30H46O6	501.32	7.756
MN3660	Butylparaben	C11H14O3	193.086	5.903	Benzenoids
MN3703	MFCD00059633	C14H28O3	243.196	7.378	Lipids and lipid-like molecules
MN3705	3,4,5-trihydroxy-6-(hydroxymethyl)oxan-2-yl 4-hydroxybenzoate	C13H16O8	299.076	2.978	Organic oxygen compounds
MN3718	Coumaroyl	C15H16O10	355.065	3.332	Organic oxygen compounds
MN3722	FA 18:4+2O	C18H28O4	307.19	5.957	Lipids and lipid-like molecules
MN3723	FA 9:0+1O	C9H18O3	173.118	5.683	Organic acids and derivatives
MN3737	7,7-bis(hydroxymethyl)-12-methoxy-3',3',4a,4b,10a-pentamethyl-4,5,6,6a,8,9,10,10b,11,12-decahydro-3h-spiro[chrysene-2,1'-cyclopentane]-8,9-diol	C30H50O5	489.356	7.113	Lipids and lipid-like molecules
MN3743	(3r,3ar,5s,6s,7ar)-5,6-dihydroxy-3,6-dimethyl-hexahydro-1-benzofuran-2-one	C10H16O4	199.097	4.779	Organoheterocyclic compounds
MN3752	1,3-DPPE	C37H74NO8P	690.504	8.707
MN3766	cis-4-octenedioic acid	C8H12O4	171.066	4.328	Lipids and lipid-like molecules
MN3787	Decarboxythamnolic acid	C18H16O9	375.068	3.124	Phenylpropanoids and polyketides
MN3805	PE(19:1(9Z)/0:0)	C24H48NO7P	492.307	7.691	Lipids and lipid-like molecules
MN3808	o-phthalaldehydic acid	C8H6O3	209.045	4.057	Organoheterocyclic compounds
MN3810	1-Naphthoic acid	C11H8O2	171.044	4.601	Benzenoids
MN3815	D-(-)-Lyxose	C5H10O5	149.045	4.407	Organic oxygen compounds
MN3827	2-Hydroxy-4-(6-hydroxy-5,7-dimethoxy-4-oxo-4H-chromen-3-yl)phenyl 6-O-hexopyranosylhexopyranoside	C29H34O17	653.169	4.284
MN3837	6-Hydroxynicotinic acid	C6H5NO3	138.019	4.864	Organoheterocyclic compounds
MN3878	Trp-Val	C16H21N3O3	302.15	3.67	Organic acids and derivatives
MN3891	8:1+2O fatty acyl hexoside	C14H26O8	321.154	4.215	Lipids and lipid-like molecules
MN3894	Hexosyl LPE 16:0	C27H54NO12P	614.328	6.975	Organic oxygen compounds
MN3903	3,4-DHPEA-EA	C19H22O8	377.122	4.258	Lipids and lipid-like molecules
MN3924	2-oxo-3,4,5,6-tetrahydro-1,6-benzoxazocine-8-carboxylic acid	C11H11NO4	220.061	1.615	Organic nitrogen compounds
MN3928	(9ar)-1-(furan-3-yl)-4-hydroxy-6,6,9a,11a-tetramethyl-7-oxo-1h,2h,3bh,4h,5h,5ah,8h,9h,9bh,10h,11h-cyclopenta[a]phenanthren-5-yl acetate	C27H36O5	439.246	5.134	Lipids and lipid-like molecules
MN3937	(2E)-3-[(2R,3S)-2-[4-(beta-D-Glucopyranosyloxy)-3-methoxyphenyl]-3-(hydroxymethyl)-7-methoxy-2,3-dihydro-1-benzofuran-5-yl]acrylic acid	C26H30O12	579.17	4.373
MN3969	Vanillic acid	C8H8O4	167.034	2.507	Benzenoids
MN3970	1-(4-Acetamidophenyl)-5-oxo-3-pyrrolidinecarboxylic acid	C13H14N2O4	261.091	6.057
MN3976	PG 44:12	C50H75O10P	865.498	9.356	Lipids and lipid-like molecules
MN3994	3,5-Dichlorobenzoic acid	C7H4Cl2O2	188.951	5.622	Benzenoids
MN4018	{3,5a,9-trimethyl-2-oxo-3h,3ah,4h,5h,6h,7h,9ah,9bh-naphtho[1,2-b]furan-6-yl}oxidanesulfonic acid	C15H22O6S	329.105	4.213	Lipids and lipid-like molecules
MN4020	5-Methyluridine	C10H14N2O6	257.077	1.248	Nucleosides, nucleotides, and analogues
MN4035	(6r,12s)-6-hydroxy-12-methyl-1-oxacyclododecane-2,5-dione	C12H20O4	227.128	4.639	Phenylpropanoids and polyketides
MN4046	(2e,6s)-6,7-dihydroxy-3,7-dimethyloct-2-enoic acid	C10H18O4	201.112	4.212	Organic acids and derivatives
MN4060	(2s)-3-(4-hydroxy-3,5-dimethoxyphenyl)propane-1,2-diol	C11H16O5	227.092	4.075	Benzenoids
MN4066	3-methoxy-4-({3,4,5-trihydroxy-6-[(4-hydroxy-3-methoxybenzoyloxy)methyl]oxan-2-yl}oxy)benzoic acid	C22H24O12	479.117	3.971	Phenylpropanoids and polyketides
MN4069	3,8,9-trihydroxy-10-propyl-3,4,5,8,9,10-hexahydro-2H-oxecin-2-one	C12H20O5	243.123	4.753	Organoheterocyclic compounds
MN4089	4'-hydroxy-2',2',4',6'-tetramethyl-7'a-{[3,4,5-trihydroxy-6-(hydroxymethyl)oxan-2-yl]oxy}-1',3'a-dihydrospiro[cyclopropane-1,5'-inden]-3'-one	C21H32O8	393.193	8.11	Lipids and lipid-like molecules
MN4091	Olivetolcarboxylic acid	C12H16O4	223.097	5.085	Benzenoids
MN4112	1-O-{(2E,4E)-5-[(1R,3S,5S,8S)-3,8-Dihydroxy-1,5-dimethyl-6-oxabicyclo[3.2.1]oct-8-yl]-3-methyl-2,4-pentadienoyl}-beta-D-glucopyranose	C21H32O10	443.19	4.366	Lipids and lipid-like molecules
MN4124	Erythronolactone	C4H6O4	177.04	9.153	Organoheterocyclic compounds
MN4129	4-Oxo-4-{[(5R,9R,10S,13R)-1,5,9-trimethyl-11,14,15,16-tetraoxatetracyclo[10.3.1.0~4,13~.0~8,13~]hexadec-10-yl]oxy}butanoic acid	C19H28O8	429.178	7.003	Lipids and lipid-like molecules
MN4142	Tiaprost	C20H28O6S	395.154	3.448	Lipids and lipid-like molecules
MN4167	18-β-Glycyrrhetinic acid	C30H46O4	469.33	8.25	Lipids and lipid-like molecules
MN4171	3-{[6-O-(6-Deoxy-alpha-L-mannopyranosyl)-beta-D-glucopyranosyl]oxy}-5-hydroxy-2-(4-hydroxyphenyl)-4-oxo-4H-chromen-7-yl 2-O-(6-deoxy-alpha-L-mannopyranosyl)-beta-D-glucopyranoside	C39H50O24	901.258	3.317
MN4172	Swertiamarin	C16H22O10	373.112	4.021	Organic oxygen compounds
MN4206	(1r,4's)-4'-hydroxy-8h-spiro[acenaphthyleno[3,4-d][1,3]dioxole-1,1'-cyclohexan]-2'-en-2-one	C18H14O4	293.081	4.779	Benzenoids
MN4215	PS(18:3(6Z,9Z,12Z)/0:0)	C24H42NO9P	518.25	7.223	Lipids and lipid-like molecules
MN4217	2-hydroxy-decanedioic acid	C10H18O5	217.107	3.259	Organic acids and derivatives
MN4219	2-(9-Decen-1-yl)pentanedioic acid	C15H26O4	269.175	5.328
MN4222	3-(4-tert-butylphenyl)propanoic acid	C13H18O2	205.123	4.907	Phenylpropanoids and polyketides
MN4225	3,4-dimethyl-5-carboxyethyl-2-furanpropanoic acid	C12H16O5	239.091	4.007	Lipids and lipid-like molecules
MN4302	MFCD00902090	C20H20O4	323.133	3.513
MN4311	Geniposide	C17H24O10	387.128	3.478	Lipids and lipid-like molecules
MN4346	Cinnamoylglycine	C11H11NO3	204.066	4.523	Organic acids and derivatives
MN4364	(1s)-1-[5-hydroxy-2,2-dimethyl-6-(2-methylpropanoyl)-8-oxopyrano[2,3-f]chromen-10-yl]propyl acetate	C23H26O7	413.159	5.812	Phenylpropanoids and polyketides
MN4382	4,6-Dimethoxyindole	C10H11NO2	176.071	1.845	Organoheterocyclic compounds
MN4383	Phenothiazine	C12H9NS	198.04	3.831	Organoheterocyclic compounds
MN4386	Cladosporacid D	C12H20O4	227.128	5.779	Organic acids and derivatives
MN4403	14-hydroxymyristic acid	C14H28O3	243.196	7.641	Lipids and lipid-like molecules
MN4409	Dihydrokaempferol	C15H12O6	287.055	3.969	Phenylpropanoids and polyketides
MN4452	7-{[(2e,6e)-8-hydroxy-3,7-dimethylocta-2,6-dien-1-yl]oxy}-6,8-dimethoxychromen-2-one	C21H26O6	373.171	3.029	Lipids and lipid-like molecules
MN4453	N-palmitoyl glycine	C18H35NO3	312.253	8.141	Organic acids and derivatives
MN4468	N2-Methylguanosine	C11H15N5O5	296.099	1.271	Nucleosides, nucleotides, and analogues
MN4481	Patulolide C	C12H20O3	211.133	5.646	Phenylpropanoids and polyketides
MN4486	2-[2-[(Z)-pent-2-enyl]-3-[3,4,5-trihydroxy-6-(hydroxymethyl)oxan-2-yl]oxycyclopentyl]acetic acid	C18H30O8	373.185	4.482	Lipids and lipid-like molecules
MN4494	5-hydroxy-6,7-dimethoxy-2,8-dimethylchromen-4-one	C13H14O5	249.079	5.087	Organoheterocyclic compounds
MN4506	epi-4'-hydroxyjasmonic acid	C12H18O4	225.112	3.544	Lipids and lipid-like molecules
MN4522	sibiricose A5	C22H30O14	517.154	3.508
MN4543	1-isopropyl-4-methylcyclohexane-1,2,3,4-tetrol	C10H20O4	203.128	4.544	Lipids and lipid-like molecules
MN4553	Ethyl methacrylate	C6H10O2	113.06	3.868	Organic acids and derivatives
MN4562	5-Hydroxyindole-3-acetic acid	C10H9NO3	190.054	3.185	Organoheterocyclic compounds
MN4565	Lanceoloside A	C19H20O9	391.101	4.053
MN4579	Vanillin-4-sulfate	C8H8O6S	230.996	3.721	Organic acids and derivatives
MN4600	5,7-Dihydroxy-2-(4-hydroxy-3-methoxyphenyl)-6-(3-methyl-2-buten-1-yl)-2,3-dihydro-4H-chromen-4-one	C21H22O6	369.132	6.295
MN4618	2-Deoxyribose 5-phosphate	C5H11O7P	213.018	5.183	Organic acids and derivatives
MN4631	11-dehydro-2,3-dinor-TXB2	C18H28O6	339.18	5.428	Organic acids and derivatives
MN4640	2-(3-bromophenyl)benzimidazole	C13H9BrN2	270.991	4.553	Organoheterocyclic compounds
MN4690	Vulpinic acid	C19H14O5	321.075	5.08	Organoheterocyclic compounds
MN4693	5-{[3,5-dihydroxy-2-(hydroxymethyl)-6-{[4-(2,6,6-trimethyl-4-oxocyclohex-2-en-1-yl)butan-2-yl]oxy}oxan-4-yl]oxy}-3-hydroxy-3-methyl-5-oxopentanoic acid	C25H40O11	515.247	4.673	Lipids and lipid-like molecules
MN4695	(2s)-2-hydroxy-2-[(1r)-1-hydroxyethyl]-3-methylbutanoic acid	C7H14O4	161.081	3.602	Lipids and lipid-like molecules
MN4707	3-(3-Hydroxyphenyl)propionic acid sulfate	C9H10O6S	245.011	3.944	Organic acids and derivatives
MN4717	2,2-dimethyl-3-butenoic acid	C6H10O2	113.06	3.497	Lipids and lipid-like molecules
MN4743	N-(6-aminohexanoyl)-6-aminohexanoic acid	C12H24N2O3	243.17	3.433	Lipids and lipid-like molecules
MN4779	7alpha,12alpha-dihydroxy-3-oxo-5beta-cholestanoic acid	C27H44O5	447.31	8.054	Lipids and lipid-like molecules
MN4780	6,10,10-trimethyl-11-oxatricyclo[7.2.1.0¹,⁶]dodecane-4,5,7-triol	C14H24O4	255.159	5.2	Lipids and lipid-like molecules
MN4784	PI 36:2	C45H83O13P	861.546	9.367	Lipids and lipid-like molecules
MN4828	Piperonal	C8H6O3	149.024	3.812	Organoheterocyclic compounds
MN4856	3,5-dihydroxy-2-(4-hydroxyphenyl)-7-[3,4,5-trihydroxy-6-(hydroxymethyl)oxan-2-yl]oxy-2,3-dihydrochromen-4-one	C21H22O11	449.107	3.675	Phenylpropanoids and polyketides
MN4859	3-Hydroxybenzoic acid sulfate	C7H6O6S	216.98	2.901	Organic acids and derivatives
MN4867	2-(6-Hydroxyhexyl)-3-methylenesuccinic acid	C11H18O5	229.107	4.761	Organic acids and derivatives
MN4868	Pinonic acid	C10H16O3	229.107	4.743	Organic oxygen compounds
MN4880	Methylhippuric acid	C10H11NO3	192.066	4.155	Organic acids and derivatives
MN4889	(-)-Staphylionoside G	C25H42O12	533.257	4.107
MN4896	5-Pyridoxolactone	C8H7NO3	164.035	3.388	Organoheterocyclic compounds
MN4911	Avenolide	C13H20O4	239.128	5.392	Organoheterocyclic compounds
MN4913	5-hydroxy-2-methoxy-7-phenyl-6-{[(2s,3r,4s,5s,6r)-3,4,5-trihydroxy-6-(hydroxymethyl)oxan-2-yl]oxy}phenalen-1-one	C26H24O9	479.133	4.44	Benzenoids
MN4948	2'-deoxyguanosine 5'-monophosphate	C10H14N5O7P	328.043	0.66	Nucleosides, nucleotides, and analogues
MN4951	Luteolin 4'-sulfate	C15H10O9S	364.995	5.118	Phenylpropanoids and polyketides
MN4952	Sigmoidin G	C20H20O8	387.106	4.53	Phenylpropanoids and polyketides
MN4968	(2z)-3-(3,4-dihydroxyphenyl)-2-hydroxyprop-2-enoic acid	C9H8O5	195.029	1.72	Benzenoids
MN4970	5,7-dihydroxy-6-methoxy-2-[4-[(2S,3R,4S,5S,6R)-3,4,5-trihydroxy-6-(hydroxymethyl)oxan-2-yl]oxyphenyl]chromen-4-one	C22H22O11	461.107	4.399	Phenylpropanoids and polyketides
MN5015	3,4,5-trihydroxy-2-methylbenzoic acid	C8H8O5	243.05	1.234	Benzenoids
MN5018	6-[(acetyloxy)methyl]-10-(hydroxymethyl)-3-methylidene-2-oxo-3ah,4h,5h,8h,9h,11ah-cyclodeca[b]furan-4-yl 2-(hydroxymethyl)prop-2-enoate	C21H26O8	405.152	4.324	Lipids and lipid-like molecules
MN5029	(E)-3,10-Dihydroxy-4,9-dimethyldodec-6-enedioic acid	C14H24O6	287.149	4.397	Organic acids and derivatives
MN5030	(2-{[3,4,5-trihydroxy-6-(hydroxymethyl)oxan-2-yl]oxy}phenyl)methyl 3-hydroxy-2-{[3,4,5-trihydroxy-6-(hydroxymethyl)oxan-2-yl]oxy}benzoate	C26H32O15	583.164	3.62	Organic oxygen compounds
MN5048	2-Hydroxy-2-methylbutyric acid	C5H10O3	117.055	1.779	Lipids and lipid-like molecules
MN5051	Alanyltyrosine	C12H16N2O4	251.103	1.219	Organic acids and derivatives
MN5064	Porphobilinogen	C10H14N2O4	225.087	2.191	Organic nitrogen compounds
MN5072	7-keto-8-aminopelargonic acid	C9H17NO3	186.113	3.973	Lipids and lipid-like molecules
MN5076	3-hydroxy-2,2,9-trimethyl-3h-furo[2,3-b]quinolin-4-one	C14H15NO3	244.097	6.241	Organoheterocyclic compounds
MN5110	2,5-dihydroxy-1,6-dimethoxyxanthen-9-one	C15H12O6	575.117	4.578	Organoheterocyclic compounds
MN5121	6-(1,2-Dihydroxy-2-phenylethyl)-5-hydroxy-5,6-dihydro-2H-pyran-2-one	C13H14O5	249.079	4.354	Organoheterocyclic compounds
MN5130	Vanillic acid	C14H18O12S	409.043	2.056	Phenylpropanoids and polyketides
MN5138	PG(18:2(9Z,12Z)/14:1(9Z))	C38H69O10P	715.461	9.063	Lipids and lipid-like molecules
MN5143	Robinetinidol-(4beta->2')-7,3',4',5'-tetrahydroxyflavone	C30H22O12	573.101	3.196
MN5157	(2r)-4-methyl-5-oxo-2-propyl-2h-furan-3-carboxylic acid	C9H12O4	183.066	4.197	Organoheterocyclic compounds
MN5180	9-Hydroxynonanoic acid	C9H18O3	173.118	5.078	Organic acids and derivatives
MN5197	thr-gly-thr	C10H19N3O6	276.123	6.036	Organic acids and derivatives
MN5213	[7-Hydroxy-1-(4-hydroxy-3,5-dimethoxyphenyl)-3-(hydroxymethyl)-6,8-dimethoxy-1,2,3,4-tetrahydro-2-naphthalenyl]methyl beta-D-glucopyranoside	C28H38O13	581.222	4.318
MN5224	1-(4-hydroxy-3-{[3,4,5-trihydroxy-6-(hydroxymethyl)oxan-2-yl]oxy}phenyl)ethanone	C14H18O8	313.092	2.964	Organic oxygen compounds
MN5225	Epigallocatechin	C15H14O7	305.069	3.27	Phenylpropanoids and polyketides
MN5246	7,8-dihydroxy-10-phenyl-3-oxatricyclo[7.3.1.0⁵,¹³]trideca-1(13),5,7,9,11-pentaene-2,4-dione	C18H10O5	305.044	4.843	Benzenoids
MN5269	3-ethyl-4-methyl-1-[3,4,5-trihydroxy-6-(hydroxymethyl)oxan-2-yl]pyrrole-2,5-dione	C13H19NO7	300.108	3.271	Lipids and lipid-like molecules
MN5278	Rivulobirin A	C32H28O10	571.165	4.446
MN5290	Sakakin	C13H18O7	285.097	3.384	Organic oxygen compounds
MN5299	(2s,3s,5s)-3,4,5-trihydroxy-6-[(4-hydroxybenzoyloxy)methyl]oxan-2-yl 4-hydroxybenzoate	C20H20O10	419.096	4.116	Benzenoids
MN5353	(1s,3s,4s,6s,7s,8r,11s,12s,15r,16r)-4,6-dihydroxy-7,12,16-trimethyl-15-[(2r)-6-methyl-5-methylideneheptan-2-yl]pentacyclo[9.7.0.0Â¹,Â³.0Â³,â¸.0Â¹Â²,Â¹â¶]octadecane-7-carboxylic acid	C31H50O4	485.362	9.174
MN5361	2-ethyl-4-methoxy-6-methylpyridine-3,5-diol	C9H13NO3	182.082	0.902	Organic oxygen compounds
MN5373	Xanthohumol	C21H22O5	353.137	5.645	Phenylpropanoids and polyketides
MN5387	3,4,5-trihydroxy-6-(hydroxymethyl)oxan-2-yl 3-(4-hydroxy-3,5-dimethoxyphenyl)prop-2-enoate	C17H22O10	385.112	3.502	Phenylpropanoids and polyketides
MN5440	rubrenolide	C17H30O4	297.206	6.231	Organoheterocyclic compounds
MN5444	3-[(1E,3E)-1,3-Heptadien-1-yl]hexanedioic acid	C13H20O4	239.128	5.646
MN5456	(2E)-2-Isopropyl-2-butenedioic acid	C7H10O4	157.05	3.493	Lipids and lipid-like molecules
MN5473	Catechol	C6H6O2	109.029	2.743	Benzenoids
MN5475	[2-(pent-2-en-1-yl)-3-{[3,4,5-trihydroxy-6-(hydroxymethyl)oxan-2-yl]oxy}cyclopentyl]acetic acid	C18H30O8	373.185	4.027	Lipids and lipid-like molecules
MN5480	3,4-Hexanedione	C6H10O2	173.081	4.474	Organic oxygen compounds
MN5481	(4s,6s)-4-hydroxy-6-[(2s)-2-hydroxypropyl]oxan-2-one	C8H14O4	173.081	4.46	Organoheterocyclic compounds
MN5496	3alpha,7alpha,12alpha-Trihydroxy-24-methyl-5beta-cholest-23-en-26-oic acid	C28H46O5	461.325	8.089	Lipids and lipid-like molecules
MN5498	Traumatic Acid	C12H20O4	227.128	5.413	Lipids and lipid-like molecules
MN5504	2-Hydroxycyclohexyl 2-O-[(2E)-3-(3,4-dihydroxyphenyl)-2-propenoyl]-beta-D-glucopyranoside	C21H28O10	439.162	4.41	Phenylpropanoids and polyketides
MN5513	(1S)-(-)-Camphanic acid	C10H14O4	197.081	4.683	Organoheterocyclic compounds
MN5515	5,10-dihydroxy-2-(2-hydroxypropan-2-yl)-4-(3-methylbut-2-en-1-yl)-1h,2h-furo[2,3-c]xanthen-6-one	C23H24O6	395.151	7.266	Organoheterocyclic compounds
MN5519	5-Methoxysalicylic acid sulfate	C8H8O7S	246.991	3.112	Benzenoids
MN5527	dehydrojuncuenin C	C18H14O4	293.081	5.065	Benzenoids
MN5528	1-Methyl-3-(1-methylethyl)-1,2-cyclopentanedicarboxylic acid	C11H18O4	213.112	5.129
MN5540	5-Acetamido-4-oxohexanoic acid	C8H13NO4	186.076	3.604	Organic acids and derivatives
MN5569	methyl (1s,4as,6s,7r,7as)-1,6-bis(acetyloxy)-7-methyl-1h,4ah,5h,6h,7h,7ah-cyclopenta[c]pyran-4-carboxylate	C15H20O7	311.112	4.056	Lipids and lipid-like molecules
MN5570	Spinacetin 3-O-gentiobioside	C29H34O18	669.164	4.044	Phenylpropanoids and polyketides
MN5579	(3as,5ar,6r,8s,9r,9as,9bs)-8-hydroxy-5a,9-dimethyl-3-methylidene-6-{[(2r,3r,4s,5s,6r)-3,4,5-trihydroxy-6-(hydroxymethyl)oxan-2-yl]oxy}-octahydro-3ah-naphtho[1,2-b]furan-2-one	C21H32O9	427.196	4.652	Lipids and lipid-like molecules
MN5594	(1r,2r,3as,3bs,7s,9ar,9bs,11as)-7-hydroxy-9a,11a-dimethyl-1-[(1s)-1-[(5r)-5-methyl-4-oxo-5,6-dihydro-3h-pyridin-2-yl]ethyl]-1h,2h,3h,3ah,3bh,4h,6h,7h,8h,9h,9bh,10h,11h-cyclopenta[a]phenanthren-2-yl acetate	C29H43NO4	468.307	6.614	Lipids and lipid-like molecules
MN5610	Norwedelic acid	C15H10O8	317.029	4.408	Phenylpropanoids and polyketides
MN5629	CYCLO(-SER-TYR)	C12H14N2O4	249.091	5.418	Organic acids and derivatives
MN5658	Naringenin-7-O-glucoside	C21H22O10	433.112	4.371	Phenylpropanoids and polyketides
MN5659	(+/-)5-iPF2α-VI	C20H34O5	353.232	5.951	Lipids and lipid-like molecules
MN5663	(3r,4r,5s)-3-hydroxy-5-(4-hydroxy-3-methoxyphenyl)-3,4-dimethyloxolan-2-one	C13H16O5	251.095	3.993	Benzenoids
MN5672	xanthoangelol	C25H28O4	391.196	3.914	Phenylpropanoids and polyketides
MN5674	FA 9:2+1O	C9H14O3	169.086	5.645	Organic acids and derivatives
MN5681	(6r,8s,9s,9as,9br)-6,9-dihydroxy-3-(hydroxymethyl)-9-methyl-2-oxo-4h,5h,5ah,6h,7h,8h,9ah,9bh-naphtho[1,2-b]furan-8-yl acetate	C16H22O7	325.128	4.361	Organoheterocyclic compounds
MN5684	Amarasterone A	C29H48O7	507.331	6.509
MN5794	6-Hydroxy-5-methoxyxanthone	C14H10O4	241.05	5.931	Organoheterocyclic compounds
MN5796	Polyporic acid	C18H12O4	291.065	4.997	Organic oxygen compounds
MN5828	DL-4-Hydroxyphenyllactic acid	C9H10O4	181.05	3.345	Benzenoids
MN5835	Haemaocorin	C32H34O14	641.185	4.363
MN5837	2-oxo-undecanoic acid	C11H20O3	199.133	5.994	Organic acids and derivatives
MN5866	Gln-Leu	C11H21N3O4	258.145	3.053	Organic acids and derivatives
MN5880	sufac#2	C15H30O6S	337.167	5.403	Lipids and lipid-like molecules
MN5888	Ellagic acid pentoside	C19H14O12	433.043	3.299	Phenylpropanoids and polyketides
MN5901	2-hydroxyisovaleric acid	C5H10O3	117.055	2.597	Lipids and lipid-like molecules
MN5911	Limonenecarboxylic acid	C11H16O2	179.107	5.093
MN5936	PE(15:1(9Z)/0:0)	C20H40NO7P	436.245	6.505	Lipids and lipid-like molecules
MN5941	1-Naphthol	C10H8O	143.05	6.117	Benzenoids
MN5963	N-palmitoyl serine	C19H37NO4	342.263	7.931	Organic acids and derivatives
MN5970	methyl 3-{[(2s,3r,4s,5s,6r)-3,4,5-trihydroxy-6-(hydroxymethyl)oxan-2-yl]oxy}benzoate	C14H18O8	313.092	2.542	Organic oxygen compounds
MN5974	4-isopropyl-1-methylcyclohexane-1,2,3,5-tetrol	C10H20O4	203.128	4.185	Lipids and lipid-like molecules
MN5980	Syringic acid	C9H10O5	197.045	2.999	Benzenoids
MN6011	(2r,3r)-3-hydroxy-2-methylbutanoic acid	C5H10O3	117.055	1.519	Lipids and lipid-like molecules
MN6016	(1R,3aS,5aR,5bR,9S,11aR)-1-Acetyl-9-hydroxy-5a,5b,8,8,11a-pentamethylicosahydro-3aH-cyclopenta[a]chrysene-3a-carboxylic acid	C29H46O4	457.33	7.942
MN6020	(1s,2r,7s,9r,11s,12s,15r,16s)-15-[(1s)-1-[(2r)-5-(hydroxymethyl)-4-methyl-6-oxo-2,3-dihydropyran-2-yl]ethyl]-2,16-dimethyl-8-oxapentacyclo[9.7.0.0Â²,â·.0â·,â¹.0Â¹Â²,Â¹â¶]octadecan-3-one	C28H40O5	455.278	7.148
MN6021	2-butoxy-6-methyloxane-3,4,5-triol	C10H20O5	219.123	3.196	Lipids and lipid-like molecules
MN6025	Mono(2-ethylhexyl) phthalate (MEHP)	C16H22O4	277.143	7.088	Benzenoids
MN6058	Euxanthone	C13H8O4	227.034	4.629	Organoheterocyclic compounds
MN6070	Anomalin A	C14H10O6	273.039	4.48	Organoheterocyclic compounds
MN6087	2-Ethyl-3-oxo-1,2,3,4-tetrahydro-6-quinoxalinecarboxylic acid	C11H12N2O3	219.077	1.076
MN6100	FA 18:1+3O	C18H34O5	329.232	5.192	Lipids and lipid-like molecules
MN6107	4-hydroxynonenoic acid	C9H16O3	171.102	5.129	Organic acids and derivatives
MN6113	7-ethyl-12-(hydroxymethyl)-5-methyl-7-azapentacyclo[7.6.2.0Â¹,â¸.0âµ,Â¹â¶.0Â¹â°,Â¹âµ]heptadecane-3,4,11,12-tetrol	C20H33NO5	366.227	5.63
MN6150	(1r,13s,15s,18s)-5,7-dioxa-12-azapentacyclo[10.5.2.0Â¹,Â¹Â³.0Â²,Â¹â°.0â´,â¸]nonadeca-2,4(8),9,16-tetraene-11,15,18-triol	C16H17NO5	302.102	4.198
MN6151	(2s)-2-{[(2,3-dihydroxyphenyl)(hydroxy)methylidene]amino}-3-hydroxypropanoic acid	C10H11NO6	240.05	3.116	Benzenoids
MN6161	[3,4,6-trihydroxy-5-(4-hydroxybenzoyloxy)oxan-2-yl]methyl 3,4,5-trihydroxybenzoate	C20H20O12	451.086	4.21	Benzenoids
MN6223	1,3,6,9-tetrahydroxy-11-[(2e)-4-(3-hydroxy-5,5,8a-trimethyl-2-methylidene-hexahydro-1h-naphthalen-1-yl)but-2-en-2-yl]-10,11-dihydro-5-oxatetraphen-12-one	C35H40O7	571.271	8.548	Lipids and lipid-like molecules
MN6233	7-methoxy-2-oxochromene-8-carbaldehyde	C11H8O4	203.034	4.872	Phenylpropanoids and polyketides
MN6248	(3s,6s)-6-[(1s,2s)-2-hydroxy-4-methylcyclohex-3-en-1-yl]-2,2-dimethyloxan-3-yl acetate	C16H26O4	281.175	5.588	Organoheterocyclic compounds
MN6273	9,14-dihydroxy-17-(hydroxymethyl)-7,7-dimethyl-3,10-dioxapentacyclo[14.2.1.0Â¹,Â¹Â³.0â´,Â¹Â².0â¸,Â¹Â²]nonadecane-2,18-dione	C20H28O7	379.177	9.299
MN6286	Stagonolide J	C12H20O4	227.128	4.196	Organoheterocyclic compounds
MN6294	Edulitine	C11H11NO3	204.066	3.972	Organoheterocyclic compounds
MN6303	(1r,8r,10r,11s)-10-(2h-1,3-benzodioxol-5-yl)-3-methoxy-11-methyl-7-oxatricyclo[6.3.1.0Â¹,â¶]dodeca-2,5-dien-4-one	C20H20O5	339.122	4.796
MN6321	Ferulic acid	C10H10O4	193.051	3.618	Phenylpropanoids and polyketides
MN6338	curcumin II	C20H18O5	337.107	5.326	Phenylpropanoids and polyketides
MN6371	Phenylacetylaspartic acid	C12H13NO5	250.071	3.925	Organic acids and derivatives
MN6387	Sulfo jasmonate	C12H18O7S	305.069	3.853	Lipids and lipid-like molecules
MN6415	D-(+)-Maltose	C12H22O11	341.107	4.027	Organic oxygen compounds
MN6426	n-(4-hydroxybenzoyl)carboximidic acid	C8H7NO3	164.035	3.045	Benzenoids
MN6483	(11E,15Z)-9,10,13-Trihydroxy-11,15-octadecadienoic acid	C18H32O5	327.216	6.643	Lipids and lipid-like molecules
MN6486	7-Sulfocholic acid	C24H40O8S	487.239	3.611	Lipids and lipid-like molecules
MN6491	16-hydroxy-9Z-hexadecenoic acid	C16H30O3	269.211	7.831	Lipids and lipid-like molecules
MN6520	13,14-Dihydro prostaglandin E1	C20H36O5	355.247	5.886	Lipids and lipid-like molecules
MN6521	2-nitrovanillin	C8H7NO5	196.024	4.936	Benzenoids
MN6598	(1s,4r,5s,9r,10r,13r,14s)-14-hydroxy-14-(hydroxymethyl)-9-methyltetracyclo[11.2.1.0Â¹,Â¹â°.0â´,â¹]hexadecane-5-carboxylic acid	C19H30O4	321.206	7.014
MN6609	(3r)-3-hydroxy-2-oxo-4-(phosphonooxy)butanoic acid	C4H7O8P	212.98	0.94	Organic acids and derivatives
MN6612	3-[2-(beta-D-Glucopyranosyloxy)-3-hydroxyphenyl]propanoic acid	C15H20O9	343.102	3.55
MN6617	4-{5-hydroxy-2-methyl-2-azabicyclo[2.2.2]octan-5-yl}-3-methylbutanoic acid	C13H23NO3	240.16	6.385	Lipids and lipid-like molecules
MN6627	2-Isopropylmalic acid	C7H12O5	175.06	1.549	Lipids and lipid-like molecules
MN6636	phytosphingosine 1-phosphate	C18H40NO6P	396.25	6.386	Lipids and lipid-like molecules
MN6641	(4as,6as,6br,8ar,9s,10r,12ar,12br,14bs)-10-hydroxy-9-(hydroxymethyl)-6a,6b,9,12a-tetramethyl-2-methylidene-1,3,4,5,6,7,8,8a,10,11,12,12b,13,14b-tetradecahydropicene-4a-carboxylic acid	C29H44O4	455.314	8.997	Lipids and lipid-like molecules
MN6642	6-(4-hydroxyphenyl)-3-oxatricyclo[7.3.1.0âµ,Â¹Â³]trideca-1(13),5,7,9,11-pentaene-2,4-dione	C18H10O4	289.049	6.851
MN6644	(1S,3R,4R,5R)-3-({(2E)-3-[2-(3,4-Dihydroxyphenyl)-7-hydroxy-3-(methoxycarbonyl)-2,3-dihydro-1-benzofuran-5-yl]-2-propenoyl}oxy)-1,4,5-trihydroxycyclohexanecarboxylic acid	C26H26O13	545.127	3.933
MN6650	3-[3-(beta-D-Glucopyranosyloxy)-2-hydroxyphenyl]propanoic acid	C15H20O9	343.102	4.118
MN6728	Linoleic acid	C18H32O2	279.232	8.682	Lipids and lipid-like molecules
MN6750	3-(beta-D-Arabinofuranosyloxy)-5-hydroxy-2-(4-hydroxyphenyl)-4-oxo-4H-chromen-7-yl 6-deoxy-alpha-L-mannopyranoside	C26H28O14	563.142	5.815
MN6751	13,14-Dihydro-19(R)-hydroxy prostaglandin E1	C20H36O6	371.242	5.252	Lipids and lipid-like molecules
MN6768	Sebacic acid	C10H18O4	201.112	5.869	Lipids and lipid-like molecules
MN6791	4,5-dihydroxy-2-{[5-hydroxy-7-(hydroxymethyl)-1h,4ah,5h,7ah-cyclopenta[c]pyran-1-yl]oxy}-6-(hydroxymethyl)oxan-3-yl benzoate	C22H26O10	449.143	4.035	Lipids and lipid-like molecules
MN6801	3-Carboxyisoquinoline	C10H7NO2	172.04	4.297	Organoheterocyclic compounds
MN6803	Arg-Lys-Asp	C16H31N7O6	416.227	4.531	Organic acids and derivatives
MN6805	2-Hexylsuccinic acid	C10H18O4	201.112	4.016	Lipids and lipid-like molecules
MN6816	(3e,4s)-3-(dodec-11-yn-1-ylidene)-4-methoxy-5-methylideneoxolan-2-one	C18H26O3	289.18	6.058	Organoheterocyclic compounds
MN6823	Isovanillic acid	C8H8O4	167.034	4.457	Benzenoids
MN6836	10,11-dihydroxy-9-(hydroxymethyl)-2,6a,6b,9,12a-pentamethyl-2,3,4,5,6,7,8,8a,10,11,12,12b,13,14b-tetradecahydro-1h-picene-4a-carboxylic acid	C29H46O5	473.325	8.349	Lipids and lipid-like molecules
MN6838	1-Octen-3-yl 6-O-[(2R,3R,4R)-3,4-dihydroxy-4-(hydroxymethyl)tetrahydro-2-furanyl]-beta-D-glucopyranoside	C19H34O10	421.206	5.048
MN6841	Indole-3-pyruvic acid	C11H9NO3	202.05	5.2	Organoheterocyclic compounds
MN6858	2-[(4-amino-4-carboxy-1-hydroxybutylidene)amino]-3-methylidenepentanoic acid	C11H18N2O5	257.113	4.035	Organic acids and derivatives
MN6868	Citrinin	C13H14O5	249.079	3.744	Organoheterocyclic compounds
MN6906	6,9-dihydroxy-8-methoxy-3,6,9-trimethyl-2-oxo-3h,3ah,4h,5h,8h,9ah,9bh-azuleno[4,5-b]furan-4-yl acetate	C18H26O7	353.159	4.788	Organoheterocyclic compounds
MN6925	2-Methoxyphenol sulfate	C7H8O5S	203.001	1.715	Organic acids and derivatives
MN6928	6,8-Di-C-rhamnosylapigenin	C27H30O13	561.168	6.911	Phenylpropanoids and polyketides
MN6942	5-(dec-9-en-1-yl)-3-(2,3-dimethoxypropyl)oxolan-2-one	C19H34O4	325.237	7.36	Organoheterocyclic compounds
MN6956	4,5-Dihydroxy-3-propyl-2-cyclopenten-1-one	C8H12O3	155.071	3.962
MN6971	α-Aspartylphenylalanine	C13H16N2O5	279.097	3.179	Organic acids and derivatives
MN6973	(5,7-Dihydroxy-4-methyl-2-oxo-2H-chromen-3-yl)acetic acid	C12H10O6	249.039	5.738	Phenylpropanoids and polyketides
MN6975	4Z-Decenedioic acid	C10H16O4	199.097	4.712	Lipids and lipid-like molecules
MN6993	[6]-Gingerol	C17H26O4	293.175	6.596	Benzenoids
MN7026	Gallicynoic acid A	C14H22O4	253.144	5.772	Lipids and lipid-like molecules
MN7028	N-Acetylsphingosine	C20H39NO3	340.284	8.226	Lipids and lipid-like molecules
MN7041	(9s)-9,18-dihydroxyoctadecanoic acid	C18H36O4	315.253	6.82	Lipids and lipid-like molecules
MN7055	Quercetin-3β-D-glucoside	C21H20O12	463.086	4.085	Phenylpropanoids and polyketides
MN7060	1-{3-[(2s)-2,3-dihydroxy-3-methylbutyl]-4-hydroxy-5-(3-methylbut-2-en-1-yl)phenyl}ethanone	C18H26O4	305.175	6.576	Organic oxygen compounds
MN7071	3,4,5-trihydroxy-1-(3,4,5-trimethoxybenzoyloxy)cyclohexane-1-carboxylic acid	C17H22O10	385.112	3.156	Organic oxygen compounds
MN7084	PE(15:0/0:0)	C20H42NO7P	438.261	6.717	Lipids and lipid-like molecules
MN7103	1-oleoyl-sn-glycero-3-phosphoglycerol	C24H47O9P	509.286	9.147	Lipids and lipid-like molecules
MN7134	13,14-dihydro Prostaglandin F1	C20H38O5	357.263	6.021	Lipids and lipid-like molecules
MN7163	(1r,13r,14r,26r)-1,14-dihydroxy-9,22-diphenyl-2,15-dioxaoctacyclo[21.3.1.1¹⁰,¹⁴.0³,¹².0⁶,¹¹.0¹³,²⁶.0¹⁶,²⁵.0¹⁹,²⁴]octacosa-3,5,7,9,11,16(25),17,19,21,23-decaene-27,28-dione	C38H22O6	573.132	6.981	Phenylpropanoids and polyketides
MN7173	[2-(pent-2-en-1-yl)-3-[(2,3,4,5,6-pentahydroxyhexyl)oxy]cyclopentyl]acetic acid	C18H32O8	375.2	5.585	Lipids and lipid-like molecules
MN7232	DL-β-Leucine	C6H13NO2	130.087	3.723	Organic acids and derivatives
MN7244	1-(4-Hydroxy-3-methoxyphenyl)-7-(4-hydroxyphenyl)-1-heptene-3,5-dione	C20H20O5	339.122	6.199	Phenylpropanoids and polyketides
MN7284	3-[4-({3,4,5-trihydroxy-6-[(4-hydroxybenzoyloxy)methyl]oxan-2-yl}oxy)phenyl]prop-2-enoic acid	C22H22O10	445.112	4.296	Organic oxygen compounds
MN7294	Indole-3-lactic acid	C11H11NO3	204.066	4.366	Organoheterocyclic compounds
MN7314	2-(2-((Hexopyranosyloxy)methyl)-3-methylcyclopent-2-en-1-yl)-3-hydroxypropanoic acid	C16H26O9	361.149	3.521
MN7329	8-hydroxy-5-[(3-hydroxy-3-methylbutanoyl)oxy]-10-methyl-11-oxo-4,12-dioxapentacyclo[7.7.0.0Â¹,â¶.0Â²,Â¹Â³.0Â¹â°,Â¹âµ]hexadec-2-en-14-yl 2-methylbut-2-enoate	C25H32O9	475.194	4.284
MN7335	pyrrole-2,5-dicarboxylic acid	C6H5NO4	154.014	1.224	Organoheterocyclic compounds
MN7344	(1s,5s,6r,13r,21s)-5-(3,4-dihydroxyphenyl)-13-(4-hydroxyphenyl)-4,12,14-trioxapentacyclo[11.7.1.0²,¹¹.0³,⁸.0¹⁵,²⁰]henicosa-2(11),3(8),9,15,17,19-hexaene-6,9,17,19,21-pentol	C30H24O11	559.122	4.322	Phenylpropanoids and polyketides
MN7355	(2S,3R,4S,5R)-2-[(2R,3R,4S,5S,6R)-4,5-dihydroxy-6-(hydroxymethyl)-2-(2-phenylethoxy)oxan-3-yl]oxyoxane-3,4,5-triol	C19H28O10	415.159	3.671	Organic oxygen compounds
MN7386	4-Toluic acid	C8H8O2	135.045	4.191	Benzenoids
MN7396	(acetyloxy)[(3s,4r)-3-hydroxy-1h,3h,4h,5h,6h-cyclopenta[c]furan-4-yl]acetic acid	C11H14O6	241.071	3.637	Organic acids and derivatives
MN7404	Testosterone sulfate	C19H28O5S	367.156	8.966	Lipids and lipid-like molecules
MN7416	2-{[2-({9,14-dihydroxy-15-[5-(2-hydroxypropan-2-yl)-2-methyloxolan-2-yl]-7,7,12,16-tetramethylpentacyclo[9.7.0.0Â¹,Â³.0Â³,â¸.0Â¹Â²,Â¹â¶]octadecan-6-yl}oxy)-4,5-dihydroxy-6-(hydroxymethyl)oxan-3-yl]oxy}-6-(hydroxymethyl)oxane-3,4,5-triol	C42H70O15	813.461	5.716
MN7418	Coniferyl ferulate	C20H20O6	355.115	3.368	Phenylpropanoids and polyketides
MN7424	3-oxo-tetradecanoic acid	C14H26O3	241.18	6.962	Lipids and lipid-like molecules
MN7459	MFCD00016455	C15H12O6	287.058	3.278
MN7502	6-hydroxy-8-[2-(4-hydroxyphenyl)-2-oxoethyl]-3-methyl-2h-1-benzoxepin-5-one	C19H16O5	323.091	6.148	Phenylpropanoids and polyketides
MN7504	10,11-dihydroxy-2,4a,6a,6b,8a,9,9,12b-octamethyl-8-oxo-1,3,4,5,6,7,10,11,12,12a-decahydropicene-2-carboxylic acid	C31H46O5	497.332	4.14	Organic oxygen compounds
MN7506	1,7-bis(4-hydroxy-3-methoxyphenyl)hepta-4,6-dien-3-one	C21H22O5	353.137	5.878	Phenylpropanoids and polyketides
MN7515	methyl 15-hydroperoxy-9Z,12Z,16E-octadecatrienoate	C19H32O4	323.221	7.064	Lipids and lipid-like molecules
MN7524	Lupinisoflavone N	C25H28O9	471.17	8.849	Phenylpropanoids and polyketides
MN7538	2-(4-Hydroxyphenyl)ethyl 6-O-[(2R,3R,4R)-3,4-dihydroxy-4-(hydroxymethyl)tetrahydro-2-furanyl]-beta-D-glucopyranoside	C19H28O11	431.154	3.951
MN7553	Eriocitrin	C27H32O15	595.174	6.862	Phenylpropanoids and polyketides
MN7568	(2s,3s,5s,8ar)-3-(acetyloxy)-5,8a-dimethyl-2,3,5,6,7,8-hexahydro-1h-naphthalen-2-yl acetate	C16H24O4	279.159	5.363	Organic acids and derivatives
MN7581	7alpha-hydroxy-3-oxocholest-4-en-27-oic acid	C27H42O4	429.299	7.299	Lipids and lipid-like molecules
MN7595	3-Methylbutyl 6-O-alpha-L-arabinopyranosyl-beta-D-glucopyranoside	C16H30O10	381.175	3.174	Lipids and lipid-like molecules
MN7598	(-)-Camphanic acid	C10H14O4	197.081	4.606	Organoheterocyclic compounds
MN7606	(-)-Anguivioside B	C48H74O20	969.465	5.437
MN7616	torminaloside	C28H30O16	621.144	4.37	Phenylpropanoids and polyketides
MN7621	(3ar,6s,7as)-3a,6-dihydroxy-4,4,7a-trimethyl-tetrahydro-1-benzofuran-2-one	C11H18O4	213.112	4.964	Organoheterocyclic compounds
MN7634	Tanshinone Iia	C19H18O3	293.117	6.23	Lipids and lipid-like molecules
MN7646	2',12'-dihydroxy-12'-isopropyl-8'-methoxy-4-[1-methoxy-3-oxo-3-(3,4,5-trihydroxyphenyl)propylidene]-7'-methyl-4',10'-dioxaspiro[oxolane-2,6'-tetracyclo[7.2.1.0²,⁷.0³,⁵]dodecane]-5,11'-dione	C28H32O13	575.184	7.33	Lipids and lipid-like molecules
MN7659	5-Acetoxy-7-(4-hydroxyphenyl)-1-phenyl-3-heptanone.	C21H24O4	339.158	6.295	Phenylpropanoids and polyketides
MN7660	10-oxo-decanoic acid	C10H18O3	185.118	5.078	Lipids and lipid-like molecules
MN7663	Hydroferulic acid	C10H12O4	391.138	4.314	Phenylpropanoids and polyketides
MN7666	5,10-dihydroxy-12-[(2z)-4-hydroxy-3-methylbut-2-en-1-yl]-2,2-dimethyl-1,11-dioxatetracen-6-one	C23H22O6	393.135	6.936	Organoheterocyclic compounds
MN7676	1,11,22-trihydroxy-1,6,11,16,22,27-hexazacyclodotriacontane-2,5,12,15,23,26-hexone	C26H46N6O9	585.323	3.912	Phenylpropanoids and polyketides
MN7694	-Linolenic Acid	C18H30O2	277.216	8.279	Lipids and lipid-like molecules
MN7745	3-hydroxy-6-{[8-hydroxy-8a-(hydroxymethyl)-4,4,6a,6b,11,11,14b-heptamethyl-1,2,3,4a,5,6,7,8,9,10,12,12a,14,14a-tetradecahydropicen-3-yl]oxy}-4,5-bis({[3,4,5-trihydroxy-6-(hydroxymethyl)oxan-2-yl]oxy})oxane-2-carboxylic acid	C48H78O19	957.502	5.478	Lipids and lipid-like molecules
MN7747	4-(hydroxymethyl)hexadec-15-yne-1,2,6-triol	C17H32O4	299.221	6.281	Lipids and lipid-like molecules
MN7779	5,10-dihydroxy-12-(4-hydroxy-3-methylbut-2-en-1-yl)-2,2-dimethyl-1,11-dioxatetracen-6-one	C23H22O6	393.135	7.409	Organoheterocyclic compounds
MN7784	1,7-Dihydroxy-2,3,4,5-tetramethoxy-xanthone	C17H16O8	347.075	4.643	Organoheterocyclic compounds
MN7791	Trolox	C14H18O4	249.112	6.562	Organoheterocyclic compounds
MN7811	Flavin mononucleotide (FMN)	C17H21N4O9P	455.095	3.588	Nucleosides, nucleotides, and analogues
MN7824	(3s,3as,5as,6s,9s,9ar,9bs)-6,9,9a-trihydroxy-3,5a,9-trimethyl-octahydronaphtho[1,2-b]furan-2-one	C15H24O5	283.154	4.828	Lipids and lipid-like molecules
MN7841	β-Muricholic acid	C24H40O5	453.284	6.053	Lipids and lipid-like molecules
MN7849	Hexosyl LPE 18:2	C29H54NO12P	638.328	6.752	Organic oxygen compounds
MN7866	Eriodictyol	C15H12O6	287.055	4.922	Phenylpropanoids and polyketides
MN7871	Ipurolic acid	C14H28O4	259.19	5.549	Lipids and lipid-like molecules
MN7891	(2s,4as,4bs,7r)-2,4b,7-trihydroxy-8,8-dimethyl-1,2,3,4,4a,5,6,7,8a,9-decahydrophenanthrene-1-carboxylic acid	C17H26O5	309.17	5.52	Lipids and lipid-like molecules
MN7892	1,7-Bis(4-hydroxyphenyl)-3,5-heptanediol	C19H24O4	315.159	4.849	Phenylpropanoids and polyketides
MN7906	Lycocasuarinen acid B	C12H20O3	211.133	6.375	Organic acids and derivatives
MN7927	5,8-Dihydroxy-4-oxo-1,2,3,4-tetrahydro-1-naphthalenyl 6-O-(3,4,5-trihydroxybenzoyl)-beta-D-glucopyranoside	C23H24O13	507.112	4.573	Benzenoids
MN7928	2-Hydroxy-3-methyl-5-nitrobenzaldehyde	C8H7NO4	180.029	3.382	Benzenoids
MN7933	Alpinumisoflavone	C20H16O5	335.091	5.198	Phenylpropanoids and polyketides
MN7939	2-Hydroxyisophthalic acid	C8H6O5	181.013	3.924	Benzenoids
MN7970	methyl (5z,8z,10e,12r,13s,14z,17z)-12,13-bis(acetyloxy)icosa-5,8,10,14,17-pentaenoate	C25H36O6	431.242	7.409	Lipids and lipid-like molecules
MN8001	P-HYDROXYTRIAMTERENE SULFATE	C12H11N7O4S	348.053	3.307	Organic acids and derivatives
MN8023	3',5'-Dihydroxy-1,1':4',1''-terphenyl-2'-yl beta-D-glucopyranosiduronic acid	C24H22O9	453.12	4.938
MN8045	[4-(beta-D-Glucopyranosyloxy)phenyl]acetic acid	C14H18O8	313.091	3.519	Organic oxygen compounds
MN8105	4,6,8-trihydroxy-7-methoxy-3-methyl-3,4-dihydroisochromen-1-one	C11H12O6	239.059	5.999	Benzenoids
MN8119	Medicagol	C16H8O6	295.029	4.545	Phenylpropanoids and polyketides
MN8139	rubrajaleelic acid	C29H46O4	503.336	9.314	Organic oxygen compounds
MN8156	16-F1c-PhytoP	C18H32O5	327.216	4.874	Lipids and lipid-like molecules
MN8178	(2S,3R)-3,5-Dihydroxy-2-(4-hydroxyphenyl)-3,4-dihydro-2H-chromen-7-yl beta-D-glucopyranoside	C21H24O10	481.133	3.583
MN8189	4-[6,8-dihydroxy-17,17-dimethyl-5,7-bis(3-methylbut-2-en-1-yl)-10,14-dioxo-3,16-dioxapentacyclo[11.4.1.0²,¹¹.0²,¹⁵.0⁴,⁹]octadeca-4,6,8,11-tetraen-15-yl]-2-methylbut-2-enal	C33H38O7	545.255	3.207	Organoheterocyclic compounds
MN8215	1,5,9,9-tetramethyl-10-oxatricyclo[6.2.2.0Â²,â¶]dodecane-3,8-diol	C15H26O3	253.18	6.335
MN8218	PA3500000	C23H32O2	339.231	8.218
MN8240	12,15-octadecadiynoic acid	C18H28O2	275.2	6.936	Lipids and lipid-like molecules
MN8290	p-(methoxymethyl)phenol	C8H10O2	137.061	3.156	Benzenoids
MN8295	1a,1b-dihomo Prostaglandin F2	C22H38O5	381.263	6.748	Lipids and lipid-like molecules
MN8310	N-Isovalerylglycine	C7H13NO3	158.082	3.832	Organic acids and derivatives
MN8318	6-hydroxy-4-methoxy-7-methyl-2h-naphtho[2,3-d][1,3]dioxole-5,8-dione	C13H10O6	261.039	3.483	Benzenoids
MN8335	3,4-Dihydroxy-5-methoxybenzoic acid	C8H8O5	183.029	3.569	Benzenoids
MN8346	{3-oxo-2-[5-({3,4,5-trihydroxy-6-[(3,4,5-trihydroxybenzoyloxy)methyl]oxan-2-yl}oxy)pent-2-en-1-yl]cyclopentyl}acetic acid	C25H32O13	539.175	4.517	Lipids and lipid-like molecules
MN8352	(2r,4as,6as,6br,8ar,9r,10r,11r,12ar,12br,14bs)-10,11-dihydroxy-9-(hydroxymethyl)-2,6a,6b,9,12a-pentamethyl-2,3,4,5,6,7,8,8a,10,11,12,12b,13,14b-tetradecahydro-1h-picene-4a-carboxylic acid	C29H46O5	473.325	9.346	Lipids and lipid-like molecules
MN8386	4-hydroxy-3-(4-hydroxyphenoxy)benzoic acid	C13H10O5	245.044	5.247	Benzenoids
MN8438	(3r,4'r,5r,6'r,8'r)-5-(furan-3-yl)-6'-methyl-3'-oxaspiro[oxolane-3,7'-tricyclo[6.3.1.0â´,Â¹Â²]dodecan]-1'(12')-ene-2,2'-dione	C19H20O5	327.125	8.379
MN8440	(1s,2r)-4-(2-hydroxypropan-2-yl)-1-methylcyclohex-3-ene-1,2-diol	C10H18O3	185.118	5.8	Lipids and lipid-like molecules
MN8464	(1S,4aS,7R,7aS)-1-(beta-D-Glucopyranosyloxy)-7-methyl-6-oxo-1,4a,5,6,7,7a-hexahydrocyclopenta[c]pyran-4-carboxylic acid	C16H22O10	373.112	3.6
MN8473	(-)-Dubione B	C30H44O4	467.315	8.348
MN8475	phellodensin f	C26H30O10	501.175	4.926	Phenylpropanoids and polyketides
MN8502	10-Amino-2,3-dimethoxy-4-hydroxyphenanthrene-1-carboxylic acid lactam	C17H13NO4	294.076	5.322	Alkaloids and derivatives
MN8556	6-(2-hydroxypropan-2-yl)-8a-methyl-4-methylidene-octahydronaphthalene-1,3-diol	C15H26O3	253.18	6.181	Lipids and lipid-like molecules
MN8569	12-Hydroxydodecanoic acid	C12H24O3	215.164	6.64	Organic acids and derivatives
MN8615	(6aR,12aS)-4,11,12a-Trihydroxy-9-methoxy-8,10-dimethylrotenone	C19H18O7	357.094	3.774	Phenylpropanoids and polyketides
MN8622	4,4,12b-trimethyl-1,2,3,4a,5,6-hexahydrotetraphene-8,11-dione	C21H24O2	307.175	4.165	Lipids and lipid-like molecules
MN8640	N-(15-methyl-3-hydroxy-hexadecanoyl)-glycine	C19H37NO4	342.263	7.786	Organic acids and derivatives
MN8664	(3r,3ar,4as,5s,8s,8ar,9ar)-3,5,8a-trimethyl-8-{[(2r,3r,4s,5s,6r)-3,4,5-trihydroxy-6-(hydroxymethyl)oxan-2-yl]oxy}-decahydronaphtho[2,3-b]furan-2-one	C21H34O8	413.216	4.853	Lipids and lipid-like molecules
MN8712	3-[(3,4-dihydroxyphenyl)methylidene]-7-hydroxy-3a,7a-dihydro-2-benzofuran-1-one	C15H12O5	271.06	5.124	Organoheterocyclic compounds
MN8718	Quercetin	C15H10O7	301.034	4.932	Phenylpropanoids and polyketides
MN8733	(5Z)-3-(beta-D-Glucopyranosyloxy)-5-octenoic acid	C14H24O8	319.138	4.028
MN8746	n-{3,8-dimethylimidazo[4,5-f]quinoxalin-2-yl}hydroxylamine	C11H11N5O	228.087	3.896	Organoheterocyclic compounds
MN8761	Taxifolin 5-galactoside	C21H22O12	465.102	3.889
MN8766	3S-hydroxy-undecanoic acid	C11H22O3	201.149	6.25	Organic acids and derivatives
MN8812	2,4-dihydroxy-3-{[(2r,3s)-3-methyl-3-(4-methylpent-3-en-1-yl)oxiran-2-yl]methyl}-6-pentylbenzoic acid	C22H32O5	375.216	7.505	Benzenoids
MN8819	3-keto palmitic acid	C16H30O3	269.211	7.595	Lipids and lipid-like molecules
MN8838	Luteolin	C15H10O6	285.039	4.93	Phenylpropanoids and polyketides
MN8875	N-Acetyl-DL-norvaline	C7H13NO3	158.082	3.411	Organic acids and derivatives
MN8898	4-Hydroxy-3'-methoxybibenzyl	C15H16O2	227.107	6.45	Phenylpropanoids and polyketides
MN8902	Dodecanedioic acid	C12H22O4	229.144	5.594	Lipids and lipid-like molecules
MN8935	Trp-Ala	C14H17N3O3	274.119	3.177	Organic acids and derivatives
MN8950	1-(2,6-dimethylhepta-1,5-dien-1-yl)-8,9-dihydroxy-2-oxaspiro[4.5]decane-3,6-dione	C18H26O5	321.169	6.576	Organoheterocyclic compounds
MN8956	(9r,10s,12r,13s)-9,10,12,13,18-pentahydroxyoctadecanoic acid	C18H36O7	363.237	5.013	Lipids and lipid-like molecules
MN8997	Neopulchellidine	C20H33NO4	350.232	6.231
MN9007	(2z)-3-(2h-1,3-benzodioxol-5-yl)-3-hydroxy-1-(4-methoxy-1-benzofuran-5-yl)prop-2-en-1-one	C19H14O6	337.07	4.771	Phenylpropanoids and polyketides
MN9022	4-Acetyl-2-methoxyphenyl 6-O-beta-D-xylopyranosyl-beta-D-glucopyranoside	C20H28O12	459.148	3.695	Organic oxygen compounds
MN9028	(+)-Dahuribirin C	C33H30O11	647.18	4.363
MN9039	6-(2-hydroxy-4-methylcyclohex-3-en-1-yl)-2,2-dimethyloxan-3-yl acetate	C16H26O4	281.175	5.791	Organoheterocyclic compounds
MN9050	3S-hydroxy-pentadecanoic acid	C15H30O3	257.211	7.73	Lipids and lipid-like molecules
MN9051	Deoxycholic acid	C24H40O4	391.283	6.932	Lipids and lipid-like molecules
MN9169	AG-82	C10H6N2O3	201.032	3.18	Benzenoids
MN9171	10-Deoxymethynolide	C17H28O4	295.19	5.965
MN9175	(3r,3ar,5ar,7r,8s,10ar,10bs)-3a,10b-dimethyl-3-[(1s)-1-[(2s)-5-methyl-6-oxo-2,3-dihydropyran-2-yl]ethyl]-8-(prop-1-en-2-yl)-decahydro-1h-spiro[cyclohepta[e]indene-7,2'-oxolan]-5'-one	C30H44O4	467.315	8.512	Lipids and lipid-like molecules
MN9178	1,4-dihydroxy-5,5,8a-trimethyl-4a,6,7,8-tetrahydro-4h-naphthalene-1,2-dicarbaldehyde	C15H22O4	265.143	5.793	Organic oxygen compounds
MN9191	methyl-10-hydroperoxy-8E,12Z,15Z-octadecatrienoate	C19H32O4	323.221	7.215	Lipids and lipid-like molecules
MN9236	3-(1H-Benzimidazol-2-yl)propanehydrazide	C10H12N4O	203.092	3.663	Organoheterocyclic compounds
MN9246	7-Hydroxy-3-(3-hydroxy-4-methoxyphenyl)-6-methoxy-4H-chromen-4-one	C17H14O6	313.07	5.202
MN9300	(1r,2r,3s,6s,7s,9s,10s,11s,12r,13s,14r)-2,6,9,11,13,14-hexahydroxy-11-isopropyl-3,7,10-trimethyl-15-oxapentacyclo[7.5.1.0¹,⁶.0⁷,¹³.0¹⁰,¹⁴]pentadecan-12-yl acetate	C22H34O9	441.211	5.022	Lipids and lipid-like molecules
MN9353	3-(4-Hydroxyphenyl)propionic acid	C9H10O3	165.055	3.551	Phenylpropanoids and polyketides
MN9364	n-{2-[({11-ethyl-8,9-dihydroxy-6,16,18-trimethoxy-4-[(2-methylpropanoyl)oxy]-11-azahexacyclo[7.7.2.1Â²,âµ.0Â¹,Â¹â°.0Â³,â¸.0Â¹Â³,Â¹â·]nonadecan-13-yl}methoxy)carbonyl]phenyl}ethanimidic acid	C37H52N2O10	683.362	5.222
MN9369	8-hydroxy-5-(2-hydroxyethyl)-1,4a-dimethyl-6-methylidene-hexahydro-2h-naphthalene-1-carboxylic acid	C16H26O4	281.175	6.162	Organic oxygen compounds
MN9374	6-methoxy-1-benzofuran-5-carboximidic acid	C10H9NO3	190.05	3.85	Organoheterocyclic compounds
MN9396	4-Methyldaphnetin	C10H8O4	191.034	4.19	Phenylpropanoids and polyketides
MN9413	7-methyl-3-oxooctanoic acid	C9H16O3	171.102	5.003	Organic acids and derivatives
MN9416	6-(2h-1,3-benzodioxol-5-yl)-3-methoxy-7-methyl-4-oxo-1-(prop-2-en-1-yl)bicyclo[3.2.1]oct-2-en-8-yl acetate	C22H24O6	383.148	5.725	Organoheterocyclic compounds
MN9493	3-bromo-2E-acrylic acid	C3H3BrO2	148.924	1.285	Organic acids and derivatives
MN9506	3alpha,7alpha,12alpha,22S-tetrahydroxy-5beta-cholestan-26-oic acid	C27H46O6	465.32	7.985	Lipids and lipid-like molecules
MN9533	2-(2-Acetoxy-12-hydroxytridecyl)-4,6-dihydroxybenzoic acid	C22H34O7	409.224	8.803	Lipids and lipid-like molecules
MN9537	(1E)-1,7-bis(4-hydroxyphenyl)hept-1-en-3-one	C19H20O3	295.133	5.4
MN9555	6-bromo-2-hydroxy-4-quinolinecarboxylic acid	C10H6BrNO3	265.943	5.179	Organoheterocyclic compounds
MN9584	(1r,4ar,5r,8s,8ar)-8-hydroxy-5-(2-hydroxyethyl)-1,4a-dimethyl-6-methylidene-hexahydro-2h-naphthalene-1-carboxylic acid	C16H26O4	281.175	6.112	Organic oxygen compounds
MN9613	Caprylic acid	C8H16O2	143.107	5.065	Lipids and lipid-like molecules
MN9619	1alpha,3beta,4beta-trihydroxy-24,30-dinor-olean-6-ene-28-oic acid	C28H44O5	459.309	7.893
MN9623	(3s,6s)-2-(hydroxymethyl)-6-(4-hydroxyphenoxy)oxane-3,4,5-triol	C12H16O7	271.081	3.352	Organic oxygen compounds
MN9644	2-Decyl-2,4-dideoxypentaric acid	C15H28O5	287.185	4.451
MN9648	9-(3-O-Methylpentofuranosyl)-1,9-dihydro-6H-purin-6-one	C11H14N4O5	281.088	1.553
MN9660	{2-hydroxy-1,7,7-trimethylbicyclo[2.2.1]heptan-2-yl}acetic acid	C12H20O3	211.133	6.125	Lipids and lipid-like molecules
MN9672	Phaseolic acid	C12H22O6	261.133	4.077	Organic acids and derivatives
MN9685	Eugenol	C10H12O2	163.076	4.795	Benzenoids
MN9696	3-[3-(beta-D-Glucopyranosyloxy)-2-methoxyphenyl]propanoic acid	C16H22O9	357.117	3.918
MN9764	syringaldehyde acetate	C11H12O5	223.06	4.071	Benzenoids
MN9779	Ethyl myristate	C16H32O2	255.232	8.043	Lipids and lipid-like molecules
MN9852	N-(14-Methylpentadecanoyl)phenylalanine	C25H41NO3	402.299	8.928
MN9856	4-hydroxy-6-propyl-3-tetradecanoyl-5,6-dihydropyran-2-one	C22H38O4	365.268	7.034	Organoheterocyclic compounds
MN9860	[7-Hydroxy-1-(4-hydroxy-3,5-dimethoxyphenyl)-3-(hydroxymethyl)-6,8-dimethoxy-1,2,3,4-tetrahydro-2-naphthalenyl]methyl pentopyranoside	C27H36O12	551.211	4.677
MN9874	10,11-dihydroxy-2,4a,6a,9,12b,14a-hexamethyl-3,4,5,6,8,13,14,14b-octahydro-1h-picene-2-carboxylic acid	C29H40O4	451.279	6.164	Benzenoids
MN9882	MEDICA 16	C20H38O4	341.268	8.05	Lipids and lipid-like molecules
MN9891	5-{3,6-dimethyl-2-oxo-tetrahydro-3h-cyclopenta[b]furan-6-yl}-4-methyl-5h-furan-2-one	C14H18O4	249.112	4.907	Organoheterocyclic compounds
MN9907	6-(1-{6-hydroxy-9a,11a-dimethyl-9-oxo-1h,2h,3h,3ah,3bh,4h,6h,9bh,10h,11h-cyclopenta[a]phenanthren-1-yl}ethyl)-3,4-dimethyl-5,6-dihydropyran-2-one	C28H38O4	437.264	5.04	Lipids and lipid-like molecules
MN9914	Syringate	C10H12O5	211.064	4.102	Benzenoids
MN9919	3-{[6-Deoxy-4-O-(beta-D-glucopyranosyl)-alpha-L-mannopyranosyl]oxy}-2-(3,4-dihydroxyphenyl)-5-hydroxy-4-oxo-4H-chromen-7-yl hexopyranoside	C33H40O21	771.195	3.392
MN9964	(1S,2S)-3-oxo-2-pentyl-cyclopentanebutanoic acid	C14H24O3	239.164	6.701	Lipids and lipid-like molecules
MN9977	(3s,3ar,7s,8as)-3,7-dimethyl-2-oxo-3h,3ah,4h,7h,8h,8ah-cyclohepta[b]furan-6-carboxylic acid	C12H16O4	223.097	4.621	Organoheterocyclic compounds
MN10010	3-(3,4-dimethoxyphenyl)-7-hydroxy-8-methoxychromen-4-one	C18H16O6	327.086	5.524	Phenylpropanoids and polyketides
MN10031	2-hydroxy-2,3',11,12'-tetramethyl-6-methylidene-2',8,9'-trioxaspiro[tetracyclo[10.2.1.0Â¹,Â¹â°.0âµ,â¹]pentadecane-14,7'-tetracyclo[9.3.0.0Â¹,Â³.0â¶,Â¹â°]tetradecane]-10,12'-diene-7,8'-dione	C30H36O6	491.248	5.515
MN10141	NS1800000	C8H9NO4	182.045	3.479	Organoheterocyclic compounds
MN10147	MFCD24849330	C26H32O12	535.18	3.565
MN10167	(3r,4e,6z)-3-hydroxyhexadeca-4,6-dienoic acid	C16H28O3	267.195	7.293	Lipids and lipid-like molecules
MN10216	2,2'-Bipyridine-3,3'-diol	C10H8N2O2	187.051	4.486	Organoheterocyclic compounds
MN10217	6alpha,12alpha-Dihydroxy-3-oxo-5beta-cholan-24-oic Acid	C24H38O5	405.263	7.397	Lipids and lipid-like molecules
MN10233	(2e,6s)-6-hydroxy-2,6-dimethylocta-2,7-dienoic acid	C10H16O3	183.102	6.085	Lipids and lipid-like molecules
MN10268	trans-Cinnamic acid	C9H8O2	147.045	4.515	Phenylpropanoids and polyketides
MN10294	Diisopropyl phthalate	C14H18O4	249.112	5.989	Benzenoids
MN10302	(6r)-4-hydroxy-6-propyl-3-tetradecanoyl-5,6-dihydropyran-2-one	C22H38O4	365.268	6.902	Organoheterocyclic compounds
MN10305	(2s,3r,4s,4ar,6as,8ar,9r,12ar,14ar,14bs)-2,3,9-trihydroxy-4,6a,11,11,14b-pentamethyl-2,3,4a,5,6,7,8,9,10,12,12a,13,14,14a-tetradecahydro-1h-picene-4,8a-dicarboxylic acid	C29H44O7	503.299	5.994	Lipids and lipid-like molecules
MN10311	5-(hydroxymethyl)-2-methoxyphenol	C8H10O3	153.055	5.214	Benzenoids
MN10327	1,5-Anhydro-1-[5,7-dihydroxy-2-(4-hydroxyphenyl)-4-oxo-3,4-dihydro-2H-chromen-6-yl]hexitol	C21H22O10	433.112	4.069
MN10331	(+)-1beta-Hydroxymakisterone C	C29H48O8	523.326	5.95
MN10341	thr-val-leu	C15H29N3O5	330.202	3.477	Organic acids and derivatives
MN10370	5-(dec-9-en-1-yl)-3-(2,3-dihydroxypropyl)oxolan-2-one	C17H30O4	297.206	6.183	Organoheterocyclic compounds
MN10379	3-[4-methyl-1-(2-methylpropanoyl)-3-oxocyclohexyl]butanoic acid	C15H24O4	267.159	6.056	Lipids and lipid-like molecules
MN10390	1,7-Dihydroxy-2,3-methylenedioxyxanthone	C14H8O6	271.024	4.215	Organoheterocyclic compounds
MN10469	Tridecanedioic acid	C13H24O4	243.159	5.915	Lipids and lipid-like molecules
MN10480	(4r)-4-butanoyl-2,2-dimethylcyclohexane-1,3,5-trione	C12H16O4	223.097	3.794	Lipids and lipid-like molecules
MN10550	Archin	C15H10O5	269.044	4.215	Benzenoids
MN10617	3-Epilitsenolide D1	C17H30O3	281.211	7.011
MN10638	(1r,2r,3r,4ar,5s,6r,8ar)-5-[(3r)-3-hydroxy-3-methylpent-4-en-1-yl]-1,5,6,8a-tetramethyl-hexahydro-2h-naphthalene-1,2,3-triol	C20H36O4	339.252	7.534	Lipids and lipid-like molecules
MN10645	1-[(2s,3r)-3,5-dihydroxy-2-(3-{[(2r,3r,4s,5s,6r)-3,4,5-trihydroxy-6-(hydroxymethyl)oxan-2-yl]oxy}prop-1-en-2-yl)-2,3-dihydro-1-benzofuran-6-yl]ethanone	C19H24O10	411.125	7.789	Organic oxygen compounds
MN10700	(9ar)-5-(hydroxymethyl)-3,8-dimethyl-9h,9ah-azuleno[6,5-b]furan-2,7-dione	C15H14O4	257.081	5.55	Organoheterocyclic compounds
MN10707	methyl 9,12-dihydroxy-13-oxo-10-octadecenoate	C19H34O5	341.231	6.382	Lipids and lipid-like molecules
MN10735	3,5-dimethoxyphenol	C8H10O3	153.055	5.092	Benzenoids
MN10746	(2S)-3-{[6-O-(alpha-D-Galactopyranosyl)-beta-D-galactopyranosyl]oxy}-2-hydroxypropyl (9Z,12Z)-9,12-octadecadienoate	C33H58O14	677.373	6.766
MN10756	Penicildione B	C22H30O5	373.207	3.271	Lipids and lipid-like molecules
MN10804	2-({6-hydroxy-1,3,3-trimethyl-2-oxabicyclo[2.2.2]octan-4-yl}oxy)-6-(hydroxymethyl)oxane-3,4,5-triol	C16H28O8	393.175	4.8	Lipids and lipid-like molecules
MN10829	6-propionyl n-caproic acid	C9H16O3	171.102	5.354	Lipids and lipid-like molecules
MN10985	2-oxo capric acid	C10H18O3	185.117	6.186	Organic acids and derivatives
MN10995	3-[4,5-dihydroxy-6-(hydroxymethyl)-3-[(2S,3R,4R,5R,6S)-3,4,5-trihydroxy-6-methyloxan-2-yl]oxyoxan-2-yl]oxy-5-hydroxy-2-(4-hydroxyphenyl)-7-[3,4,5-trihydroxy-6-(hydroxymethyl)oxan-2-yl]oxychromen-4-one	C33H40O20	755.201	3.318	Phenylpropanoids and polyketides
MN11023	(7-Hydroxy-11-methyl-2,9-dioxo-12,15-dioxatetracyclo[8.4.1.0~1,10~.0~3,8~]pentadeca-3,5,7-trien-13-yl)acetic acid	C16H14O7	317.065	5.009
MN11055	1-(3,4-dihydroxyphenyl)-7-(4-hydroxy-3-methoxyphenyl)-5-oxoheptane-3-sulfonic acid	C20H24O8S	423.107	4.661	Phenylpropanoids and polyketides
MN11068	Atractylenolide III	C15H20O3	247.133	6.108	Lipids and lipid-like molecules
MN11115	1-(4-Bromophenyl)-5-oxo-3-pyrrolidinecarboxylic acid	C11H10BrNO3	327.982	4.819	Organoheterocyclic compounds
MN11193	5,7,4',5'-tetrahydroxy-3'-methoxyflavanonol	C16H14O8	333.06	3.928	Phenylpropanoids and polyketides
MN11249	Kaempferol 3-sophoroside 7-glucoside	C33H40O21	771.194	3.75	Phenylpropanoids and polyketides
MN11436	Gangetinin	C26H26O5	417.175	4.566	Phenylpropanoids and polyketides
MN11445	3-(Methoxycarbonyl)-2-methylenenonanoic acid	C12H20O4	227.128	4.398
MN11749	(6r)-6-hydroxy-3-(2-hydroxyethyl)-2,4,4-trimethylcyclohex-2-en-1-one	C11H18O3	197.118	4.624	Organic oxygen compounds
MN11848	6-Hydroxy-2,6,10,10-tetramethyl-1-oxaspiro[4.5]dec-8-yl 6-O-[(2R,3R,4R)-3,4-dihydroxy-4-(hydroxymethyl)tetrahydro-2-furanyl]-beta-D-glucopyranoside	C24H42O12	521.258	5.758	Organic oxygen compounds
MN11989	Benzophenone-4	C14H12O6S	307.027	5.001	Benzenoids
MN12102	2-Methoxyestrone	C19H24O3	299.164	7.352	Lipids and lipid-like molecules
MN12125	2-[(7a-Hydroxy-3-oxo-5-propan-2-yl-1,3a,4,5,6,7-hexahydro-2-benzofuran-4-yl)-hydroxymethyl]prop-2-enoic acid	C15H22O6	297.133	4.487
MN12126	Calceolarioside B	C23H26O11	477.137	4.569
MN12146	(2Z)-2-Octyl-2-pentenedioic acid	C13H22O4	241.144	5.987
MN12362	Anandamide O-phosphate	C22H38NO5P	426.248	5.473	Organic acids and derivatives
MN12363	Hex-2-ulofuranosyl 6-O-((2E)-2-methylbut-2-enoyl)hexopyranosyl-(1->6)hexopyranoside	C23H38O17	585.196	4.948
MN12379	(6E,8S,10E,14R)-3,7,11,15-tetramethylhexadeca-1,6,10-trien-3,8,14,15-tetr+	C20H36O4	339.252	7.215	Lipids and lipid-like molecules
MN12411	1-Hydroxycyclohexylacetic acid	C8H14O3	157.086	4.564	Organic oxygen compounds
MN12451	5''-(furan-3-yl)-6'-methyl-2'',7',8'-trioxo-tetrahydro-2'h-dispiro[oxirane-2,1'-naphthalene-5',3''-oxolan]-8'a-ylmethyl acetate	C22H24O8	415.136	4.506	Lipids and lipid-like molecules
MN12493	4-[(1s,3br,5as,7s,9as,9bs,11ar)-7-hydroxy-9a,11a-dimethyl-1h,2h,3bh,4h,5h,5ah,6h,7h,8h,9h,9bh,10h,11h-cyclopenta[a]phenanthren-1-yl]-5h-furan-2-one	C23H32O3	401.231	7.75	Lipids and lipid-like molecules
MN12518	Propentofylline	C15H22N4O3	305.159	3.774	Organoheterocyclic compounds
MN12597	Lonidamine	C15H10Cl2N2O2	319.004	5.811	Organoheterocyclic compounds
MN12614	(1R,2S,3S,5S,11R,12R)-5-(furan-3-yl)-12-hydroxy-3,11-dimethyl-6,14-dioxatetracyclo[10.2.2.0Â,ÂaÂa.0Âl,â¸]hexadec-15-ene-7,13-dione	C20H22O6	357.132	4.282
MN12641	(1s,2s,5s,6s,8r,9s,10s,11r,15s,18r)-9,10,15,18-tetrahydroxy-6-(hydroxymethyl)-12,12-dimethyl-17-oxapentacyclo[7.6.2.1âµ,â¸.0Â¹,Â¹Â¹.0Â²,â¸]octadecan-7-one	C20H30O7	381.193	7.918
MN12675	(1s,3e,5r,7r)-3-[hydroxy(phenyl)methylidene]-6,6-dimethyl-1,5,7-tris(3-methylbut-2-en-1-yl)bicyclo[3.3.1]nonane-2,4,9-trione	C33H42O4	501.299	8.922	Lipids and lipid-like molecules
MN12699	(3r,4s,5r)-4-hydroxy-4-[(1e,3r)-3-hydroxybut-1-en-1-yl]-3-(hydroxymethyl)-3,5-dimethylcyclohexan-1-one	C13H22O4	241.143	4.863	Lipids and lipid-like molecules
MN12778	4-Hydroxybenzamide	C7H7NO2	136.04	2.953	Benzenoids
