# Supplementary material for: Analysis of Quality Differences in Rhizoma Musae From Different Origins Based on Rhizosphere Soil Bacterial Diversity and Metabolomics
Source: Food Sci Nutr. 2026 May 29;14(6):e71958. doi: 10.1002/fsn3.71958 (PMC13239065; doi:10.1002/fsn3.71958)
Supplement: Supplementary file 3 — Table S3: Differential metabolite information of Rhizoma Musae from five different origins. [file FSN3-14-e71958-s003.xlsx]

## Sheet: Table S3
Table S3. Differential metabolite information of Rhizoma Musae from five different origins
ID	Name	Formula	pvalue	FDR	vip	m/z	RT [min]	Reference Ion
MN10.neg	Chlorogenic acid	C16H18O9	0.00486336	0.0230751	1.37815	353.085	3.541	[M-H]-1
MN1000.neg	4,5-dihydroxy-3-(4-hydroxybenzoyloxy)-6-(hydroxymethyl)oxan-2-yl 4-hydroxy-3-methoxybenzoate	C21H22O11	0.00800327	0.031677	1.43288	449.107	4.138	[M-H]-1
MN10010.neg	3-(3,4-dimethoxyphenyl)-7-hydroxy-8-methoxychromen-4-one	C18H16O6	0.0398455	0.0881939	0.724374	327.086	5.524	[M-H]-1
MN10031.neg	2-hydroxy-2,3',11,12'-tetramethyl-6-methylidene-2',8,9'-trioxaspiro[tetracyclo[10.2.1.0?1,?1a?°.0a?μ,a?1]pentadecane-14,7'-tetracyclo[9.3.0.0?1,?3.0a??,?1a?°]tetradecane]-10,12'-diene-7,8'-dione	C30H36O6	2.68e-06	0.000437891	1.20931	491.248	5.515	[M-H]-1
MN10141.neg	NS1800000	C8H9NO4	0.00240751	0.0151232	1.27643	182.045	3.479	[M-H]-1
MN10147.neg	MFCD24849330	C26H32O12	0.853959	0.876561	0.226432	535.18	3.565	[M-H]-1
MN10167.neg	(3r,4e,6z)-3-hydroxyhexadeca-4,6-dienoic acid	C16H28O3	0.352907	0.425972	0.915219	267.195	7.293	[M-H]-1
MN10216.neg	2,2'-Bipyridine-3,3'-diol	C10H8N2O2	0.679969	0.714408	0.678415	187.051	4.486	[M-H]-1
MN10217.neg	6alpha,12alpha-Dihydroxy-3-oxo-5beta-cholan-24-oic Acid	C24H38O5	0.207079	0.286343	1.16759	405.263	7.397	[M-H]-1
MN10233.neg	(2e,6s)-6-hydroxy-2,6-dimethylocta-2,7-dienoic acid	C10H16O3	0.204525	0.284169	1.14557	183.102	6.085	[M-H]-1
MN1026.neg	4-Hydroxy-2-oxoglutaric acid	C5H6O6	0.0496649	0.102312	1.14371	161.008	0.649	[M-H]-1
MN10268.neg	trans-Cinnamic acid	C9H8O2	0.457082	0.518724	0.343869	147.045	4.515	[M-H]-1
MN10294.neg	Diisopropyl phthalate	C14H18O4	0.199124	0.279448	0.692621	249.112	5.989	[M-H]-1
MN10302.neg	(6r)-4-hydroxy-6-propyl-3-tetradecanoyl-5,6-dihydropyran-2-one	C22H38O4	0.150286	0.226919	1.05094	365.268	6.902	[M-H]-1
MN10305.neg	(2s,3r,4s,4ar,6as,8ar,9r,12ar,14ar,14bs)-2,3,9-trihydroxy-4,6a,11,11,14b-pentamethyl-2,3,4a,5,6,7,8,9,10,12,12a,13,14,14a-tetradecahydro-1h-picene-4,8a-dicarboxylic acid	C29H44O7	0.00970842	0.0352116	1.49875	503.299	5.994	[M-H]-1
MN10311.neg	5-(hydroxymethyl)-2-methoxyphenol	C8H10O3	0.0509108	0.104637	0.93554	153.055	5.214	[M-H]-1
MN10327.neg	1,5-Anhydro-1-[5,7-dihydroxy-2-(4-hydroxyphenyl)-4-oxo-3,4-dihydro-2H-chromen-6-yl]hexitol	C21H22O10	0.118718	0.189101	1.2424	433.112	4.069	[M-H]-1
MN10331.neg	(+)-1beta-Hydroxymakisterone C	C29H48O8	0.0192688	0.0537118	0.360913	523.326	5.95	[M-H]-1
MN10341.neg	thr-val-leu	C15H29N3O5	0.12517	0.197264	1.11328	330.202	3.477	[M-H]-1
MN10370.neg	5-(dec-9-en-1-yl)-3-(2,3-dihydroxypropyl)oxolan-2-one	C17H30O4	0.0621572	0.121057	0.672616	297.206	6.183	[M-H]-1
MN10379.neg	3-[4-methyl-1-(2-methylpropanoyl)-3-oxocyclohexyl]butanoic acid	C15H24O4	0.0834535	0.147407	1.23281	267.159	6.056	[M-H]-1
MN10390.neg	1,7-Dihydroxy-2,3-methylenedioxyxanthone	C14H8O6	0.0397113	0.0881939	0.803567	271.024	4.215	[M-H]-1
MN104.neg	Matenoside B	C21H34O8	0.0016477	0.0127263	1.0376	413.216	4.595	[M-H]-1
MN1043.neg	2-methoxytetradecanoic acid	C15H30O3	0.0320773	0.0758963	0.288803	257.211	7.991	[M-H]-1
MN1044.neg	12-oxo Phytodienoic Acid	C18H28O3	0.0110217	0.038106	1.13882	291.195	6.828	[M-H]-1
MN10469.neg	Tridecanedioic acid	C13H24O4	0.134915	0.208207	0.736428	243.159	5.915	[M-H]-1
MN1047.neg	3-(Benzoyloxy)-2-hydroxypropyl beta-D-glucopyranosiduronic acid	C16H20O10	0.0613309	0.119972	1.10304	371.097	1.164	[M-H]-1
MN10480.neg	(4r)-4-butanoyl-2,2-dimethylcyclohexane-1,3,5-trione	C12H16O4	0.0163472	0.0487622	1.33202	223.097	3.794	[M-H]-1
MN1051.neg	1-(beta-D-Glucopyranosyloxy)-7-methyl-1,4a,5,6,7,7a-hexahydrocyclopenta[c]pyran-4-carboxylic acid	C16H24O9	0.018198	0.0520276	1.28195	359.133	4.025	[M-H]-1
MN10550.neg	Archin	C15H10O5	0.220134	0.296616	0.850763	269.044	4.215	[M-H]-1
MN10617.neg	3-Epilitsenolide D1	C17H30O3	0.119495	0.19	0.764548	281.211	7.011	[M-H]-1
MN10638.neg	(1r,2r,3r,4ar,5s,6r,8ar)-5-[(3r)-3-hydroxy-3-methylpent-4-en-1-yl]-1,5,6,8a-tetramethyl-hexahydro-2h-naphthalene-1,2,3-triol	C20H36O4	0.327393	0.398983	0.311217	339.252	7.534	[M-H]-1
MN10645.neg	1-[(2s,3r)-3,5-dihydroxy-2-(3-{[(2r,3r,4s,5s,6r)-3,4,5-trihydroxy-6-(hydroxymethyl)oxan-2-yl]oxy}prop-1-en-2-yl)-2,3-dihydro-1-benzofuran-6-yl]ethanone	C19H24O10	0.0558772	0.112766	0.858018	411.125	7.789	[M-H]-1
MN1069.neg	Citrazinic acid	C6H5NO4	0.0642246	0.12215	0.825322	154.014	2.182	[M-H]-1
MN107.neg	(3E)-4-(1-Hydroxy-2,2,6-trimethyl-4-oxocyclohexyl)-3-buten-2-yl hexopyranoside	C19H32O8	0.0183774	0.0523727	1.21188	433.206	3.813	[M+FA-H]-1
MN10700.neg	(9ar)-5-(hydroxymethyl)-3,8-dimethyl-9h,9ah-azuleno[6,5-b]furan-2,7-dione	C15H14O4	0.339013	0.410312	0.884534	257.081	5.55	[M-H]-1
MN10707.neg	methyl 9,12-dihydroxy-13-oxo-10-octadecenoate	C19H34O5	0.96775	0.971016	0.238259	341.231	6.382	[M-H]-1
MN10735.neg	3,5-dimethoxyphenol	C8H10O3	5.93e-05	0.0024042	1.11414	153.055	5.092	[M-H]-1
MN10746.neg	(2S)-3-{[6-O-(alpha-D-Galactopyranosyl)-beta-D-galactopyranosyl]oxy}-2-hydroxypropyl (9Z,12Z)-9,12-octadecadienoate	C33H58O14	0.264672	0.341988	0.939106	677.373	6.766	[M-H]-1
MN1075.neg	2-(2-hydroxypropan-2-yl)-9-methoxy-2h,3h-furo[3,2-g]chromen-7-one	C15H16O5	0.38408	0.453774	0.407497	275.095	5.177	[M-H]-1
MN10756.neg	Penicildione B	C22H30O5	0.00870049	0.033166	1.15218	373.207	3.271	[M-H]-1
MN10804.neg	2-({6-hydroxy-1,3,3-trimethyl-2-oxabicyclo[2.2.2]octan-4-yl}oxy)-6-(hydroxymethyl)oxane-3,4,5-triol	C16H28O8	0.093889	0.159522	0.614888	393.175	4.8	[M+FA-H]-1
MN1081.neg	2-[[3,4-Dihydroxy-4-(hydroxymethyl)oxolan-2-yl]oxymethyl]-6-[(2-hydroxy-4,7,7-trimethyl-5-bicyclo[2.2.1]heptanyl)oxy]oxane-3,4,5-triol	C21H36O11	0.00122078	0.0114064	1.36993	463.216	5.815	[M-H]-1
MN10829.neg	6-propionyl n-caproic acid	C9H16O3	0.0786198	0.141104	0.605599	171.102	5.354	[M-H]-1
MN1091.neg	(6r)-5-ethenyl-6-{[(2r,3r,4s,5s,6r)-3,4,5-trihydroxy-6-(hydroxymethyl)oxan-2-yl]oxy}-3h,4h,6h-pyrano[3,4-c]pyran-1-one	C16H20O9	0.0335117	0.0786457	1.29912	355.101	3.682	[M-H]-1
MN1093.neg	(9S,10S,12Z)-9,10-Dihydroxy-12-octadecenoic acid	C18H34O4	0.0216354	0.0579965	1.06638	313.237	6.524	[M-H]-1
MN1094.neg	1-methyl-10,11-dioxophenanthro[1,2-b]furan-6-carbaldehyde	C18H10O4	0.124033	0.195818	1.10539	289.049	5.474	[M-H]-1
MN1098.neg	Methyl 1-(hexopyranosyloxy)-5-hydroxy-7-(hydroxymethyl)-1,4a,5,7a-tetrahydrocyclopenta[c]pyran-4-carboxylate	C17H24O11	0.0126118	0.0413309	0.975996	385.112	3.71	[M-H-H2O]-1
MN10985.neg	2-oxo capric acid	C10H18O3	0.427409	0.492275	1.32835	185.117	6.186	[M-H]-1
MN10995.neg	3-[4,5-dihydroxy-6-(hydroxymethyl)-3-[(2S,3R,4R,5R,6S)-3,4,5-trihydroxy-6-methyloxan-2-yl]oxyoxan-2-yl]oxy-5-hydroxy-2-(4-hydroxyphenyl)-7-[3,4,5-trihydroxy-6-(hydroxymethyl)oxan-2-yl]oxychromen-4-one	C33H40O20	0.297659	0.37031	1.08722	755.201	3.318	[M-H]-1
MN11023.neg	(7-Hydroxy-11-methyl-2,9-dioxo-12,15-dioxatetracyclo[8.4.1.0~1,10~.0~3,8~]pentadeca-3,5,7-trien-13-yl)acetic acid	C16H14O7	0.0864521	0.15126	0.65315	317.065	5.009	[M-H]-1
MN11055.neg	1-(3,4-dihydroxyphenyl)-7-(4-hydroxy-3-methoxyphenyl)-5-oxoheptane-3-sulfonic acid	C20H24O8S	0.00341795	0.0185903	0.960864	423.107	4.661	[M-H]-1
MN1106.neg	trans,trans-Muconic acid	C6H6O4	0.397983	0.466493	0.47171	141.019	1.07	[M-H]-1
MN11068.neg	Atractylenolide III	C15H20O3	0.214165	0.2913	0.85554	247.133	6.108	[M-H]-1
MN11115.neg	1-(4-Bromophenyl)-5-oxo-3-pyrrolidinecarboxylic acid	C11H10BrNO3	0.0668452	0.125528	1.03704	327.982	4.819	[M+FA-H]-1
MN1116.neg	(±)-Abscisic acid	C15H20O4	0.192628	0.273605	0.965327	263.128	4.952	[M-H]-1
MN1119.neg	N-Fructosyl pyroglutamate	C11H17NO8	0.276976	0.352443	0.711119	290.087	0.664	[M-H]-1
MN11193.neg	5,7,4',5'-tetrahydroxy-3'-methoxyflavanonol	C16H14O8	0.461787	0.522734	0.834532	333.06	3.928	[M-H]-1
MN11249.neg	Kaempferol 3-sophoroside 7-glucoside	C33H40O21	0.0493325	0.101862	1.02622	771.194	3.75	[M-H]-1
MN1127.neg	tras-4-Hydroxycinnamic acid sulfate	C9H8O6S	0.00263969	0.0162386	1.29481	242.996	3.679	[M-H]-1
MN1130.neg	1-(4-Morpholinylsulfonyl)-4-piperidinecarboxylic acid	C10H18N2O5S	0.659315	0.695164	0.103737	277.086	5.59	[M-H]-1
MN1131.neg	(1R)-3,5,5-Trimethyl-4-[(1E)-3-oxo-1-buten-1-yl]-3-cyclohexen-1-yl 6-O-beta-D-glucopyranosyl-beta-D-glucopyranoside	C25H40O12	0.24154	0.318506	1.01203	577.248	4.233	[M+FA-H]-1
MN1139.neg	Gallic acid	C7H6O5	0.215371	0.2913	0.914994	169.014	1.321	[M-H]-1
MN1141.neg	Arbutin	C12H16O7	0.0354958	0.0818147	0.778739	317.086	1.042	[M+FA-H]-1
MN11436.neg	Gangetinin	C26H26O5	0.0903524	0.154692	1.16044	417.175	4.566	[M-H]-1
MN11445.neg	3-(Methoxycarbonyl)-2-methylenenonanoic acid	C12H20O4	0.764164	0.792598	0.568595	227.128	4.398	[M-H]-1
MN1147.neg	(-)-Isodaphnoside	C15H18O9	0.000438596	0.0067453	1.65073	341.086	3.435	[M-H]-1
MN1173.neg	D-alpha-Glutamyl-D-tryptophan	C16H19N3O5	0.0200027	0.0554013	1.27057	332.124	3.68	[M-H]-1
MN11749.neg	(6r)-6-hydroxy-3-(2-hydroxyethyl)-2,4,4-trimethylcyclohex-2-en-1-one	C11H18O3	0.0029536	0.017333	1.26208	197.118	4.624	[M-H]-1
MN1181.neg	2-hydroxy-5-({3,4,5-trihydroxy-6-[(4-hydroxy-3-methoxybenzoyloxy)methyl]oxan-2-yl}oxy)benzoic acid	C21H22O12	0.215182	0.2913	0.823793	465.102	4.05	[M-H]-1
MN11848.neg	6-Hydroxy-2,6,10,10-tetramethyl-1-oxaspiro[4.5]dec-8-yl 6-O-[(2R,3R,4R)-3,4-dihydroxy-4-(hydroxymethyl)tetrahydro-2-furanyl]-beta-D-glucopyranoside	C24H42O12	0.106973	0.176052	0.712034	521.258	5.758	[M-H]-1
MN1190.neg	2-hydroxy-n-(1,3,4-trihydroxyoctadec-11-en-2-yl)tetracosanimidic acid	C42H83NO5	0.00877722	0.0333161	1.0353	740.637	9.146	[M-H+HAc]-1
MN1191.neg	2-Methylglutaric acid	C6H10O4	0.0882975	0.152638	0.965366	145.05	1.21	[M-H]-1
MN11989.neg	Benzophenone-4	C14H12O6S	0.0248999	0.0632783	0.820367	307.027	5.001	[M-H]-1
MN1200.neg	4-Methyloxazole-5-carboxylic acid	C5H5NO3	0.0585495	0.11697	0.74248	126.019	0.819	[M-H]-1
MN1203.neg	Pongamone D	C18H10O6	0.0974087	0.163632	1.02323	321.039	5.587	[M-H]-1
MN121.neg	α,α-Trehalose	C12H22O11	0.0244254	0.0629069	1.12204	387.112	0.61	[M+FA-H]-1
MN1210.neg	L-Serine	C3H7NO3	0.0311057	0.0741187	0.576337	104.035	0.568	[M-H]-1
MN12102.neg	2-Methoxyestrone	C19H24O3	0.291218	0.364959	1.05439	299.164	7.352	[M-H]-1
MN12125.neg	2-[(7a-Hydroxy-3-oxo-5-propan-2-yl-1,3a,4,5,6,7-hexahydro-2-benzofuran-4-yl)-hydroxymethyl]prop-2-enoic acid	C15H22O6	0.164833	0.241828	0.479855	297.133	4.487	[M-H]-1
MN12126.neg	Calceolarioside B	C23H26O11	0.0666461	0.125528	0.815741	477.137	4.569	[M-H]-1
MN12146.neg	(2Z)-2-Octyl-2-pentenedioic acid	C13H22O4	0.853187	0.876561	0.1554	241.144	5.987	[M-H]-1
MN1216.neg	N-Acetyl-D-alloisoleucine	C8H15NO3	0.200236	0.279953	1.10582	172.097	3.925	[M-H]-1
MN12362.neg	Anandamide O-phosphate	C22H38NO5P	0.00217453	0.0140645	0.569154	426.248	5.473	[M-H]-1
MN12363.neg	Hex-2-ulofuranosyl 6-O-((2E)-2-methylbut-2-enoyl)hexopyranosyl-(1->6)hexopyranoside	C23H38O17	0.037447	0.0845639	0.885918	585.196	4.948	[M-H]-1
MN12379.neg	(6E,8S,10E,14R)-3,7,11,15-tetramethylhexadeca-1,6,10-trien-3,8,14,15-tetr+	C20H36O4	0.0853571	0.150175	0.392245	339.252	7.215	[M-H]-1
MN1241.neg	Valproic acid beta-D-glucuronide	C14H24O8	0.000481136	0.00703695	1.08568	319.138	4.181	[M-H]-1
MN12411.neg	1-Hydroxycyclohexylacetic acid	C8H14O3	0.295001	0.368029	0.696847	157.086	4.564	[M-H]-1
MN12451.neg	5''-(furan-3-yl)-6'-methyl-2'',7',8'-trioxo-tetrahydro-2'h-dispiro[oxirane-2,1'-naphthalene-5',3''-oxolan]-8'a-ylmethyl acetate	C22H24O8	0.121966	0.192897	0.923634	415.136	4.506	[M-H]-1
MN12493.neg	4-[(1s,3br,5as,7s,9as,9bs,11ar)-7-hydroxy-9a,11a-dimethyl-1h,2h,3bh,4h,5h,5ah,6h,7h,8h,9h,9bh,10h,11h-cyclopenta[a]phenanthren-1-yl]-5h-furan-2-one	C23H32O3	0.374559	0.446071	0.789375	401.231	7.75	[M+FA-H]-1
MN12518.neg	Propentofylline	C15H22N4O3	0.00740505	0.0300966	0.913888	305.159	3.774	[M-H]-1
MN12597.neg	Lonidamine	C15H10Cl2N2O2	0.787428	0.815779	0.674811	319.004	5.811	[M-H]-1
MN12614.neg	(1R,2S,3S,5S,11R,12R)-5-(furan-3-yl)-12-hydroxy-3,11-dimethyl-6,14-dioxatetracyclo[10.2.2.0?,?a?a.0?l,a??]hexadec-15-ene-7,13-dione	C20H22O6	0.0891605	0.153239	1.1658	357.132	4.282	[M-H]-1
MN12641.neg	(1s,2s,5s,6s,8r,9s,10s,11r,15s,18r)-9,10,15,18-tetrahydroxy-6-(hydroxymethyl)-12,12-dimethyl-17-oxapentacyclo[7.6.2.1a?μ,a??.0?1,?1?1.0?2,a??]octadecan-7-one	C20H30O7	0.619605	0.659532	0.728733	381.193	7.918	[M-H]-1
MN12675.neg	(1s,3e,5r,7r)-3-[hydroxy(phenyl)methylidene]-6,6-dimethyl-1,5,7-tris(3-methylbut-2-en-1-yl)bicyclo[3.3.1]nonane-2,4,9-trione	C33H42O4	0.760481	0.789696	0.468947	501.299	8.922	[M-H]-1
MN12699.neg	(3r,4s,5r)-4-hydroxy-4-[(1e,3r)-3-hydroxybut-1-en-1-yl]-3-(hydroxymethyl)-3,5-dimethylcyclohexan-1-one	C13H22O4	0.206072	0.285429	0.76351	241.143	4.863	[M-H]-1
MN1270.neg	2,3-dinor Prostaglandin E1	C18H30O5	0.180906	0.260692	0.807653	325.201	5.048	[M-H]-1
MN12778.neg	4-Hydroxybenzamide	C7H7NO2	0.640718	0.680367	0.688945	136.04	2.953	[M-H]-1
MN1279.neg	1,4-benzendicarboxylic acid	C8H6O4	0.178029	0.257377	0.392128	165.019	3.699	[M-H]-1
MN1293.neg	Phloroglucinol	C6H6O3	0.498867	0.553469	0.570283	125.024	1.671	[M-H]-1
MN1300.neg	2-hydroxy-5-{[(2s,3r,4s,5s,6r)-3,4,5-trihydroxy-6-[(2-hydroxybenzoyloxy)methyl]oxan-2-yl]oxy}benzoic acid	C20H20O11	0.0846674	0.149256	1.1241	435.091	4.847	[M-H]-1
MN1301.neg	(17beta)-17-Hydroxyestra-1,3,5(10),7-tetraen-3-yl hydrogen sulfate	C18H22O5S	0.00454081	0.0220131	0.283674	349.112	3.461	[M-H]-1
MN1304.neg	3-Octanyl 6-O-(4-carboxy-3-hydroxy-3-methylbutanoyl)-beta-D-glucopyranoside	C20H36O10	0.000729268	0.00844814	1.28082	435.222	5.157	[M-H]-1
MN1312.neg	PE(16:1(9Z)/0:0)	C21H42NO7P	0.00481559	0.0230751	1.32003	450.26	6.602	[M-H]-1
MN1314.neg	β-D-Fructose 6-phosphate	C6H13O9P	0.0126376	0.0413309	1.09045	259.021	0.574	[M-H]-1
MN1328.neg	13,14-dihydro-15-keto-tetranor Prostaglandin F1	C16H28O5	0.0130592	0.0420536	1.0133	299.185	4.738	[M-H]-1
MN1335.neg	5-hydroxy-2-(1-hydroxy-4-oxocyclohexyl)-7-methoxy-2,3-dihydro-1-benzopyran-4-one	C16H18O6	0.00695293	0.0293934	0.656588	305.105	4.343	[M-H]-1
MN1352.neg	Sinapic acid sulfate	C11H12O8S	0.0337972	0.0789192	0.657625	303.017	4.158	[M-H]-1
MN1361.neg	2-(3,4-Dihydroxyphenyl)ethyl 6-deoxy-alpha-L-mannopyranosyl-(1->2)-[6-deoxy-alpha-L-mannopyranosyl-(1->3)]-4-O-[(2E)-3-(3,4-dihydroxyphenyl)-2-propenoyl]-beta-D-glucopyranoside	C35H46O19	0.00110369	0.010701	1.5237	769.252	4.407	[M-H]-1
MN1369.neg	(2R,2'R,2''R,3R,3'R,3''R)-2,2',2''-Tris(3,4-dihydroxyphenyl)-3,3',3'',4,4',4''-hexahydro-2H,2'H,2''H-4,8':4',8''-terchromene-3,3',3'',5,5',5'',7,7',7''-nonol	C45H38O18	0.000130417	0.00375875	1.24565	865.192	3.981	[M-H]-1
MN1385.neg	Naringenin	C15H12O5	0.597854	0.640836	0.592781	271.06	5.255	[M-H]-1
MN139.neg	3-Hydroxy-3-methylglutaric acid	C6H10O5	0.0626227	0.12117	1.09475	161.045	1.024	[M-H]-1
MN1393.neg	9-(2,3-Dihydroxypropoxy)-9-oxononanoic acid	C12H22O6	0.0462133	0.0974522	0.935345	261.133	4.355	[M-H]-1
MN1405.neg	3-formylsalicylic acid	C8H6O4	0.0968118	0.163473	1.27639	165.019	1.224	[M-H]-1
MN1406.neg	Dinor-PGD2	C18H28O5	0.549192	0.598535	0.500384	323.185	5.475	[M-H]-1
MN1407.neg	4-Hydroxyphenylglyoxylic acid	C8H6O4	0.13842	0.212167	1.14613	165.019	1.347	[M-H]-1
MN1415.neg	(5s)-5-hydroxy-7-methoxy-10-phenyl-3-oxatricyclo[7.3.1.0?,13]trideca-1(12),6,9(13),10-tetraene-2,8-dione	C19H14O5	0.0174694	0.0504295	0.939339	321.076	4.895	[M-H]-1
MN1417.neg	marrulanic acid	C18H28O5	0.858198	0.8799	0.366719	323.185	5.258	[M-H]-1
MN142.neg	16-Hydroxyhexadecanoic acid	C16H32O3	0.240067	0.317244	0.205279	271.227	8.336	[M-H]-1
MN1430.neg	1,3,4-Trihydroxy-5-oxocyclohexanecarboxylic acid	C7H10O6	0.00765334	0.0308335	0.763481	189.04	0.628	[M-H]-1
MN1431.neg	FAHFA 10:0/3O(FA 10:0)	C20H38O5	0.56761	0.613707	0.9247	357.263	8.045	[M-H]-1
MN1440.neg	(2r,3r,4s,5s,6r)-2-{[(1r,4ar,5r,8ar)-5,8a-dihydroxy-7-isopropyl-1,4a-dimethyl-1,2,3,4,5,6-hexahydronaphthalen-2-yl]oxy}-6-(hydroxymethyl)oxane-3,4,5-triol	C21H36O8	0.0264904	0.0656896	1.13961	415.232	4.478	[M-H]-1
MN1441.neg	4-Allylphenyl 6-O-hexopyranosylhexopyranoside	C21H30O11	0.271787	0.347714	0.71795	457.169	4.437	[M-H]-1
MN1443.neg	Hexanoylglycine	C8H15NO3	0.0185974	0.0524964	1.42324	172.097	3.866	[M-H]-1
MN1446.neg	Physalin H	C28H31ClO10	0.00623265	0.0273868	1.31934	561.159	4.718	[M-H]-1
MN1468.neg	Gentisic acid	C7H6O4	0.285931	0.361262	0.41665	153.019	2.152	[M-H]-1
MN1473.neg	Adenosine 3'5'-cyclic monophosphate	C10H12N5O6P	0.00150819	0.0125411	0.755019	328.045	3.947	[M-H]-1
MN15.neg	(9Z)-5,8,11-Trihydroxy-9-octadecenoic acid	C18H34O5	0.00418864	0.0206424	1.36772	329.231	5.427	[M-H]-1
MN150.neg	2-(3,3-dimethyloxiran-2-yl)-4-ethenyl-10-ethyl-2-hydroxy-4-methyl-3h-pyrano[3,2-c]chromen-5-one	C21H24O5	0.571384	0.616401	0.573112	355.156	9.148	[M-H]-1
MN1506.neg	Pinoquercetin	C16H12O7	0.0418871	0.0913528	0.755398	315.053	3.641	[M-H]-1
MN1512.neg	2-Hydroxycinnamic acid	C9H8O3	0.110615	0.180712	0.968168	163.039	5.864	[M-H]-1
MN1520.neg	(12Z,15Z)-9,10,11-Trihydroxy-12,15-octadecadienoic acid	C18H32O5	0.278769	0.354219	0.793793	327.216	5.487	[M-H]-1
MN1532.neg	Taxifolin	C15H12O7	0.0996361	0.166746	1.14764	303.05	4.301	[M-H]-1
MN1533.neg	6-[(6-Aminohexanoyl)amino]hexanoic acid	C12H24N2O3	0.000128327	0.00375875	1.57162	243.17	3.584	[M-H]-1
MN1536.neg	2-Phenylethyl 6-O-[(2S,3R,4R)-3,4-dihydroxy-4-(hydroxymethyl)tetrahydro-2-furanyl]-beta-D-glucopyranoside	C19H28O10	0.0015546	0.0125411	1.3883	415.159	3.962	[M-H]-1
MN1538.neg	(R)-2-hydroxystearic acid	C18H36O3	0.447931	0.509636	0.331515	299.258	9.141	[M-H]-1
MN1542.neg	4-Anisic acid	C8H8O3	0.0868566	0.151403	1.17113	151.039	4.228	[M-H]-1
MN1545.neg	1-(3,4-Difluorobenzyl)-2-oxo-1,2-dihydro-3-pyridinecarboxylic acid	C13H9F2NO3	0.00864426	0.033166	1.37228	264.05	2.263	[M-H]-1
MN1547.neg	8-Hydroxy-5-O-beta-D-glucopyranosylpsoralen	C17H16O10	0.265118	0.341988	0.98532	379.068	3.398	[M-H]-1
MN1552.neg	Uridine 2',3'-cyclic phosphate	C9H11N2O8P	0.0121973	0.0407489	0.835662	305.017	0.674	[M-H]-1
MN1574.neg	(2r)-2,3-dihydroxypropyl (8r,9e,11s,12s)-8,11,12-trihydroxyoctadec-9-enoate	C21H40O7	0.116748	0.187252	0.892469	449.273	5.132	[M+FA-H]-1
MN1576.neg	(2r,3r,4s,5r,6s)-2-(hydroxymethyl)-6-[4-(1h-imidazol-2-ylmethyl)-2-methoxyphenoxy]oxane-3,4,5-triol	C17H22N2O7	0.211805	0.290186	0.548499	365.133	3.045	[M-H]-1
MN1577.neg	(2r,3r,4s,5s,6r)-3,4,5-trihydroxy-6-(hydroxymethyl)oxan-2-yl 4-hydroxybenzoate	C13H16O8	0.00486266	0.0230751	1.58667	299.076	2.66	[M-H]-1
MN158.neg	6-Acetoxy-7-hydroxymyrcene-7-O-beta-D-glucopyranoside-2'-O-acetate	C20H32O9	0.0106262	0.0371709	1.37438	415.195	4.36	[M-H]-1
MN1580.neg	Malonic acid	C3H4O4	0.0969476	0.163473	1.27681	103.003	0.696	[M-H]-1
MN1581.neg	N-Acetylglycine	C4H7NO3	0.0012276	0.0114064	1.5749	116.035	0.668	[M-H]-1
MN1586.neg	(1s,2s,6s,7s,8r,9s)-7-methyl-5,12-dimethylidene-7-[(2r)-oxiran-2-yl]-4,11-dioxo-3,10-dioxatricyclo[7.3.0.02,?]dodecan-8-yl (2e)-2-methylbut-2-enoate	C20H22O7	0.00914777	0.0337182	1.27544	373.127	4.797	[M-H]-1
MN1591.neg	PG(15:0/0:0)	C21H43O9P	0.00518176	0.0239488	0.444006	469.255	9.35	[M-H]-1
MN1603.neg	7-(4-Fluorophenyl)-5-hydroxy-1,3-benzoxathiol-2-one	C13H7FO3S	0.0020754	0.0139192	0.894342	261.006	2.872	[M-H]-1
MN1607.neg	Thymidine	C10H14N2O5	0.000156352	0.00422625	1.52417	287.087	1.716	[M+FA-H]-1
MN1609.neg	(3e)-4-[(1r,4s,5s,6r)-1,4-dihydroxy-2,2,6-trimethyl-5-{[(2r,3r,4s,5s,6r)-3,4,5-trihydroxy-6-(hydroxymethyl)oxan-2-yl]oxy}cyclohexyl]but-3-en-2-one	C19H32O9	0.0149657	0.0460323	1.19729	403.195	4.676	[M-H]-1
MN161.neg	1,2-Propanediol, 3-(1,3-benzodioxol-5-yl)-	C10H12O4	0.0343111	0.0792889	0.500427	195.069	5.148	[M-H]-1
MN1613.neg	(12Z)-9,10,11-Trihydroxy-12-octadecenoic acid	C18H34O5	0.00321333	0.0181411	1.43952	329.232	5.817	[M-H]-1
MN1628.neg	2,2-Bis(hydroxymethyl)propionic acid	C5H10O4	0.0440746	0.0949627	1.15044	133.05	0.89	[M-H]-1
MN1632.neg	1-O-[(2E,4E)-9-Carboxy-8-hydroxy-2,7-dimethyl-2,4-nonadienoyl]-beta-D-glucopyranose	C18H28O10	0.0832565	0.147407	1.16663	403.159	3.839	[M-H]-1
MN1642.neg	10-Hydroxydecanoic acid	C10H20O3	0.00361392	0.0194194	1.51633	187.133	6.129	[M-H]-1
MN1656.neg	1,7-bis(4-hydroxyphenyl)hept-1-ene-3,5-dione	C19H18O4	0.0359952	0.0827519	0.992993	309.112	6.099	[M-H]-1
MN1659.neg	(2R,3R,4S,5S,6R)-2-[(Z)-hex-3-enoxy]-6-(hydroxymethyl)oxane-3,4,5-triol	C12H22O6	0.0590674	0.117607	0.84631	321.154	3.896	[M-H+HAc]-1
MN166.neg	D-(+)-Mannose	C6H12O6	0.385901	0.455322	0.282718	179.055	9.401	[M-H]-1
MN1660.neg	1,3,4,5,6,7,8,9-octahydroxynonan-2-one	C9H18O9	0.0422672	0.0919568	0.622532	269.087	0.805	[M-H]-1
MN1674.neg	Phenylacetic acid	C14H18O9	0.00062439	0.00784446	1.22048	329.086	3.289	[M-H]-1
MN1684.neg	2,3-Dihydroxy-2-methylbutanoic acid	C5H10O4	0.0527556	0.107684	0.451238	133.05	1.049	[M-H]-1
MN1687.neg	1-(2-hydroxy-6-methoxy-4-{[(2s,3r,4s,5s,6r)-3,4,5-trihydroxy-6-(hydroxymethyl)oxan-2-yl]oxy}phenyl)ethanone	C15H20O9	0.150399	0.226919	0.602402	343.102	3.323	[M-H]-1
MN1688.neg	7-[(2S,3R,4S,5S,6R)-4,5-dihydroxy-6-(hydroxymethyl)-3-[(2S,3R,4R,5R,6S)-3,4,5-trihydroxy-6-methyloxan-2-yl]oxyoxan-2-yl]oxy-5-hydroxy-2-(4-hydroxyphenyl)-3-[(2S,3R,4S,5S,6R)-3,4,5-trihydroxy-6-[[(2S,3R,4R,5R,6S)-3,4,5-trihydroxy-6-methyloxan-2-yl]oxymethyl]oxan-2-yl]oxychromen-4-one	C39H50O24	3.45e-06	0.000439107	0.986171	901.258	3.774	[M-H]-1
MN169.neg	(2s)-4,5-dihydroxy-3,4-dihydro-2h-pyrrole-2-carboxylic acid	C5H7NO4	0.00128896	0.0117322	1.09014	144.03	0.725	[M-H]-1
MN1690.neg	PI(18:1(9Z)/0:0)	C27H51O12P	0.401093	0.46952	0.375818	597.302	6.942	[M-H]-1
MN1694.neg	2-(4-Methyl-3-cyclohexen-1-yl)-2-propanyl 6-O-(6-deoxy-alpha-L-mannopyranosyl)-beta-D-glucopyranoside	C22H38O10	0.300134	0.372868	0.276404	461.237	4.132	[M-H]-1
MN1702.neg	Eudesmic acid	C10H12O5	0.360116	0.432915	0.856106	211.064	3.703	[M-H]-1
MN1705.neg	PA(16:0/19:1(9Z))	C38H73O8P	0.0275856	0.0675998	0.438488	687.503	8.277	[M-H]-1
MN1722.neg	(2r,3s,4s,5r)-2-butoxy-2,5-bis(hydroxymethyl)oxolane-3,4-diol	C10H20O6	0.168039	0.24532	0.223418	235.118	3.779	[M-H]-1
MN1729.neg	6-O-deacetylsecomahoganin	C27H34O8	0.874258	0.893285	0.0838338	467.212	8.462	[M-H-H2O]-1
MN173.neg	PA-PG	C31H59O12P	0.0368291	0.0833796	0.931114	699.377	7.129	[M+FA-H]-1
MN1735.neg	MFCD24849339	C15H20O8	0.000269139	0.00545617	1.44992	327.107	3.734	[M-H]-1
MN1747.neg	Kynurenic acid	C10H7NO3	0.0388142	0.0869905	1.09107	188.035	4.298	[M-H]-1
MN1749.neg	5,5-Dimethylhydantoin	C5H8N2O2	0.0456157	0.0968026	0.604441	127.051	0.573	[M-H]-1
MN175.neg	Pantothenic acid	C9H17NO5	0.470201	0.528902	0.207805	218.102	2.345	[M-H]-1
MN1766.neg	Anigopreissin A 4b-O-alpha-D-glucopyranoside	C34H30O11	0.128733	0.201102	0.575463	613.175	3.654	[M-H]-1
MN1788.neg	L-(-)-3-Phenyllactic acid	C9H10O3	0.0234038	0.0612205	1.05951	165.055	4.258	[M-H]-1
MN1795.neg	3-[2-(beta-D-Glucopyranosyloxy)-4-hydroxy-5-methoxyphenyl]-2-[(2-oxo-2H-chromen-7-yl)oxy]propanoic acid	C25H26O13	0.207374	0.286343	0.953014	593.148	4.111	[M-H+HAc]-1
MN1797.neg	Gallicynoic acid E	C18H30O5	0.00400244	0.02016	1.09139	325.201	6.503	[M-H]-1
MN1799.neg	MFCD00189455	C15H10O5	0.00608907	0.0268883	0.878263	269.048	4.38	[M-H]-1
MN1808.neg	Benzyl 6-O-(4-carboxy-3-hydroxy-3-methylbutanoyl)hexopyranoside	C19H26O10	0.16697	0.24456	1.0238	413.143	4.39	[M-H]-1
MN1816.neg	Estrone	C18H22O2	0.161984	0.239222	0.992958	269.154	7.151	[M-H]-1
MN1821.neg	PS(18:2(9Z,12Z)/0:0)	C24H44NO9P	0.00402296	0.02016	1.26753	520.266	9.383	[M-H]-1
MN1834.neg	N-Acetylalanine	C5H9NO3	0.234908	0.311349	0.750686	130.05	1.054	[M-H]-1
MN1845.neg	ile-gly-ile	C14H27N3O4	2.55e-06	0.000437891	1.6672	300.192	3.856	[M-H]-1
MN1852.neg	6-Methoxyeriodictyol	C16H14O7	0.00786765	0.0313301	1.24866	317.065	4.68	[M-H]-1
MN1863.neg	Isopropyl 6-O-(4-carboxy-3-hydroxy-3-methylbutanoyl)-beta-D-glucopyranoside	C15H26O10	0.00385505	0.0199143	0.936021	365.143	4.065	[M-H]-1
MN1866.neg	4-(3-methylbutoxy)benzoic acid	C12H16O3	0.00509013	0.0237717	1.11585	207.102	5.229	[M-H]-1
MN1867.neg	PA(18:3(6Z,9Z,12Z)/18:3(9Z,12Z,15Z))	C39H65O8P	0.605422	0.645977	0.348778	691.431	9.359	[M-H]-1
MN1868.neg	3-deoxy-D-glycero-beta-D-galacto-nonulosonic acid	C9H16O9	0.00478889	0.0230751	0.688064	267.071	0.751	[M-H]-1
MN1885.neg	5-Aminolevulinic acid	C5H9NO3	0.716178	0.748046	0.268688	130.05	0.883	[M-H]-1
MN1888.neg	Uridine monophosphate (UMP)	C9H13N2O9P	0.302591	0.374877	0.8282	323.027	0.655	[M-H]-1
MN1901.neg	5,7-Dihydroxy-2-(4-hydroxyphenyl)-4-oxo-4H-chromen-3-yl 6-O-(6-deoxyhexopyranosyl)hexopyranoside	C27H30O15	0.474059	0.531232	0.387171	639.154	4.032	[M+FA-H]-1
MN1910.neg	2'-Deoxyinosine	C10H12N4O4	0.333011	0.405156	0.828895	251.076	0.801	[M-H]-1
MN1911.neg	(1E)-1,3-Bis(4-nitrophenyl)-1-triazene	C12H9N5O4	0.0972932	0.163632	0.804569	573.132	7.698	[2M-H]-1
MN1918.neg	Yinyanghuo D	C20H18O5	0.641467	0.680367	0.570996	337.107	6.098	[M-H]-1
MN193.neg	2-Oxoglutaric acid	C5H6O5	0.504809	0.558672	0.778831	145.014	0.734	[M-H]-1
MN1940.neg	ent-16-E1c-PhytoP	C18H30O5	0.0164668	0.0487985	1.20206	325.201	6.566	[M-H]-1
MN1945.neg	6,9R,10S-trihydroxy-7E12Z,15Z-octadecatrienoic acid	C18H30O5	0.0733353	0.133762	0.25126	325.201	5.552	[M-H]-1
MN1949.neg	3-Hydroxydecanoic acid	C10H20O3	0.322763	0.394389	0.939062	187.133	8.049	[M-H]-1
MN1957.neg	2,7,15-trioxapentacyclo[11.8.0.03,11.0?,?.01?,21]henicosa-1(13),3(11),4(8),5,9,16,18,20-octaen-12-one	C18H10O4	0.301774	0.374385	0.866054	289.049	5.209	[M-H]-1
MN197.neg	3-oxo-4-methyl-pentanoic acid	C6H10O3	0.000533314	0.00703695	1.20283	129.055	3.844	[M-H]-1
MN1985.neg	10,14-dihydroxy-8-oxapentacyclo[10.6.2.02,?.0?,1?.01?,2?]icosa-1(18),2(7),3,5,9(19),10,12(20),13,16-nonaen-15-one	C19H10O4	0.0265115	0.0656896	0.659059	301.049	5.758	[M-H]-1
MN1986.neg	Isoketocamphoric acid	C10H16O5	0.309441	0.380985	0.587265	215.092	4.314	[M-H]-1
MN1994.neg	Estriol 17-sulfate	C18H24O6S	0.135996	0.209513	0.383776	367.123	1.662	[M-H]-1
MN1998.neg	CL(1'-[18:2(9Z,12Z)/0:0],3'-[18:2(9Z,12Z)/0:0])	C45H82O15P2	0.0962394	0.163204	0.48408	923.502	9.4	[M-H]-1
MN200.neg	trans-Aconitic acid	C6H6O6	0.507517	0.560973	0.291583	173.008	0.82	[M-H]-1
MN2003.neg	PE(17:0/0:0)	C22H46NO7P	0.0259325	0.0651601	1.19569	466.292	7.539	[M-H]-1
MN2005.neg	6-Ethyl-7-hydroxy-3-phenyl-2-trifluoromethyl-chromen-4-one	C18H13F3O3	0.0170913	0.0501494	0.938624	333.075	4.872	[M-H]-1
MN2007.neg	2-[(4,5-dihydroxy-6-{[6-hydroxy-7,9,13-trimethyl-6-(3-methyl-4-{[3,4,5-trihydroxy-6-(hydroxymethyl)oxan-2-yl]oxy}butyl)-5-oxapentacyclo[10.8.0.02,?.0?,?.013,1?]icos-18-en-16-yl]oxy}-2-(hydroxymethyl)oxan-3-yl)oxy]-6-(hydroxymethyl)oxane-3,4,5-triol	C45H74O19	0.000521445	0.00703695	1.09607	963.476	4.528	[M+FA-H]-1
MN2030.neg	2-Methylbutyl beta-D-glucopyranoside	C11H22O6	0.0029998	0.0174891	1.27558	249.133	4.196	[M-H]-1
MN2043.neg	licocoumarone	C20H20O5	0.0157981	0.0477691	0.956021	339.122	5.133	[M-H]-1
MN2056.neg	2-(3',4'-dihydroxyphenyl)-1,8-naphthalic anhydride	C18H10O5	0.863215	0.884028	0.362878	305.044	5.246	[M-H]-1
MN2063.neg	linoleoyl glycine	C20H35NO3	0.558171	0.605704	1.34837	336.253	7.925	[M-H]-1
MN2064.neg	5-Formyl-2-hydroxybenzenesulfonic acid	C7H6O5S	0.00411464	0.0205043	0.749363	200.985	3.486	[M-H]-1
MN2083.neg	2-[(2,6-dihydroxy-2,6-dimethyloct-7-en-3-yl)oxy]-6-(hydroxymethyl)oxane-3,4,5-triol	C16H30O8	0.0519966	0.106623	1.31893	699.378	6.979	[2M-H]-1
MN2086.neg	Leucylserine	C9H18N2O4	0.00172691	0.0129446	1.56981	217.119	1.865	[M-H]-1
MN2092.neg	Trewioidesine A	C18H30O4	0.235706	0.311944	1.08699	309.206	5.803	[M-H]-1
MN2097.neg	Syringetin-3-glucoside	C23H24O13	0.0260363	0.0652369	0.315954	507.112	4.298	[M-H]-1
MN2114.neg	1-{2-[(2,3,4,5,6-pentahydroxycyclohexyl)oxy]indol-1-yl}ethanone	C16H19NO7	0.00120233	0.0114064	1.47793	336.107	3.842	[M-H]-1
MN2119.neg	Suberic acid	C8H14O4	0.20504	0.284442	0.851699	173.081	4.142	[M-H]-1
MN2128.neg	(4s,4as,6s,7s,7ar)-4,7-dihydroxy-4,7-dimethyl-6-{[(2s,3r,4s,5s,6r)-3,4,5-trihydroxy-6-(hydroxymethyl)oxan-2-yl]oxy}-tetrahydro-1h-cyclopenta[c]pyran-3-one	C16H26O10	0.192353	0.273605	0.876684	377.145	3.321	[M-H]-1
MN2135.neg	2-(3,4-Dihydroxyphenyl)-5,7-dihydroxy-4-oxo-4H-chromen-3-yl 6-deoxy-alpha-L-mannopyranosyl-(1->6)-[beta-D-glucopyranosyl-(1->3)-6-deoxy-alpha-L-mannopyranosyl-(1->2)]-beta-D-galactopyranoside	C39H50O25	0.00830716	0.0320778	0.96633	917.253	3.67	[M-H]-1
MN2148.neg	Homovanillic acid sulfate	C9H10O7S	0.00182488	0.0135371	0.834701	261.006	2.63	[M-H]-1
MN215.neg	cis-Aconitic acid	C6H6O6	0.2684	0.345473	0.339508	173.008	0.974	[M-H]-1
MN2167.neg	Ala-Phe	C12H16N2O3	0.000536449	0.00703695	1.56924	235.108	3.09	[M-H]-1
MN217.neg	Smiglaside C	C40H46O21	0.0173328	0.0503073	0.980336	861.241	5.638	[M-H]-1
MN218.neg	N-Acetyl-DL-tryptophan	C13H14N2O3	0.514036	0.566708	0.213081	245.092	4.253	[M-H]-1
MN2186.neg	Uridine 5'-diphosphogalactose	C15H24N2O17P2	0.133396	0.20649	0.559756	565.045	0.717	[M-H]-1
MN2189.neg	N-Acetylvaline	C7H13NO3	0.017023	0.0501139	0.979803	158.082	3.2	[M-H]-1
MN2192.neg	Salidroside	C14H20O7	0.0020404	0.0138543	1.41525	299.112	3.263	[M-H]-1
MN221.neg	D-(+)-Galactose	C6H12O6	0.0310266	0.0741187	0.855314	179.055	0.588	[M-H]-1
MN2218.neg	4-methyl-5-carboxyethyl-2-furanpentanoic acid	C13H18O5	0.0207087	0.0565136	1.21268	253.107	4.101	[M-H]-1
MN222.neg	7-Methylxanthine	C6H6N4O2	0.407431	0.474449	0.943228	165.04	0.605	[M-H]-1
MN2232.neg	2methyl-3-ketovaleric acid	C5H8O3	0.0140851	0.0443955	0.486905	115.04	3.498	[M-H]-1
MN2233.neg	(-)-Juglanoside E	C16H20O9	0.0919671	0.15689	1.27002	355.101	3.798	[M-H]-1
MN2238.neg	11,22-dimethyl (6E,17E)-3,14-dioxo-8,19-bis({[(2S,3R,4S,5S,6R)-3,4,5-trihydroxy-6-(hydroxymethyl)oxan-2-yl]oxy})-4,9,15,20-tetraoxatricyclo[16.4.0.0?,12]docosa-6,10,17,21-tetraene-11,22-dicarboxylate	C13H18O6	0.00802578	0.031677	0.963038	269.102	4.133	[M-H]-1
MN2239.neg	6-Fluoro-2-phenyl-4-quinolinecarboxylic acid	C16H10FNO2	0.0802948	0.143533	1.26252	266.066	3.098	[M-H]-1
MN2243.neg	(2s)-2-[(1-hydroxyethylidene)amino]hexanedioic acid	C8H13NO5	0.255977	0.332361	0.717992	202.071	1.187	[M-H]-1
MN226.neg	1-O-(3-Hydroxy-4,5-dimethoxybenzoyl)hexopyranose	C15H20O10	0.00188184	0.0135371	1.30808	359.096	3	[M-H]-1
MN2272.neg	N-gamma-L-Glutamyl-L-valine	C10H18N2O5	0.0368047	0.0833796	1.28635	245.113	1.367	[M-H]-1
MN2275.neg	Pimelic acid	C7H12O4	0.014942	0.0460323	1.20366	159.066	3.676	[M-H]-1
MN2277.neg	5,6,7,4'-Tetrahydroxyflavanone 6,7-diglucoside	C27H32O16	0.210869	0.289823	0.459006	611.159	3.653	[M-H]-1
MN228.neg	(2E)-3-Phenyl-2-propen-1-yl 6-O-beta-D-arabinofuranosyl-beta-D-glucopyranoside	C20H28O10	0.00884254	0.0333671	1.43205	427.159	4.441	[M-H]-1
MN2291.neg	chrysophanol 1-O-beta-D-(6'-O-malonyl)glucoside	C24H22O12	0.00166925	0.0127263	1.09565	501.105	5.249	[M-H]-1
MN2303.neg	Lactobionic acid	C12H22O12	0.113194	0.184055	0.875752	357.102	0.591	[M-H]-1
MN231.neg	Chelidonic acid	C7H4O6	0.243966	0.319472	0.224831	366.992	0.788	[2M-H]-1
MN2311.neg	Zingiberoside C	C22H36O11	0.48917	0.544538	0.696126	475.216	4.233	[M-H]-1
MN2315.neg	1,6-dimethyl-10,11-dioxo-7h-phenanthro[1,2-b]furan-6-carbaldehyde	C19H14O4	0.00185009	0.0135371	1.13398	305.081	5.449	[M-H]-1
MN2334.neg	(3r,4s,5s,6r)-3,4,5-trihydroxy-6-(hydroxymethyl)oxan-2-yl 2-hydroxybenzoate	C13H16O8	0.091988	0.15689	1.32953	299.076	1.387	[M-H]-1
MN2342.neg	Guanosine cyclic monophosphate	C10H12N5O7P	0.0238371	0.0619904	0.356681	344.038	0.807	[M-H]-1
MN2354.neg	Thymidine 3',5'-cyclic monophosphate	C10H13N2O7P	0.0114559	0.0393027	0.952156	303.04	5.078	[M-H]-1
MN2363.neg	1,3,4,5-Tetrahydrothiopyrano[4,3-b]indole	C11H11NS	0.0102818	0.0367755	1.47963	188.056	0.764	[M-H]-1
MN2375.neg	3-[4-(1,2-dihydroxy-2-methylpropyl)-5-methoxy-2,2-dimethyl-4h-1,3-benzodioxin-8-yl]propanoic acid	C18H26O7	0.514611	0.566708	0.60313	353.162	9.148	[M-H]-1
MN2376.neg	PE(17:1(9Z)/0:0)	C22H44NO7P	0.00522599	0.0240288	1.1804	464.276	6.954	[M-H]-1
MN2378.neg	Protolichesterinic acid	C19H32O4	0.508697	0.561581	1.2718	323.221	7.13	[M-H]-1
MN2379.neg	Dicoumarol	C19H12O6	0.0412194	0.0902806	1.00115	335.055	5.89	[M-H]-1
MN2380.neg	Malonyltryptophan	C14H14N2O5	0.518116	0.569864	0.190445	289.082	4.253	[M-H]-1
MN2397.neg	Chamaedroxide	C20H22O7	0.38043	0.451855	0.653605	433.149	5.408	[M-H+HAc]-1
MN24.neg	Catechin	C15H14O6	0.0029385	0.017333	1.25036	289.07	3.75	[M-H]-1
MN2418.neg	illioliganpyranone A	C25H28O7	0.0133898	0.0428089	1.28836	439.18	3.877	[M-H]-1
MN2436.neg	10-hydroxy-hexadecan-1,16-dioic acid	C16H30O5	0.00823945	0.0319609	1.18308	301.201	5.647	[M-H]-1
MN244.neg	2-(buta-1,3-dien-2-yl)-1,3,8-trihydroxy-6-methylanthracene-9,10-dione	C19H14O5	0.200828	0.280343	1.00155	321.075	4.813	[M-H]-1
MN245.neg	Fumaric acid	C4H4O4	0.148904	0.225889	0.578447	115.003	0.671	[M-H]-1
MN2451.neg	(2s)-2-amino-4-{[(1s)-1-carboxy-2-phenylethyl]-c-hydroxycarbonimidoyl}butanoic acid	C14H18N2O5	5.21e-05	0.0022127	1.45783	293.113	3.184	[M-H]-1
MN2467.neg	2-Methyl-3-buten-2-yl 6-O-[(2R,3R,4R)-3,4-dihydroxy-4-(hydroxymethyl)tetrahydro-2-furanyl]-beta-D-glucopyranoside	C16H28O10	0.054044	0.109313	1.13604	379.159	3.642	[M-H]-1
MN2476.neg	a,b-Glucooctanoic g-lactone	C8H14O8	0.638475	0.678807	0.134359	237.061	0.82	[M-H]-1
MN2482.neg	2-(7-Octen-1-yl)pentanedioic acid	C13H22O4	0.0341051	0.0790176	0.563684	223.133	4.757	[M-H-H2O]-1
MN2486.neg	Ethylmalonic acid	C5H8O4	0.708607	0.741426	0.467982	113.024	0.238	[M-H-H2O]-1
MN2488.neg	(1r,13r,18s)-24-oxo-18-(prop-1-en-2-yl)-5,7,11,14,19-pentaoxahexacyclo[11.11.0.0?2,?1a?°.0a?′,a??.0?1a?μ,?2?3.0?1a??,?2a?°]tetracosa-2,4(8),9,15(23),16(20),21-hexaen-1-yl acetate	C24H20O8	0.0010994	0.010701	1.46994	435.104	4.41	[M-H]-1
MN250.neg	3-[(4,5-dihydroxy-6-{[4-hydroxy-6-(hydroxymethyl)-2-{5,7',9',13'-tetramethyl-5'-oxaspiro[oxane-2,6'-pentacyclo[10.8.0.0?2,a?1.0a?′,a??.0?1?3,?1a??]icosan]-18'-en-6-oloxy}-5-[(3,4,5-trihydroxy-6-methyloxan-2-yl)oxy]oxan-3-yl]oxy}-2-methyloxan-3-yl)oxy]-3-oxopropanoic acid	C48H74O20	0.0625545	0.12117	0.987512	969.464	5.857	[M-H]-1
MN2521.neg	MFCD02093249	C18H18O5	0.199567	0.279456	0.621122	313.11	5.149	[M-H]-1
MN2526.neg	2-Phenylethyl 2-O-beta-D-glucopyranosyl-beta-D-glucopyranoside	C20H30O11	0.199248	0.279448	0.962265	491.175	3.747	[M+FA-H]-1
MN2531.neg	UDP-N-acetylglucosamine	C17H27N3O17P2	0.00559102	0.0252909	0.7745	606.071	0.717	[M-H]-1
MN2538.neg	(Z)-5,8,11-trihydroxyoctadec-9-enoic acid	C18H34O5	0.159324	0.236819	0.864155	329.232	6.39	[M-H]-1
MN254.neg	4-[(2S,3R,4S,5S,6R)-6-[(3,4-dihydroxybenzoyl)oxymethyl]-3,4,5-trihydroxyoxan-2-yl]oxy-3-methoxybenzoic acid	C21H22O12	0.000107092	0.00375875	1.24606	465.102	4.24	[M-H]-1
MN2548.neg	Dinor-PGE2	C18H28O5	0.410662	0.476967	0.836027	323.185	5.571	[M-H]-1
MN2558.neg	FA 18:5+2O	C18H26O4	0.271613	0.347714	0.936317	305.175	6.186	[M-H]-1
MN2571.neg	(4E,6E)-8-(beta-D-Glucopyranosyloxy)-2,7-dimethyl-4,6-octadienoic acid	C16H26O8	0.000141715	0.00395031	1.08291	345.154	4.267	[M-H]-1
MN2572.neg	pestalochromone A	C12H17ClO5	0.109275	0.179179	1.00838	275.07	5.527	[M-H]-1
MN2574.neg	3-(2-Hydroxyethyl)-4-(hydroxymethyl)-5-hexen-1-yl beta-D-glucopyranoside	C15H28O8	0.150601	0.226919	0.63755	335.17	3.724	[M-H]-1
MN2576.neg	CMPF	C12H16O5	0.172262	0.24985	1.20228	239.095	5.639	[M-H]-1
MN2589.neg	1-(3,4-dihydroxyphenyl)-2-hydroxyethyl acetate	C10H12O5	0.270459	0.347622	1.00931	211.06	3.126	[M-H]-1
MN2606.neg	9-[2-(furan-3-yl)-2-hydroxyethyl]-11-hydroxy-12-(hydroxymethyl)-10-methyl-2-oxatricyclo[6.3.1.0a?′,?1?2]dodec-4-ene-9-carboxylic acid	C20H26O7	0.0632109	0.121331	1.14484	377.162	8.696	[M-H]-1
MN2611.neg	Daphnetin glucoside	C15H18O9	0.0014291	0.0123953	1.62645	341.086	3.166	[M-H]-1
MN2613.neg	Xanthosine	C10H12N4O6	0.127511	0.199586	0.222153	283.067	1.199	[M-H]-1
MN262.neg	9-epi-9-D1t-PhytoP	C18H30O5	0.0734794	0.133762	0.928182	325.201	5.635	[M-H]-1
MN2646.neg	(+/-)9,10-dihydroxy-12Z-octadecenoic acid	C18H34O4	0.00653588	0.028301	1.26477	313.237	7.268	[M-H]-1
MN2648.neg	3-Hydroxybutyric acid	C4H8O3	0.0143511	0.0446035	1.3141	103.04	1.316	[M-H]-1
MN2667.neg	Helonioside A	C32H38O17	0.00116327	0.0111574	1.49595	693.201	4.411	[M-H]-1
MN2669.neg	N-Acetyl-DL-glutamic acid	C7H11NO5	0.0114517	0.0393027	1.35089	188.056	0.926	[M-H]-1
MN2676.neg	2,3-Dihydroxy-4-Methoxy-4'-Ethoxybenzophenone	C16H16O5	0.154693	0.23152	0.541922	287.095	4.568	[M-H]-1
MN268.neg	MFCD00042708	C12H10O2S	0.00274031	0.0165949	1.06877	217.034	0.81	[M-H]-1
MN2683.neg	(1s,2r,4as,6as,6br,8ar,9r,10r,11r,12as,12br,14bs)-10,11-dihydroxy-9-(hydroxymethyl)-1,2,6a,6b,9,12a-hexamethyl-13-oxo-1,2,3,4,5,6,7,8,8a,10,11,12,12b,14b-tetradecahydropicene-4a-carboxylic acid	C30H46O6	0.289731	0.364	1.38201	501.32	7.154	[M-H]-1
MN2684.neg	Gallicynoic acid G	C12H20O4	0.0270905	0.0665696	1.29586	227.128	4.799	[M-H]-1
MN2699.neg	PON-PA	C28H53O9P	0.0320045	0.0758963	1.06272	563.333	9.363	[M-H]-1
MN27.neg	4-Oxoproline	C5H7NO3	0.117161	0.187289	0.791994	128.035	0.886	[M-H]-1
MN2703.neg	methyl 3,4-dihydroxy-5-methoxybenzoate	C9H10O5	0.00716879	0.0297573	1.52165	197.045	3.289	[M-H]-1
MN2716.neg	(3E)-7-Hydroxy-3,7-dimethyl-3-octen-1-yl 6-O-(6-deoxy-alpha-L-mannopyranosyl)-beta-D-glucopyranoside	C22H40O11	0.0184541	0.0524239	1.09786	479.248	4.219	[M-H]-1
MN2728.neg	2-(3,4-Dihydroxyphenyl)-5,7-dihydroxy-3,4-dihydro-2H-chromen-3-yl beta-D-glucopyranoside	C21H24O11	0.0715106	0.132151	0.779277	451.123	3.34	[M-H]-1
MN2738.neg	(3Z)-5-[(1R,2R)-2-[2-[[(1S,2S)-1-Carboxy-2-methylbutyl]amino]-2-oxoethyl]-5-oxocyclopentyl]-3-pentenoic acid	C18H27NO6	0.000703719	0.00832176	1.39659	352.175	4.692	[M-H]-1
MN2754.neg	(1's,2r,2's,4's,5s,7's,8'r,9's,12's,13'r,14'r,16'r)-16'-hydroxy-5,7',9',13'-tetramethyl-20'-oxo-5'-oxaspiro[oxane-2,6'-pentacyclo[10.8.0.02,?.0?,?.013,1?]icosan]-18'-en-14'-yloxidanesulfonic acid	C27H40O8S	0.0632497	0.121331	0.894831	523.237	4.08	[M-H]-1
MN2759.neg	beta-D-Glucopyranoside, 2,4-dihydroxy-6-(2-(4-hydroxyphenyl)ethenyl)phenyl	C20H22O9	0.164365	0.241539	0.757323	451.122	4.081	[M+FA-H]-1
MN2796.neg	5,7-Dihydroxy-3,8-dimethoxy-4'-prenyloxyflavone	C22H22O7	0.484298	0.540668	0.472724	397.127	5.042	[M-H]-1
MN28.neg	G(8-O-4)FA sulfate	C20H22O11S	0.00222134	0.0142549	1.20292	469.078	3.97	[M-H]-1
MN2801.neg	2-methoxy-hexadecanoic acid	C17H34O3	0.0810051	0.144513	0.439276	285.242	8.703	[M-H]-1
MN2834.neg	7,8-dihydroxy-10-phenyl-3-oxatricyclo[7.3.1.0a?μ,?1?3]trideca-1(13),5,7,9,11-pentaene-2,4-dione	C18H10O5	0.0731011	0.133762	0.786863	305.044	5.442	[M-H]-1
MN2839.neg	Glabridin	C20H20O4	0.215262	0.2913	0.929145	323.128	5.787	[M-H]-1
MN2844.neg	Phloretin	C15H14O5	0.0362453	0.0828995	0.965166	273.076	4.02	[M-H]-1
MN286.neg	(2S)-2-Hydroxy-3-[(hydroxy{[(1S,2R,3R,4S,5S,6R)-2,3,4,5,6-pentahydroxycyclohexyl]oxy}phosphoryl)oxy]propyl (9Z,12Z)-9,12-octadecadienoate	C27H49O12P	0.104413	0.173438	0.595383	595.286	7.428	[M-H]-1
MN2863.neg	4-Acetamidobutanoic acid	C6H11NO3	0.36374	0.436097	0.473916	144.066	1.065	[M-H]-1
MN2871.neg	beta-L-Fructofuranosyl 6-O-(4-hydroxy-3-methoxybenzoyl)-alpha-D-glucopyranoside	C20H28O14	0.000749597	0.00857231	1.2295	491.139	2.979	[M-H]-1
MN2878.neg	(2s,3r,4s,5s,6r)-2-{[(3s,6r)-2,6-dihydroxy-2,6-dimethyloct-7-en-3-yl]oxy}-6-(hydroxymethyl)oxane-3,4,5-triol	C16H30O8	0.542496	0.593023	1.01452	349.185	4.957	[M-H]-1
MN2882.neg	{(1R,2R)-2-[(2Z)-5-(Hexopyranosyloxy)-2-penten-1-yl]-3-oxocyclopentyl}acetic acid	C18H28O9	0.101929	0.169945	1.16401	387.164	3.71	[M-H]-1
MN289.neg	5-keto-n-caproic acid	C6H10O3	0.000330133	0.00582877	1.21043	129.055	3.62	[M-H]-1
MN29.neg	(2E)-3,7-Dimethyl-2,6-octadien-1-yl 6-O-beta-D-glucopyranosyl-beta-D-glucopyranoside	C22H38O11	0.00165458	0.0127263	1.12756	523.237	4.618	[M+FA-H]-1
MN2908.neg	5-{[4-(beta-D-Glucopyranosyloxy)benzyl]oxy}-3-hydroxy-3-methyl-5-oxopentanoic acid	C19H26O11	0.0248831	0.0632783	0.756571	429.138	3.844	[M-H]-1
MN2914.neg	val-phe	C14H20N2O3	3.95e-05	0.00195731	1.63642	263.139	3.521	[M-H]-1
MN2917.neg	11-hydroxy-1,6a,6b,9,9,12a-hexamethyl-1,2,3,4,4a,5,6,7,8,8a,10,11,12,12b,13,14b-hexadecahydropicene-4-carboxylic acid	C29H46O3	0.499613	0.553609	1.06961	487.341	8.282	[M+FA-H]-1
MN2931.neg	4-(1,4-dihydroxy-2,2,6-trimethyl-5-{[3,4,5-trihydroxy-6-(hydroxymethyl)oxan-2-yl]oxy}cyclohexyl)but-3-en-2-one	C19H32O9	0.000512808	0.00703695	1.21572	403.195	4.532	[M-H]-1
MN2949.neg	2-hydroxy enanthoic acid	C7H14O3	0.0185876	0.0524964	1.3134	145.086	4.715	[M-H]-1
MN295.neg	Gentiopicroside	C16H20O9	0.0107326	0.0373963	1.23084	337.091	3.449	[M-H-H2O]-1
MN2952.neg	Hexyl 6-O-pentopyranosylhexopyranoside	C17H32O10	0.558041	0.605704	0.368146	395.19	4.279	[M-H]-1
MN2971.neg	Benzyl 6-O-beta-D-glucopyranosyl-beta-D-glucopyranoside	C19H28O11	0.064957	0.123018	0.985679	431.154	3.555	[M-H]-1
MN3.neg	PG(18:3(6Z,9Z,12Z)/22:4(7Z,10Z,13Z,16Z))	C46H77O10P	0.0869042	0.151403	0.494523	819.522	7.204	[M-H]-1
MN3012.neg	2-Nitrophenylpyruvic acid	C9H7NO5	0.00105975	0.0106213	0.275824	208.024	4.097	[M-H]-1
MN3031.neg	4-[(1r,2r)-2-[2,6-dimethoxy-4-(prop-2-en-1-yl)phenoxy]-1-hydroxypropyl]-2-methoxyphenol	C21H26O6	0.0123885	0.0412334	1.16935	373.164	4.866	[M-H]-1
MN3044.neg	Octyl hydrogen sulfate	C8H18O4S	0.167438	0.244844	0.98684	209.084	5.788	[M-H]-1
MN3059.neg	(3e,4r)-4-(2h-1,3-benzodioxol-5-ylmethyl)-3-[(3-hydroxy-4-methoxyphenyl)methylidene]oxolan-2-one	C20H18O6	0.274763	0.350275	0.826069	353.101	5.874	[M-H]-1
MN3060.neg	5-Hydroxy-1,7-bis(4-hydroxyphenyl)-3-heptanone	C19H22O4	0.003645	0.0194691	0.839941	313.143	4.711	[M-H]-1
MN3065.neg	Abscisyl beta-D-glucopyranoside	C21H30O9	0.000584904	0.00745335	1.02135	425.179	4.235	[M-H]-1
MN3070.neg	7-hydroxy-10-phenyl-8-{[(2s,3r,4s,5s,6r)-3,4,5-trihydroxy-6-(hydroxymethyl)oxan-2-yl]oxy}-3-oxatricyclo[7.3.1.0?,13]trideca-1(13),5,7,9,11-pentaen-2-one	C24H22O9	0.00539104	0.0245764	0.762494	453.117	4.457	[M-H]-1
MN3071.neg	1,7-dihydroxy-2,3,4-trimethoxyxanthen-9-one	C16H14O7	0.0483513	0.10077	1.19307	317.063	4.681	[M-H]-1
MN3074.neg	o-Succinylbenzoic acid	C11H10O5	0.00932426	0.0342273	1.56138	221.045	3.934	[M-H]-1
MN308.neg	2-(3,4-Dihydroxyphenyl)-5,7-dihydroxy-4-oxo-4H-chromen-3-yl 6-deoxy-alpha-L-mannopyranosyl-(1->2)-[6-deoxy-alpha-L-mannopyranosyl-(1->6)]-beta-D-galactopyranoside	C33H40O20	0.0594537	0.117851	0.924389	755.2	3.77	[M-H]-1
MN3085.neg	{4-[(Cyclopropylcarbonyl)amino]phenyl}acetic acid	C12H13NO3	0.397285	0.466493	1.29098	218.081	4.791	[M-H]-1
MN3118.neg	Resorcinol	C6H6O2	0.0155057	0.0472925	1.161	109.029	1.085	[M-H]-1
MN3141.neg	Ethyl 4-(carboxymethyl)-2-ethoxybenzoate	C13H16O5	0.159561	0.236819	0.563256	251.095	4.664	[M-H]-1
MN3151.neg	3-(furan-3-yl)-6-hydroxy-3a,7-dimethyl-1-oxo-3,4,5,6-tetrahydro-2-benzofuran-4-yl acetate	C16H18O6	0.00341145	0.0185903	1.24714	287.095	4.731	[M-H-H2O]-1
MN3177.neg	4-(5-Nitro-1,3-dioxo-1,3-dihydro-2H-isoindol-2-yl)benzoic acid	C15H8N2O6	0.000237786	0.0051733	1.25019	311.033	3.541	[M-H]-1
MN3183.neg	5-Hydroxymatairesinol	C20H22O7	0.380362	0.451855	0.507163	373.128	4.89	[M-H]-1
MN3184.neg	Thr-Ile	C10H20N2O4	0.000667429	0.00815543	1.51198	231.134	2.197	[M-H]-1
MN3205.neg	6-O-[(2Z)-3-(4-Hydroxy-3-methoxyphenyl)-2-propenoyl]-beta-D-fructofuranosyl 6-O-acetyl-alpha-D-glucopyranoside	C24H32O15	0.171215	0.248914	0.391589	559.164	3.775	[M-H]-1
MN321.neg	Methoxytyrosine	C10H13NO4	0.00101072	0.0103627	1.28008	421.161	3.796	[2M-H]-1
MN3223.neg	3,8-Dihydroxy-3-methyl-3,4-dihydro-1,7,12(2H)-tetraphenetrione	C19H14O5	0.27488	0.350275	0.861591	321.076	4.725	[M-H]-1
MN3231.neg	2,4,6-trihydroxyacetophenone 3-C-beta-(2'-O-E-coumaroyl)-glucopyranoside	C23H24O11	0.210539	0.289816	1.00866	475.123	4.315	[M-H]-1
MN3250.neg	MFCD00075804	C19H14O5	0.207972	0.286725	0.789224	321.075	5.378	[M-H]-1
MN3253.neg	Caffeic acid hexoside	C15H18O9	4.51e-06	0.000443699	1.61984	341.086	3.111	[M-H]-1
MN3256.neg	N-Acetyl-L-methionine	C7H13NO3S	0.0364156	0.0830759	1.06386	190.054	3.359	[M-H]-1
MN3304.neg	2-(4-Methoxyphenyl)ethyl 6-O-alpha-L-arabinopyranosyl-beta-D-glucopyranoside	C20H30O11	0.957303	0.963455	0.279175	491.175	4.001	[M+FA-H]-1
MN3316.neg	2-Hydroxy-5-[(2S,3S)-3,5,7-trihydroxy-4-oxo-3,4-dihydro-2H-chromen-2-yl]phenyl beta-D-glucopyranoside	C21H22O12	0.00050484	0.00703695	1.22302	465.102	3.43	[M-H]-1
MN3327.neg	4-Pyridoxic acid	C8H9NO4	0.250021	0.326529	0.850129	182.045	1.038	[M-H]-1
MN3336.neg	(1r,13s,15s,18s)-5,7-dioxa-12-azapentacyclo[10.5.2.01,13.02,1?.0?,?]nonadeca-2,4(8),9,16-tetraene-11,15,18-triol	C16H17NO5	5.84e-08	1.73e-05	1.04793	302.102	4.003	[M-H]-1
MN3337.neg	Formylanthranilic acid	C8H7NO3	0.0875852	0.151996	1.31159	164.035	4.315	[M-H]-1
MN3342.neg	Phenylalanylvaline	C14H20N2O3	0.000101547	0.00375875	1.65803	263.139	3.37	[M-H]-1
MN336.neg	Protocatechuic acid	C7H6O4	0.251833	0.327935	0.824618	153.019	2.744	[M-H]-1
MN3382.neg	2-{[6,12-bis(3,4-dihydroxyphenyl)-8,11-dihydroxy-4,13-dioxatricyclo[7.4.0.03,?]trideca-1(9),2,7-trien-5-yl]methyl}benzene-1,3,5-triol	C30H26O11	0.0219683	0.0583206	1.09334	561.138	4.248	[M-H]-1
MN3408.neg	Citramalic acid	C5H8O5	0.72735	0.75794	0.192448	129.019	0.237	[M-H-H2O]-1
MN342.neg	(2s,3s,4r,5r)-2,4,5-trihydroxy-3-methoxy-6-oxohexanoic acid	C7H12O7	0.0408761	0.0898067	0.964747	207.05	0.66	[M-H]-1
MN3420.neg	9-methoxycarbonyldec-9-enoic acid	C12H20O4	0.107971	0.177367	0.655418	227.128	4.487	[M-H]-1
MN3422.neg	2-{[8-(acetyloxy)-7-methyl-3-methylideneoct-6-en-1-yl]oxy}-3,5-dihydroxy-6-(hydroxymethyl)oxan-4-yl 2-methylbutanoate	C23H38O9	0.00199692	0.0138304	1.16893	457.242	4.338	[M-H]-1
MN3424.neg	3-[4-(beta-D-Glucopyranosyloxy)phenyl]propanoic acid	C15H20O8	0.106085	0.175888	1.04189	327.107	3.35	[M-H]-1
MN3433.neg	13,14-dihydro-15-keto-tetranor Prostaglandin F1β	C16H28O5	0.445651	0.50769	0.716829	299.185	5.17	[M-H]-1
MN3453.neg	6-[3-(beta-D-Glucopyranosyloxy)butyl]-5,5-dimethyl-3-oxo-1-cyclohexene-1-carboxylic acid	C19H30O9	0.0631014	0.121331	0.837058	401.18	4.14	[M-H]-1
MN3468.neg	(1S,3R,4R,5R)-3-[(E)-3-(3,4-dihydroxyphenyl)prop-2-enoyl]oxy-1,5-dihydroxy-4-[(E)-3-(4-hydroxy-3,5-dimethoxyphenyl)prop-2-enoyl]oxycyclohexane-1-carboxylic acid	C27H28O13	0.243671	0.319472	0.840327	559.144	4.854	[M-H]-1
MN3473.neg	Mevalonic acid	C6H12O4	0.0607693	0.119925	0.754534	147.066	1.453	[M-H]-1
MN3510.neg	L-(+)-Tartaric acid	C4H6O6	0.0147791	0.0457742	1.50969	149.008	0.636	[M-H]-1
MN352.neg	δ-Gluconic acid δ-lactone	C6H10O6	0.271111	0.347714	0.800098	177.04	0.786	[M-H]-1
MN3540.neg	(2S,3S)-2-(3,4,5-trihydroxyphenyl)-3,4-dihydro-2H-chromene-3,5,7-triol	C15H14O7	0.000130629	0.00375875	0.86778	305.065	3.341	[M-H]-1
MN3546.neg	(1s,11r,12r,13r,15s,16r,19s)-12-hydroxy-8,19-dimethyl-14,17-dioxahexacyclo[13.3.1.0?1,?1?1.0a?′,?1a?°.0a?1,?1?3.0?1?2,?1a??]nonadeca-4,7,9-triene-6,18-dione	C19H18O5	0.049176	0.101775	0.863657	325.107	4.329	[M-H]-1
MN3563.neg	(3E)-4-(1-Hydroxy-2,6,6-trimethyl-4-oxocyclohex-2-en-1-yl)but-3-en-2-yl 2-O-hexopyranosylhexopyranoside	C25H40O13	0.00379614	0.0199143	1.31552	593.242	3.783	[M+FA-H]-1
MN3564.neg	3,5-Dihydroxybenzoic acid	C7H6O4	0.113671	0.184353	1.26291	153.019	3.84	[M-H]-1
MN3590.neg	3,5-dihydroxy-3H-2,6-dioxabenzo[def]chrysen-1-one	C18H10O5	0.129788	0.202396	0.518239	305.044	6.023	[M-H]-1
MN3613.neg	Raspberry ketone sulfate	C10H12O5S	0.00103793	0.0105208	1.41209	243.032	5.199	[M-H]-1
MN3628.neg	4,8-dihydroxy-7-methoxy-10-phenyl-3-oxatricyclo[7.3.1.0a?μ,?1?3]trideca-1(13),5,7,9,11-pentaen-2-one	C19H14O5	0.0330918	0.0778836	0.828129	321.076	6.124	[M-H]-1
MN364.neg	5,7-Dihydroxy-2-(4-hydroxyphenyl)-4-oxo-4H-chromen-3-yl 6-deoxy-alpha-L-mannopyranosyl-(1-2)-[6-deoxy-alpha-L-mannopyranosyl-(1-6)]hexopyranoside	C33H40O19	0.00215768	0.0140645	0.961191	739.205	3.882	[M-H]-1
MN3641.neg	2-hydroxy-5-(3-{[(2s,3r,4s,5s,6r)-3,4,5-trihydroxy-6-(hydroxymethyl)oxan-2-yl]oxy}benzoyloxy)benzoic acid	C20H20O11	0.150296	0.226919	0.608917	435.091	4.028	[M-H]-1
MN3643.neg	trans-Caffeic acid	C9H8O4	0.443375	0.50639	0.838063	179.035	3.116	[M-H]-1
MN3652.neg	Monomethyl phthalate	C9H8O4	0.137653	0.211701	1.07693	179.036	3.114	[M-H]-1
MN3654.neg	6-(1-{7,9-dihydroxy-9a,11a-dimethyl-1h,2h,3h,3ah,3bh,4h,6h,7h,8h,9h,9bh,10h,11h-cyclopenta[a]phenanthren-1-yl}ethyl)-3-(hydroxymethyl)-4-methyl-5,6-dihydropyran-2-one	C28H42O5	0.00493367	0.0232817	1.45983	457.29	4.761	[M-H]-1
MN3657.neg	16-hydroxy-17-(hydroxymethyl)-1,2,14,17-tetramethyl-8-(prop-1-en-2-yl)pentacyclo[11.7.0.0?2,?1a?°.0a?μ,a?1.0?1a?′,?1a??]icosane-5,15-dicarboxylic acid	C30H46O6	0.243218	0.319472	1.27105	501.32	7.756	[M-H]-1
MN3660.neg	Butylparaben	C11H14O3	0.70901	0.741426	0.0784525	193.086	5.903	[M-H]-1
MN368.neg	4-(Hexopyranosyloxy)-3-methoxybenzoic acid	C14H18O9	0.0101154	0.0363827	1.55263	329.086	2.512	[M-H]-1
MN37.neg	(2E,4E)-5-(3-(Hexopyranosyloxy)-8-hydroxy-1,5-dimethyl-6-oxabicyclo[3.2.1]octan-8-yl)-3-methylpenta-2,4-dienoic acid	C21H32O10	0.00195555	0.0138304	0.525295	443.19	3.384	[M-H]-1
MN3703.neg	MFCD00059633	C14H28O3	0.0533311	0.10861	1.33305	243.196	7.378	[M-H]-1
MN3705.neg	3,4,5-trihydroxy-6-(hydroxymethyl)oxan-2-yl 4-hydroxybenzoate	C13H16O8	0.464263	0.524077	0.826168	299.076	2.978	[M-H]-1
MN3718.neg	Coumaroyl	C15H16O10	0.0221676	0.0586751	0.978784	355.065	3.332	[M-H]-1
MN3722.neg	FA 18:4+2O	C18H28O4	0.27209	0.347714	0.913208	307.19	5.957	[M-H]-1
MN3723.neg	FA 9:0+1O	C9H18O3	0.0209549	0.056814	0.850576	173.118	5.683	[M-H]-1
MN3737.neg	7,7-bis(hydroxymethyl)-12-methoxy-3',3',4a,4b,10a-pentamethyl-4,5,6,6a,8,9,10,10b,11,12-decahydro-3h-spiro[chrysene-2,1'-cyclopentane]-8,9-diol	C30H50O5	0.213122	0.291125	1.2706	489.356	7.113	[M-H]-1
MN3743.neg	(3r,3ar,5s,6s,7ar)-5,6-dihydroxy-3,6-dimethyl-hexahydro-1-benzofuran-2-one	C10H16O4	0.287816	0.362104	0.54366	199.097	4.779	[M-H]-1
MN3752.neg	1,3-DPPE	C37H74NO8P	0.449465	0.510729	0.830872	690.504	8.707	[M-H]-1
MN3766.neg	cis-4-octenedioic acid	C8H12O4	0.933868	0.945528	0.18481	171.066	4.328	[M-H]-1
MN377.neg	Estrone sulfate	C18H22O5S	0.0141995	0.0445931	0.151307	349.112	3.727	[M-H]-1
MN3787.neg	Decarboxythamnolic acid	C18H16O9	0.0456882	0.0968026	1.23851	375.068	3.124	[M-H]-1
MN3805.neg	PE(19:1(9Z)/0:0)	C24H48NO7P	0.0118427	0.0400463	1.16114	492.307	7.691	[M-H]-1
MN3808.neg	o-phthalaldehydic acid	C8H6O3	0.0447651	0.0957565	0.784275	209.045	4.057	[M-H+HAc]-1
MN3810.neg	1-Naphthoic acid	C11H8O2	6.57e-05	0.00254767	0.987765	171.044	4.601	[M-H]-1
MN3815.neg	D-(-)-Lyxose	C5H10O5	0.00142245	0.0123953	1.58264	149.045	4.407	[M-H]-1
MN3827.neg	2-Hydroxy-4-(6-hydroxy-5,7-dimethoxy-4-oxo-4H-chromen-3-yl)phenyl 6-O-hexopyranosylhexopyranoside	C29H34O17	0.12694	0.199349	0.448033	653.169	4.284	[M-H]-1
MN383.neg	(2-Methyl-6,7-dihydro-1H-[1,4]dioxino[2,3-f]benzimidazol-1-yl)acetic acid	C12H12N2O4	0.071557	0.132151	0.910003	247.075	5.541	[M-H]-1
MN3837.neg	6-Hydroxynicotinic acid	C6H5NO3	0.788792	0.816245	0.600032	138.019	4.864	[M-H]-1
MN384.neg	Benzoic acid	C7H6O2	0.0636579	0.121591	0.938518	121.029	3.972	[M-H]-1
MN386.neg	Sphingofungin F	C21H39NO6	0.00145909	0.0123953	1.39591	400.268	5.138	[M-H]-1
MN3878.neg	Trp-Val	C16H21N3O3	0.000126037	0.00375875	1.62584	302.15	3.67	[M-H]-1
MN3891.neg	8:1+2O fatty acyl hexoside	C14H26O8	4.89e-06	0.000443699	1.42098	321.154	4.215	[M-H]-1
MN3894.neg	Hexosyl LPE 16:0	C27H54NO12P	0.661916	0.697083	0.515262	614.328	6.975	[M-H]-1
MN39.neg	Citric acid	C6H8O7	0.0339875	0.0790176	0.800494	191.019	0.805	[M-H]-1
MN390.neg	(1r,4s,5r,6r,7s,9r)-6,10,10-trimethyl-11-oxatricyclo[7.2.1.01,?]dodecane-4,5,7-triol	C14H24O4	0.0340588	0.0790176	1.20101	255.159	5.372	[M-H]-1
MN3903.neg	3,4-DHPEA-EA	C19H22O8	0.0197656	0.0549248	1.35585	377.122	4.258	[M-H]-1
MN3924.neg	2-oxo-3,4,5,6-tetrahydro-1,6-benzoxazocine-8-carboxylic acid	C11H11NO4	0.00144742	0.0123953	0.975947	220.061	1.615	[M-H]-1
MN3928.neg	(9ar)-1-(furan-3-yl)-4-hydroxy-6,6,9a,11a-tetramethyl-7-oxo-1h,2h,3bh,4h,5h,5ah,8h,9h,9bh,10h,11h-cyclopenta[a]phenanthren-5-yl acetate	C27H36O5	0.79331	0.819968	0.629302	439.246	5.134	[M-H]-1
MN3937.neg	(2E)-3-[(2R,3S)-2-[4-(beta-D-Glucopyranosyloxy)-3-methoxyphenyl]-3-(hydroxymethyl)-7-methoxy-2,3-dihydro-1-benzofuran-5-yl]acrylic acid	C26H30O12	0.0128652	0.0415787	1.3227	579.17	4.373	[M+FA-H]-1
MN3969.neg	Vanillic acid	C8H8O4	0.599156	0.640836	1.04146	167.034	2.507	[M-H]-1
MN3970.neg	1-(4-Acetamidophenyl)-5-oxo-3-pyrrolidinecarboxylic acid	C13H14N2O4	0.0814927	0.144984	1.09084	261.091	6.057	[M-H]-1
MN3976.neg	PG 44:12	C50H75O10P	0.0640479	0.122074	0.725676	865.498	9.356	[M-H]-1
MN3994.neg	3,5-Dichlorobenzoic acid	C7H4Cl2O2	0.164289	0.241539	1.15546	188.951	5.622	[M-H]-1
MN4.neg	5'-Fluoro-2'-hydroxy-2,5-dimethoxychalcone	C17H15FO4	0.0412942	0.0902806	1.05716	301.085	6.048	[M-H]-1
MN4018.neg	{3,5a,9-trimethyl-2-oxo-3h,3ah,4h,5h,6h,7h,9ah,9bh-naphtho[1,2-b]furan-6-yl}oxidanesulfonic acid	C15H22O6S	0.382857	0.452929	0.516162	329.105	4.213	[M-H]-1
MN4020.neg	5-Methyluridine	C10H14N2O6	0.0216512	0.0579965	1.16539	257.077	1.248	[M-H]-1
MN403.neg	Tatarine C	C15H20N2O6	0.0118523	0.0400463	1.12884	323.123	3.76	[M-H]-1
MN4035.neg	(6r,12s)-6-hydroxy-12-methyl-1-oxacyclododecane-2,5-dione	C12H20O4	0.15388	0.23113	0.92739	227.128	4.639	[M-H]-1
MN4046.neg	(2e,6s)-6,7-dihydroxy-3,7-dimethyloct-2-enoic acid	C10H18O4	0.160929	0.238453	0.815484	201.112	4.212	[M-H]-1
MN4060.neg	(2s)-3-(4-hydroxy-3,5-dimethoxyphenyl)propane-1,2-diol	C11H16O5	0.37023	0.441504	0.66187	227.092	4.075	[M-H]-1
MN4066.neg	3-methoxy-4-({3,4,5-trihydroxy-6-[(4-hydroxy-3-methoxybenzoyloxy)methyl]oxan-2-yl}oxy)benzoic acid	C22H24O12	0.038961	0.0871007	0.790121	479.117	3.971	[M-H]-1
MN4069.neg	3,8,9-trihydroxy-10-propyl-3,4,5,8,9,10-hexahydro-2H-oxecin-2-one	C12H20O5	0.944986	0.954618	0.21104	243.123	4.753	[M-H]-1
MN4089.neg	4'-hydroxy-2',2',4',6'-tetramethyl-7'a-{[3,4,5-trihydroxy-6-(hydroxymethyl)oxan-2-yl]oxy}-1',3'a-dihydrospiro[cyclopropane-1,5'-inden]-3'-one	C21H32O8	0.898904	0.914279	0.370866	393.193	8.11	[M-H-H2O]-1
MN4091.neg	Olivetolcarboxylic acid	C12H16O4	0.647426	0.685871	0.580882	223.097	5.085	[M-H]-1
MN4112.neg	1-O-{(2E,4E)-5-[(1R,3S,5S,8S)-3,8-Dihydroxy-1,5-dimethyl-6-oxabicyclo[3.2.1]oct-8-yl]-3-methyl-2,4-pentadienoyl}-beta-D-glucopyranose	C21H32O10	0.022378	0.0590566	1.07466	443.19	4.366	[M-H]-1
MN4124.neg	Erythronolactone	C4H6O4	0.00662105	0.0285313	1.15405	177.04	9.153	[M-H+HAc]-1
MN4129.neg	4-Oxo-4-{[(5R,9R,10S,13R)-1,5,9-trimethyl-11,14,15,16-tetraoxatetracyclo[10.3.1.0~4,13~.0~8,13~]hexadec-10-yl]oxy}butanoic acid	C19H28O8	0.954134	0.962769	0.225435	429.178	7.003	[M+FA-H]-1
MN4142.neg	Tiaprost	C20H28O6S	0.574804	0.619233	0.806014	395.154	3.448	[M-H]-1
MN4167.neg	18-β-Glycyrrhetinic acid	C30H46O4	0.445644	0.50769	1.20835	469.33	8.25	[M-H]-1
MN4171.neg	3-{[6-O-(6-Deoxy-alpha-L-mannopyranosyl)-beta-D-glucopyranosyl]oxy}-5-hydroxy-2-(4-hydroxyphenyl)-4-oxo-4H-chromen-7-yl 2-O-(6-deoxy-alpha-L-mannopyranosyl)-beta-D-glucopyranoside	C39H50O24	0.00742293	0.0300966	1.03962	901.258	3.317	[M-H]-1
MN4172.neg	Swertiamarin	C16H22O10	0.00144427	0.0123953	1.28264	373.112	4.021	[M-H]-1
MN4206.neg	(1r,4's)-4'-hydroxy-8h-spiro[acenaphthyleno[3,4-d][1,3]dioxole-1,1'-cyclohexan]-2'-en-2-one	C18H14O4	0.00495911	0.0232817	1.05009	293.081	4.779	[M-H]-1
MN4215.neg	PS(18:3(6Z,9Z,12Z)/0:0)	C24H42NO9P	0.000220359	0.0051733	0.9436	518.25	7.223	[M-H]-1
MN4217.neg	2-hydroxy-decanedioic acid	C10H18O5	0.265309	0.341988	1.10323	217.107	3.259	[M-H]-1
MN4219.neg	2-(9-Decen-1-yl)pentanedioic acid	C15H26O4	0.000260576	0.00542143	0.978186	269.175	5.328	[M-H]-1
MN4222.neg	3-(4-tert-butylphenyl)propanoic acid	C13H18O2	0.00166585	0.0127263	0.910477	205.123	4.907	[M-H]-1
MN4225.neg	3,4-dimethyl-5-carboxyethyl-2-furanpropanoic acid	C12H16O5	0.018688	0.0525857	1.11872	239.091	4.007	[M-H]-1
MN4302.neg	MFCD00902090	C20H20O4	0.00387098	0.0199143	1.28051	323.133	3.513	[M-H]-1
MN4311.neg	Geniposide	C17H24O10	0.405866	0.473245	0.441484	387.128	3.478	[M-H]-1
MN4346.neg	Cinnamoylglycine	C11H11NO3	0.549552	0.598535	1.25488	204.066	4.523	[M-H]-1
MN4364.neg	(1s)-1-[5-hydroxy-2,2-dimethyl-6-(2-methylpropanoyl)-8-oxopyrano[2,3-f]chromen-10-yl]propyl acetate	C23H26O7	0.153914	0.23113	0.993314	413.159	5.812	[M-H]-1
MN4382.neg	4,6-Dimethoxyindole	C10H11NO2	0.00775802	0.0310321	0.759064	176.071	1.845	[M-H]-1
MN4383.neg	Phenothiazine	C12H9NS	0.127538	0.199586	0.75383	198.04	3.831	[M-H]-1
MN4386.neg	Cladosporacid D	C12H20O4	0.00908268	0.0336172	1.05475	227.128	5.779	[M-H]-1
MN4403.neg	14-hydroxymyristic acid	C14H28O3	0.00370614	0.0196155	0.286394	243.196	7.641	[M-H]-1
MN4409.neg	Dihydrokaempferol	C15H12O6	0.430807	0.494568	0.591869	287.055	3.969	[M-H]-1
MN442.neg	L-Threonic acid	C4H8O5	0.00666646	0.0285508	1.08849	135.029	0.592	[M-H]-1
MN445.neg	(2R)-3-{[(2,3-Dihydroxypropoxy)(hydroxy)phosphoryl]oxy}-2-hydroxypropyl palmitate	C22H45O9P	0.0436416	0.0942574	0.755809	483.271	9.326	[M-H]-1
MN4452.neg	7-{[(2e,6e)-8-hydroxy-3,7-dimethylocta-2,6-dien-1-yl]oxy}-6,8-dimethoxychromen-2-one	C21H26O6	4.21e-05	0.00197787	1.56466	373.171	3.029	[M-H]-1
MN4453.neg	N-palmitoyl glycine	C18H35NO3	0.215536	0.2913	1.45995	312.253	8.141	[M-H]-1
MN4468.neg	N2-Methylguanosine	C11H15N5O5	0.00170964	0.0129237	1.3381	296.099	1.271	[M-H]-1
MN4481.neg	Patulolide C	C12H20O3	0.138432	0.212167	0.762122	211.133	5.646	[M-H]-1
MN4486.neg	2-[2-[(Z)-pent-2-enyl]-3-[3,4,5-trihydroxy-6-(hydroxymethyl)oxan-2-yl]oxycyclopentyl]acetic acid	C18H30O8	0.32237	0.394389	0.52679	373.185	4.482	[M-H]-1
MN449.neg	3-DEHYDROSHIKIMATE	C7H8O5	0.00137547	0.0123931	0.962997	171.029	0.773	[M-H]-1
MN4494.neg	5-hydroxy-6,7-dimethoxy-2,8-dimethylchromen-4-one	C13H14O5	0.88201	0.900175	0.0329619	249.079	5.087	[M-H]-1
MN450.neg	(±)13-HODE	C18H32O3	0.527763	0.579759	0.71909	295.226	7.265	[M-H]-1
MN4506.neg	epi-4'-hydroxyjasmonic acid	C12H18O4	0.0721131	0.132629	0.982664	225.112	3.544	[M-H]-1
MN4522.neg	sibiricose A5	C22H30O14	0.0021143	0.0140645	1.45832	517.154	3.508	[M-H]-1
MN4543.neg	1-isopropyl-4-methylcyclohexane-1,2,3,4-tetrol	C10H20O4	0.00712377	0.0297573	1.14261	203.128	4.544	[M-H]-1
MN4553.neg	Ethyl methacrylate	C6H10O2	0.000513693	0.00703695	1.20994	113.06	3.868	[M-H]-1
MN4562.neg	5-Hydroxyindole-3-acetic acid	C10H9NO3	0.0734775	0.133762	0.322135	190.054	3.185	[M-H]-1
MN4565.neg	Lanceoloside A	C19H20O9	0.0311598	0.0741187	0.533617	391.101	4.053	[M-H]-1
MN4579.neg	Vanillin-4-sulfate	C8H8O6S	0.0536318	0.108974	0.616692	230.996	3.721	[M-H]-1
MN46.neg	ISOCITRIC ACID	C6H8O7	0.698887	0.732558	0.719474	191.019	0.675	[M-H]-1
MN4600.neg	5,7-Dihydroxy-2-(4-hydroxy-3-methoxyphenyl)-6-(3-methyl-2-buten-1-yl)-2,3-dihydro-4H-chromen-4-one	C21H22O6	0.132241	0.205147	0.934966	369.132	6.295	[M-H]-1
MN4618.neg	2-Deoxyribose 5-phosphate	C5H11O7P	0.000982735	0.010193	1.27118	213.018	5.183	[M-H]-1
MN462.neg	Levulinic acid	C5H8O3	0.056446	0.113657	1.10035	115.04	1.903	[M-H]-1
MN4631.neg	11-dehydro-2,3-dinor-TXB2	C18H28O6	0.00561389	0.0252909	1.29712	339.18	5.428	[M-H]-1
MN464.neg	Norgestrel	C21H28O2	0.139131	0.212872	1.21269	311.2	7.786	[M-H]-1
MN4640.neg	2-(3-bromophenyl)benzimidazole	C13H9BrN2	0.0732827	0.133762	0.963804	270.991	4.553	[M-H]-1
MN468.neg	Pectinolide C	C14H20O5	0.0365772	0.0832318	0.558317	267.123	4.758	[M-H]-1
MN4690.neg	Vulpinic acid	C19H14O5	0.0408	0.0898067	0.994214	321.075	5.08	[M-H]-1
MN4693.neg	5-{[3,5-dihydroxy-2-(hydroxymethyl)-6-{[4-(2,6,6-trimethyl-4-oxocyclohex-2-en-1-yl)butan-2-yl]oxy}oxan-4-yl]oxy}-3-hydroxy-3-methyl-5-oxopentanoic acid	C25H40O11	0.0253524	0.0640634	1.13774	515.247	4.673	[M-H]-1
MN4695.neg	(2s)-2-hydroxy-2-[(1r)-1-hydroxyethyl]-3-methylbutanoic acid	C7H14O4	0.93707	0.947694	0.496919	161.081	3.602	[M-H]-1
MN470.neg	(9S,10E,12Z,15Z)-9-Hydroperoxy-10,12,15-octadecatrienoic acid	C18H30O4	0.00205019	0.0138543	1.09663	309.206	6.308	[M-H]-1
MN4707.neg	3-(3-Hydroxyphenyl)propionic acid sulfate	C9H10O6S	0.190643	0.271652	0.878867	245.011	3.944	[M-H]-1
MN4717.neg	2,2-dimethyl-3-butenoic acid	C6H10O2	0.00398286	0.02016	1.18193	113.06	3.497	[M-H]-1
MN472.neg	(±)9-HpODE	C18H32O4	0.309211	0.380985	0.607793	311.221	6.728	[M-H]-1
MN4743.neg	N-(6-aminohexanoyl)-6-aminohexanoic acid	C12H24N2O3	0.000110223	0.00375875	1.6319	243.17	3.433	[M-H]-1
MN4779.neg	7alpha,12alpha-dihydroxy-3-oxo-5beta-cholestanoic acid	C27H44O5	0.362618	0.435337	1.37239	447.31	8.054	[M-H]-1
MN4780.neg	6,10,10-trimethyl-11-oxatricyclo[7.2.1.01,?]dodecane-4,5,7-triol	C14H24O4	0.0441869	0.0949753	1.03737	255.159	5.2	[M-H]-1
MN4784.neg	PI 36:2	C45H83O13P	0.368428	0.439943	0.729212	861.546	9.367	[M-H]-1
MN4828.neg	Piperonal	C8H6O3	0.291312	0.364959	0.197512	149.024	3.812	[M-H]-1
MN4856.neg	3,5-dihydroxy-2-(4-hydroxyphenyl)-7-[3,4,5-trihydroxy-6-(hydroxymethyl)oxan-2-yl]oxy-2,3-dihydrochromen-4-one	C21H22O11	0.00217589	0.0140645	1.54072	449.107	3.675	[M-H]-1
MN4859.neg	3-Hydroxybenzoic acid sulfate	C7H6O6S	0.619135	0.659532	0.483466	216.98	2.901	[M-H]-1
MN4867.neg	2-(6-Hydroxyhexyl)-3-methylenesuccinic acid	C11H18O5	0.489596	0.544538	0.286971	229.107	4.761	[M-H]-1
MN4868.neg	Pinonic acid	C10H16O3	0.0987571	0.165585	0.310678	229.107	4.743	[M+FA-H]-1
MN4880.neg	Methylhippuric acid	C10H11NO3	0.00731756	0.0300966	0.936173	192.066	4.155	[M-H]-1
MN4889.neg	(-)-Staphylionoside G	C25H42O12	0.00767381	0.0308335	1.09254	533.257	4.107	[M-H]-1
MN489.neg	Glochidionolactone B	C14H20O8	0.00971083	0.0352116	1.22962	315.107	2.822	[M-H]-1
MN4896.neg	5-Pyridoxolactone	C8H7NO3	0.000387838	0.0061777	1.16121	164.035	3.388	[M-H]-1
MN491.neg	(3R)-3,7-Dimethyl-1,6-octadien-3-yl 6-O-alpha-L-arabinopyranosyl-beta-D-glucopyranoside	C21H36O10	0.0594363	0.117851	1.00013	493.227	4.781	[M+FA-H]-1
MN4911.neg	Avenolide	C13H20O4	0.723425	0.754731	0.477431	239.128	5.392	[M-H]-1
MN4913.neg	5-hydroxy-2-methoxy-7-phenyl-6-{[(2s,3r,4s,5s,6r)-3,4,5-trihydroxy-6-(hydroxymethyl)oxan-2-yl]oxy}phenalen-1-one	C26H24O9	0.4627	0.523103	0.403457	479.133	4.44	[M-H]-1
MN4948.neg	2'-deoxyguanosine 5'-monophosphate	C10H14N5O7P	0.00701402	0.0295118	1.00148	328.043	0.66	[M-H-H2O]-1
MN4951.neg	Luteolin 4'-sulfate	C15H10O9S	0.000363336	0.00606454	1.27285	364.995	5.118	[M-H]-1
MN4952.neg	Sigmoidin G	C20H20O8	0.0245422	0.0629069	0.607288	387.106	4.53	[M-H]-1
MN496.neg	Xanthorhamnin	C34H42O20	0.0163998	0.0487622	0.830363	769.216	3.941	[M-H]-1
MN4968.neg	(2z)-3-(3,4-dihydroxyphenyl)-2-hydroxyprop-2-enoic acid	C9H8O5	0.0964704	0.163286	0.99516	195.029	1.72	[M-H]-1
MN497.neg	(3'ar,4's,7'ar)-4'-hydroxy-2',2',4',6'-tetramethyl-7'a-{[(2s,3r,4s,5s,6r)-3,4,5-trihydroxy-6-(hydroxymethyl)oxan-2-yl]oxy}-1',3'a-dihydrospiro[cyclopropane-1,5'-inden]-3'-one	C21H32O8	0.962567	0.966903	0.220643	457.209	7.526	[M+FA-H]-1
MN4970.neg	5,7-dihydroxy-6-methoxy-2-[4-[(2S,3R,4S,5S,6R)-3,4,5-trihydroxy-6-(hydroxymethyl)oxan-2-yl]oxyphenyl]chromen-4-one	C22H22O11	0.00108622	0.010701	1.59012	461.107	4.399	[M-H]-1
MN50.neg	L-Threonic acid-1,4-lactone	C4H6O4	0.00202536	0.0138543	1.11394	117.019	1.022	[M-H]-1
MN5015.neg	3,4,5-trihydroxy-2-methylbenzoic acid	C8H8O5	0.561613	0.608698	0.715276	243.05	1.234	[M-H+HAc]-1
MN5018.neg	6-[(acetyloxy)methyl]-10-(hydroxymethyl)-3-methylidene-2-oxo-3ah,4h,5h,8h,9h,11ah-cyclodeca[b]furan-4-yl 2-(hydroxymethyl)prop-2-enoate	C21H26O8	0.045466	0.0967916	0.80075	405.152	4.324	[M-H]-1
MN5029.neg	(E)-3,10-Dihydroxy-4,9-dimethyldodec-6-enedioic acid	C14H24O6	0.0461602	0.0974522	0.508344	287.149	4.397	[M-H]-1
MN5030.neg	(2-{[3,4,5-trihydroxy-6-(hydroxymethyl)oxan-2-yl]oxy}phenyl)methyl 3-hydroxy-2-{[3,4,5-trihydroxy-6-(hydroxymethyl)oxan-2-yl]oxy}benzoate	C26H32O15	0.061081	0.119972	0.885279	583.164	3.62	[M-H]-1
MN5048.neg	2-Hydroxy-2-methylbutyric acid	C5H10O3	0.0381386	0.0856918	0.892013	117.055	1.779	[M-H]-1
MN5051.neg	Alanyltyrosine	C12H16N2O4	0.000367136	0.00606454	1.58284	251.103	1.219	[M-H]-1
MN5064.neg	Porphobilinogen	C10H14N2O4	0.00156061	0.0125411	1.45669	225.087	2.191	[M-H]-1
MN5072.neg	7-keto-8-aminopelargonic acid	C9H17NO3	0.434234	0.49741	0.865364	186.113	3.973	[M-H]-1
MN5076.neg	3-hydroxy-2,2,9-trimethyl-3h-furo[2,3-b]quinolin-4-one	C14H15NO3	0.000533958	0.00703695	1.29768	244.097	6.241	[M-H]-1
MN5110.neg	2,5-dihydroxy-1,6-dimethoxyxanthen-9-one	C15H12O6	0.00335329	0.0185903	1.25803	575.117	4.578	[2M-H]-1
MN5121.neg	6-(1,2-Dihydroxy-2-phenylethyl)-5-hydroxy-5,6-dihydro-2H-pyran-2-one	C13H14O5	0.0285513	0.0692059	1.27737	249.079	4.354	[M-H]-1
MN5130.neg	Vanillic acid	C14H18O12S	0.00717245	0.0297573	1.31539	409.043	2.056	[M-H]-1
MN5138.neg	PG(18:2(9Z,12Z)/14:1(9Z))	C38H69O10P	0.532616	0.583653	0.42991	715.461	9.063	[M-H]-1
MN5143.neg	Robinetinidol-(4beta->2')-7,3',4',5'-tetrahydroxyflavone	C30H22O12	0.0568838	0.114023	1.02731	573.101	3.196	[M-H]-1
MN5157.neg	(2r)-4-methyl-5-oxo-2-propyl-2h-furan-3-carboxylic acid	C9H12O4	0.422169	0.487791	0.540348	183.066	4.197	[M-H]-1
MN5180.neg	9-Hydroxynonanoic acid	C9H18O3	0.0161836	0.0484423	1.21367	173.118	5.078	[M-H]-1
MN5197.neg	thr-gly-thr	C10H19N3O6	0.000172429	0.00452373	1.29865	276.123	6.036	[M-H]-1
MN52.neg	(10E,15Z)-9,12,13-Trihydroxy-10,15-octadecadienoic acid	C18H32O5	0.116848	0.187252	1.12477	327.216	5.244	[M-H]-1
MN5213.neg	[7-Hydroxy-1-(4-hydroxy-3,5-dimethoxyphenyl)-3-(hydroxymethyl)-6,8-dimethoxy-1,2,3,4-tetrahydro-2-naphthalenyl]methyl beta-D-glucopyranoside	C28H38O13	0.0236834	0.0617707	1.00604	581.222	4.318	[M-H]-1
MN5224.neg	1-(4-hydroxy-3-{[3,4,5-trihydroxy-6-(hydroxymethyl)oxan-2-yl]oxy}phenyl)ethanone	C14H18O8	0.648372	0.68606	0.580044	313.092	2.964	[M-H]-1
MN5225.neg	Epigallocatechin	C15H14O7	0.327416	0.398983	0.970992	305.069	3.27	[M-H]-1
MN523.neg	(2S,3S)-3,5,7-trihydroxy-2-(4-hydroxyphenyl)-2,3-dihydrochromen-4-one	C15H12O6	0.263982	0.341759	0.360193	287.055	4.629	[M-H]-1
MN5246.neg	7,8-dihydroxy-10-phenyl-3-oxatricyclo[7.3.1.0?,13]trideca-1(13),5,7,9,11-pentaene-2,4-dione	C18H10O5	0.155105	0.231748	0.917803	305.044	4.843	[M-H]-1
MN5269.neg	3-ethyl-4-methyl-1-[3,4,5-trihydroxy-6-(hydroxymethyl)oxan-2-yl]pyrrole-2,5-dione	C13H19NO7	0.0890545	0.153239	1.24085	300.108	3.271	[M-H]-1
MN5278.neg	Rivulobirin A	C32H28O10	0.0739076	0.134268	1.20771	571.165	4.446	[M-H]-1
MN5290.neg	Sakakin	C13H18O7	2.8e-05	0.0015623	1.29385	285.097	3.384	[M-H]-1
MN5299.neg	(2s,3s,5s)-3,4,5-trihydroxy-6-[(4-hydroxybenzoyloxy)methyl]oxan-2-yl 4-hydroxybenzoate	C20H20O10	0.185173	0.265981	0.999304	419.096	4.116	[M-H]-1
MN53.neg	(2r,3r,4r,5r)-2,3,5-trihydroxy-4-methoxyhexanedioic acid	C7H12O8	0.0362441	0.0828995	0.638904	223.045	0.65	[M-H]-1
MN532.neg	Hovetrichoside C	C21H22O11	0.00735373	0.0300966	1.42351	449.107	3.759	[M-H]-1
MN535.neg	3-Ureidopropionic acid	C4H8N2O3	0.203984	0.283859	0.21204	131.046	0.57	[M-H]-1
MN5353.neg	(1s,3s,4s,6s,7s,8r,11s,12s,15r,16r)-4,6-dihydroxy-7,12,16-trimethyl-15-[(2r)-6-methyl-5-methylideneheptan-2-yl]pentacyclo[9.7.0.0?1,?3.0?3,a??.0?1?2,?1a??]octadecane-7-carboxylic acid	C31H50O4	0.35701	0.429761	0.38726	485.362	9.174	[M-H]-1
MN5361.neg	2-ethyl-4-methoxy-6-methylpyridine-3,5-diol	C9H13NO3	0.00023735	0.0051733	0.748965	182.082	0.902	[M-H]-1
MN5373.neg	Xanthohumol	C21H22O5	0.224384	0.300526	0.941928	353.137	5.645	[M-H]-1
MN538.neg	11-hydroxy-4-oxo-8-phenyl-10-{[3,4,5-trihydroxy-6-(hydroxymethyl)oxan-2-yl]oxy}-3-oxatricyclo[7.3.1.0?,13]trideca-1(12),5(13),6,8,10-pentaene-2-carboxylic acid	C25H22O11	0.00626411	0.0273901	1.08199	497.107	4.838	[M-H]-1
MN5387.neg	3,4,5-trihydroxy-6-(hydroxymethyl)oxan-2-yl 3-(4-hydroxy-3,5-dimethoxyphenyl)prop-2-enoate	C17H22O10	0.106833	0.176052	1.16714	385.112	3.502	[M-H]-1
MN5440.neg	rubrenolide	C17H30O4	0.00194261	0.0138304	1.48397	297.206	6.231	[M-H]-1
MN5444.neg	3-[(1E,3E)-1,3-Heptadien-1-yl]hexanedioic acid	C13H20O4	0.0176756	0.0508601	0.740949	239.128	5.646	[M-H]-1
MN5456.neg	(2E)-2-Isopropyl-2-butenedioic acid	C7H10O4	0.110003	0.180041	0.732469	157.05	3.493	[M-H]-1
MN5473.neg	Catechol	C6H6O2	0.317827	0.389426	0.685971	109.029	2.743	[M-H]-1
MN5475.neg	[2-(pent-2-en-1-yl)-3-{[3,4,5-trihydroxy-6-(hydroxymethyl)oxan-2-yl]oxy}cyclopentyl]acetic acid	C18H30O8	0.0631392	0.121331	0.905348	373.185	4.027	[M-H]-1
MN5480.neg	3,4-Hexanedione	C6H10O2	0.8964	0.912772	0.482526	173.081	4.474	[M-H+HAc]-1
MN5481.neg	(4s,6s)-4-hydroxy-6-[(2s)-2-hydroxypropyl]oxan-2-one	C8H14O4	0.8964	0.912772	0.482526	173.081	4.46	[M-H]-1
MN5496.neg	3alpha,7alpha,12alpha-Trihydroxy-24-methyl-5beta-cholest-23-en-26-oic acid	C28H46O5	0.194751	0.275289	1.36212	461.325	8.089	[M-H]-1
MN5498.neg	Traumatic Acid	C12H20O4	0.00936323	0.0342295	1.4863	227.128	5.413	[M-H]-1
MN55.neg	Gluconic acid	C6H12O7	0.0250132	0.0633858	1.28579	195.05	0.587	[M-H]-1
MN5504.neg	2-Hydroxycyclohexyl 2-O-[(2E)-3-(3,4-dihydroxyphenyl)-2-propenoyl]-beta-D-glucopyranoside	C21H28O10	0.287059	0.362104	1.15262	439.162	4.41	[M-H]-1
MN5513.neg	(1S)-(-)-Camphanic acid	C10H14O4	0.424127	0.48942	0.70297	197.081	4.683	[M-H]-1
MN5515.neg	5,10-dihydroxy-2-(2-hydroxypropan-2-yl)-4-(3-methylbut-2-en-1-yl)-1h,2h-furo[2,3-c]xanthen-6-one	C23H24O6	0.669072	0.703788	0.611634	395.151	7.266	[M-H]-1
MN5519.neg	5-Methoxysalicylic acid sulfate	C8H8O7S	0.382048	0.452929	0.662651	246.991	3.112	[M-H]-1
MN5527.neg	dehydrojuncuenin C	C18H14O4	0.0137945	0.0436336	1.06466	293.081	5.065	[M-H]-1
MN5528.neg	1-Methyl-3-(1-methylethyl)-1,2-cyclopentanedicarboxylic acid	C11H18O4	0.650893	0.687096	0.719915	213.112	5.129	[M-H]-1
MN5540.neg	5-Acetamido-4-oxohexanoic acid	C8H13NO4	0.0156815	0.047578	1.21509	186.076	3.604	[M-H]-1
MN5569.neg	methyl (1s,4as,6s,7r,7as)-1,6-bis(acetyloxy)-7-methyl-1h,4ah,5h,6h,7h,7ah-cyclopenta[c]pyran-4-carboxylate	C15H20O7	0.00316802	0.0179992	0.714747	311.112	4.056	[M-H]-1
MN5570.neg	Spinacetin 3-O-gentiobioside	C29H34O18	0.0152068	0.0466132	1.35894	669.164	4.044	[M-H]-1
MN5579.neg	(3as,5ar,6r,8s,9r,9as,9bs)-8-hydroxy-5a,9-dimethyl-3-methylidene-6-{[(2r,3r,4s,5s,6r)-3,4,5-trihydroxy-6-(hydroxymethyl)oxan-2-yl]oxy}-octahydro-3ah-naphtho[1,2-b]furan-2-one	C21H32O9	0.0158947	0.0478989	1.1646	427.196	4.652	[M-H]-1
MN5594.neg	(1r,2r,3as,3bs,7s,9ar,9bs,11as)-7-hydroxy-9a,11a-dimethyl-1-[(1s)-1-[(5r)-5-methyl-4-oxo-5,6-dihydro-3h-pyridin-2-yl]ethyl]-1h,2h,3h,3ah,3bh,4h,6h,7h,8h,9h,9bh,10h,11h-cyclopenta[a]phenanthren-2-yl acetate	C29H43NO4	0.0675316	0.126286	1.4071	468.307	6.614	[M-H]-1
MN560.neg	2-Hydroxyvaleric acid	C5H10O3	0.000280686	0.00556383	1.55152	117.055	3.025	[M-H]-1
MN5610.neg	Norwedelic acid	C15H10O8	0.342465	0.413928	0.395332	317.029	4.408	[M-H]-1
MN5629.neg	CYCLO(-SER-TYR)	C12H14N2O4	0.337299	0.409348	0.902884	249.091	5.418	[M-H]-1
MN565.neg	β-D-Glucopyranuronic acid	C6H10O7	0.15935	0.236819	1.10815	193.034	0.588	[M-H]-1
MN5658.neg	Naringenin-7-O-glucoside	C21H22O10	0.00339076	0.0185903	1.5036	433.112	4.371	[M-H]-1
MN5659.neg	(+/-)5-iPF2α-VI	C20H34O5	0.0217469	0.0580787	1.26493	353.232	5.951	[M-H]-1
MN5663.neg	(3r,4r,5s)-3-hydroxy-5-(4-hydroxy-3-methoxyphenyl)-3,4-dimethyloxolan-2-one	C13H16O5	0.0620137	0.121042	1.05493	251.095	3.993	[M-H]-1
MN5672.neg	xanthoangelol	C25H28O4	0.402373	0.470403	0.823053	391.196	3.914	[M-H]-1
MN5674.neg	FA 9:2+1O	C9H14O3	0.746589	0.776174	0.241127	169.086	5.645	[M-H]-1
MN5681.neg	(6r,8s,9s,9as,9br)-6,9-dihydroxy-3-(hydroxymethyl)-9-methyl-2-oxo-4h,5h,5ah,6h,7h,8h,9ah,9bh-naphtho[1,2-b]furan-8-yl acetate	C16H22O7	0.00742067	0.0300966	1.54834	325.128	4.361	[M-H]-1
MN5684.neg	Amarasterone A	C29H48O7	0.0281524	0.068425	0.413123	507.331	6.509	[M-H]-1
MN5794.neg	6-Hydroxy-5-methoxyxanthone	C14H10O4	0.229551	0.305611	0.847244	241.05	5.931	[M-H]-1
MN5796.neg	Polyporic acid	C18H12O4	0.067969	0.126838	0.982519	291.065	4.997	[M-H]-1
MN5828.neg	DL-4-Hydroxyphenyllactic acid	C9H10O4	0.116265	0.187199	1.05325	181.05	3.345	[M-H]-1
MN5835.neg	Haemaocorin	C32H34O14	0.000309028	0.00573904	0.200159	641.185	4.363	[M-H]-1
MN5837.neg	2-oxo-undecanoic acid	C11H20O3	0.223647	0.29999	1.12341	199.133	5.994	[M-H]-1
MN5866.neg	Gln-Leu	C11H21N3O4	0.000315261	0.00573904	1.62592	258.145	3.053	[M-H]-1
MN588.neg	2-{[hydroxy(4-hydroxy-3-methoxyphenyl)methylidene]amino}pentanedioic acid	C13H15NO7	0.000762614	0.00861078	1.47865	296.076	3.792	[M-H]-1
MN5880.neg	sufac#2	C15H30O6S	0.142465	0.2176	1.39697	337.167	5.403	[M-H]-1
MN5888.neg	Ellagic acid pentoside	C19H14O12	0.196043	0.276257	0.690733	433.043	3.299	[M-H]-1
MN5901.neg	2-hydroxyisovaleric acid	C5H10O3	0.177899	0.257377	0.761437	117.055	2.597	[M-H]-1
MN5911.neg	Limonenecarboxylic acid	C11H16O2	0.428257	0.492275	0.684155	179.107	5.093	[M-H]-1
MN5936.neg	PE(15:1(9Z)/0:0)	C20H40NO7P	0.0307957	0.0738434	0.381854	436.245	6.505	[M-H]-1
MN5941.neg	1-Naphthol	C10H8O	5.84e-10	5.21e-07	1.09673	143.05	6.117	[M-H]-1
MN5963.neg	N-palmitoyl serine	C19H37NO4	0.021863	0.0582142	1.01262	342.263	7.931	[M-H]-1
MN5970.neg	methyl 3-{[(2s,3r,4s,5s,6r)-3,4,5-trihydroxy-6-(hydroxymethyl)oxan-2-yl]oxy}benzoate	C14H18O8	0.000119987	0.00375875	1.22566	313.092	2.542	[M-H]-1
MN5974.neg	4-isopropyl-1-methylcyclohexane-1,2,3,5-tetrol	C10H20O4	0.211548	0.290186	1.03476	203.128	4.185	[M-H]-1
MN5980.neg	Syringic acid	C9H10O5	0.00388462	0.0199143	1.1832	197.045	2.999	[M-H]-1
MN600.neg	(1r,2s,3r,5s,8e,11s)-5,9-dimethyl-14-methylidene-13-oxo-4,12-dioxatricyclo[9.3.0.0?3,a?μ]tetradec-8-en-2-yl 2-phenylacetate	C23H26O5	0.873742	0.893285	0.48869	381.172	9.299	[M-H]-1
MN601.neg	Citraconic acid	C5H6O4	0.494495	0.549302	0.606442	129.019	0.813	[M-H]-1
MN6011.neg	(2r,3r)-3-hydroxy-2-methylbutanoic acid	C5H10O3	0.0864829	0.15126	0.619025	117.055	1.519	[M-H]-1
MN6016.neg	(1R,3aS,5aR,5bR,9S,11aR)-1-Acetyl-9-hydroxy-5a,5b,8,8,11a-pentamethylicosahydro-3aH-cyclopenta[a]chrysene-3a-carboxylic acid	C29H46O4	0.464737	0.524077	1.20399	457.33	7.942	[M-H]-1
MN6020.neg	(1s,2r,7s,9r,11s,12s,15r,16s)-15-[(1s)-1-[(2r)-5-(hydroxymethyl)-4-methyl-6-oxo-2,3-dihydropyran-2-yl]ethyl]-2,16-dimethyl-8-oxapentacyclo[9.7.0.0?2,a?·.0a?·,a?1.0?1?2,?1a??]octadecan-3-one	C28H40O5	0.0609885	0.119972	0.511858	455.278	7.148	[M-H]-1
MN6021.neg	2-butoxy-6-methyloxane-3,4,5-triol	C10H20O5	0.0262035	0.0654721	0.944839	219.123	3.196	[M-H]-1
MN6025.neg	Mono(2-ethylhexyl) phthalate (MEHP)	C16H22O4	0.067521	0.126286	0.892974	277.143	7.088	[M-H]-1
MN6058.neg	Euxanthone	C13H8O4	0.932071	0.944781	0.230799	227.034	4.629	[M-H]-1
MN6070.neg	Anomalin A	C14H10O6	0.0280346	0.0683248	0.733504	273.039	4.48	[M-H]-1
MN6087.neg	2-Ethyl-3-oxo-1,2,3,4-tetrahydro-6-quinoxalinecarboxylic acid	C11H12N2O3	0.00867088	0.033166	0.912988	219.077	1.076	[M-H]-1
MN6100.neg	FA 18:1+3O	C18H34O5	0.0436286	0.0942574	0.987843	329.232	5.192	[M-H]-1
MN6107.neg	4-hydroxynonenoic acid	C9H16O3	0.0539392	0.109313	0.467948	171.102	5.129	[M-H]-1
MN6113.neg	7-ethyl-12-(hydroxymethyl)-5-methyl-7-azapentacyclo[7.6.2.0?1,a??.0a?μ,?1a??.0?1a?°,?1a?μ]heptadecane-3,4,11,12-tetrol	C20H33NO5	0.0470738	0.0987995	1.05317	366.227	5.63	[M-H]-1
MN6150.neg	(1r,13s,15s,18s)-5,7-dioxa-12-azapentacyclo[10.5.2.0?1,?1?3.0?2,?1a?°.0a?′,a??]nonadeca-2,4(8),9,16-tetraene-11,15,18-triol	C16H17NO5	4.97e-06	0.000443699	1.14091	302.102	4.198	[M-H]-1
MN6151.neg	(2s)-2-{[(2,3-dihydroxyphenyl)(hydroxy)methylidene]amino}-3-hydroxypropanoic acid	C10H11NO6	0.0797426	0.142832	0.990269	240.05	3.116	[M-H]-1
MN6161.neg	[3,4,6-trihydroxy-5-(4-hydroxybenzoyloxy)oxan-2-yl]methyl 3,4,5-trihydroxybenzoate	C20H20O12	2.95e-06	0.000437891	1.68132	451.086	4.21	[M-H]-1
MN617.neg	Hydroxysebacic acid	C10H18O5	0.730973	0.760826	0.117752	217.107	4.252	[M-H]-1
MN619.neg	5-(1,2-dihydroxyethyl)-4-hydroxy-3-{[3,4,5-trihydroxy-6-(hydroxymethyl)oxan-2-yl]oxy}-5h-furan-2-one	C12H18O11	0.0586161	0.11697	0.88361	337.076	0.659	[M-H]-1
MN6223.neg	1,3,6,9-tetrahydroxy-11-[(2e)-4-(3-hydroxy-5,5,8a-trimethyl-2-methylidene-hexahydro-1h-naphthalen-1-yl)but-2-en-2-yl]-10,11-dihydro-5-oxatetraphen-12-one	C35H40O7	0.0871783	0.151585	1.26727	571.271	8.548	[M-H]-1
MN6233.neg	7-methoxy-2-oxochromene-8-carbaldehyde	C11H8O4	0.303207	0.375118	0.779425	203.034	4.872	[M-H]-1
MN6248.neg	(3s,6s)-6-[(1s,2s)-2-hydroxy-4-methylcyclohex-3-en-1-yl]-2,2-dimethyloxan-3-yl acetate	C16H26O4	0.181255	0.260773	0.870562	281.175	5.588	[M-H]-1
MN625.neg	PE 36:4	C41H74NO8P	0.161233	0.238507	0.931557	738.504	8.707	[M-H]-1
MN6273.neg	9,14-dihydroxy-17-(hydroxymethyl)-7,7-dimethyl-3,10-dioxapentacyclo[14.2.1.0?1,?1?3.0a?′,?1?2.0a??,?1?2]nonadecane-2,18-dione	C20H28O7	0.806499	0.832635	0.540236	379.177	9.299	[M-H]-1
MN6286.neg	Stagonolide J	C12H20O4	0.571484	0.616401	0.626894	227.128	4.196	[M-H]-1
MN6294.neg	Edulitine	C11H11NO3	0.0143008	0.0446026	1.42203	204.066	3.972	[M-H]-1
MN6303.neg	(1r,8r,10r,11s)-10-(2h-1,3-benzodioxol-5-yl)-3-methoxy-11-methyl-7-oxatricyclo[6.3.1.0?1,a??]dodeca-2,5-dien-4-one	C20H20O5	0.337948	0.409578	0.7952	339.122	4.796	[M-H]-1
MN6321.neg	Ferulic acid	C10H10O4	0.0173707	0.0503073	1.26745	193.051	3.618	[M-H]-1
MN6338.neg	curcumin II	C20H18O5	0.000295022	0.00572086	1.3022	337.107	5.326	[M-H]-1
MN6371.neg	Phenylacetylaspartic acid	C12H13NO5	0.0303856	0.0730565	1.01934	250.071	3.925	[M-H]-1
MN6387.neg	Sulfo jasmonate	C12H18O7S	0.00414574	0.0205445	1.10449	305.069	3.853	[M-H]-1
MN6415.neg	D-(+)-Maltose	C12H22O11	0.00437509	0.0213256	1.48393	341.107	4.027	[M-H]-1
MN6426.neg	n-(4-hydroxybenzoyl)carboximidic acid	C8H7NO3	0.981245	0.981245	0.24355	164.035	3.045	[M-H]-1
MN643.neg	Itaconic acid	C5H6O4	0.0267987	0.0660342	1.19355	129.019	0.648	[M-H]-1
MN644.neg	ent-Fisetinidol-(4alpha->6)-catechin	C30H26O11	0.0565827	0.113675	1.11027	561.138	3.781	[M-H]-1
MN647.neg	5,13-Bis(3,4-dihydroxyphenyl)-4,12,14-trioxapentacyclo[11.7.1.0~2,11~.0~3,8~.0~15,20~]henicosa-2,8,10,15,17,19-hexaene-6,9,17,19,21-pentol	C30H24O12	0.0605402	0.119738	1.21965	575.117	3.593	[M-H]-1
MN6483.neg	(11E,15Z)-9,10,13-Trihydroxy-11,15-octadecadienoic acid	C18H32O5	0.241736	0.318506	0.589452	327.216	6.643	[M-H]-1
MN6486.neg	7-Sulfocholic acid	C24H40O8S	0.000550316	0.00711424	1.52842	487.239	3.611	[M-H]-1
MN6491.neg	16-hydroxy-9Z-hexadecenoic acid	C16H30O3	0.0891563	0.153239	0.287615	269.211	7.831	[M-H]-1
MN65.neg	MGMG 18:3	C27H46O9	0.466704	0.525631	1.17391	559.309	6.968	[M+FA-H]-1
MN6520.neg	13,14-Dihydro prostaglandin E1	C20H36O5	6.36e-06	0.000516047	1.44659	355.247	5.886	[M-H]-1
MN6521.neg	2-nitrovanillin	C8H7NO5	0.242658	0.319249	0.343232	196.024	4.936	[M-H]-1
MN6598.neg	(1s,4r,5s,9r,10r,13r,14s)-14-hydroxy-14-(hydroxymethyl)-9-methyltetracyclo[11.2.1.0?1,?1a?°.0a?′,a?1]hexadecane-5-carboxylic acid	C19H30O4	0.397746	0.466493	1.35854	321.206	7.014	[M-H]-1
MN6609.neg	(3r)-3-hydroxy-2-oxo-4-(phosphonooxy)butanoic acid	C4H7O8P	0.0202677	0.055627	0.872259	212.98	0.94	[M-H]-1
MN6612.neg	3-[2-(beta-D-Glucopyranosyloxy)-3-hydroxyphenyl]propanoic acid	C15H20O9	0.00652195	0.028301	1.31525	343.102	3.55	[M-H]-1
MN6617.neg	4-{5-hydroxy-2-methyl-2-azabicyclo[2.2.2]octan-5-yl}-3-methylbutanoic acid	C13H23NO3	0.261353	0.338847	1.29677	240.16	6.385	[M-H]-1
MN662.neg	(12Z,15Z)-7,9,10-Trihydroxy-12,15-octadecadienoic acid	C18H32O5	0.000309286	0.00573904	1.53581	327.216	5.546	[M-H]-1
MN6627.neg	2-Isopropylmalic acid	C7H12O5	0.476255	0.533023	0.736336	175.06	1.549	[M-H]-1
MN6636.neg	phytosphingosine 1-phosphate	C18H40NO6P	0.0211792	0.057248	1.37184	396.25	6.386	[M-H]-1
MN6641.neg	(4as,6as,6br,8ar,9s,10r,12ar,12br,14bs)-10-hydroxy-9-(hydroxymethyl)-6a,6b,9,12a-tetramethyl-2-methylidene-1,3,4,5,6,7,8,8a,10,11,12,12b,13,14b-tetradecahydropicene-4a-carboxylic acid	C29H44O4	0.115537	0.186363	0.828606	455.314	8.997	[M-H]-1
MN6642.neg	6-(4-hydroxyphenyl)-3-oxatricyclo[7.3.1.0a?μ,?1?3]trideca-1(13),5,7,9,11-pentaene-2,4-dione	C18H10O4	0.0128467	0.0415787	1.05617	289.049	6.851	[M-H]-1
MN6644.neg	(1S,3R,4R,5R)-3-({(2E)-3-[2-(3,4-Dihydroxyphenyl)-7-hydroxy-3-(methoxycarbonyl)-2,3-dihydro-1-benzofuran-5-yl]-2-propenoyl}oxy)-1,4,5-trihydroxycyclohexanecarboxylic acid	C26H26O13	0.106588	0.176052	0.93146	545.127	3.933	[M-H]-1
MN6650.neg	3-[3-(beta-D-Glucopyranosyloxy)-2-hydroxyphenyl]propanoic acid	C15H20O9	0.130773	0.203222	1.21653	343.102	4.118	[M-H]-1
MN667.neg	Lipoic acid	C8H14O2S2	0.0125614	0.0413309	1.26762	205.034	0.656	[M-H]-1
MN669.neg	(7Z)-6,9,10-Trihydroxy-7-octadecenoic acid	C18H34O5	0.0209049	0.056814	0.929264	329.232	5.892	[M-H]-1
MN6728.neg	Linoleic acid	C18H32O2	0.00142372	0.0123953	1.15512	279.232	8.682	[M-H]-1
MN6750.neg	3-(beta-D-Arabinofuranosyloxy)-5-hydroxy-2-(4-hydroxyphenyl)-4-oxo-4H-chromen-7-yl 6-deoxy-alpha-L-mannopyranoside	C26H28O14	1.06e-05	0.000729546	1.57205	563.142	5.815	[M-H]-1
MN6751.neg	13,14-Dihydro-19(R)-hydroxy prostaglandin E1	C20H36O6	0.000333259	0.00582877	0.962424	371.242	5.252	[M-H]-1
MN676.neg	PA(18:3(6Z,9Z,12Z)/0:0)	C21H37O7P	0.00262635	0.0162386	1.29976	431.219	9.423	[M-H]-1
MN6768.neg	Sebacic acid	C10H18O4	0.039795	0.0881939	0.970792	201.112	5.869	[M-H]-1
MN677.neg	(3beta,5alpha)-20-Oxopregnan-3-yl hydrogen sulfate	C21H34O5S	0.00200013	0.0138304	1.45094	397.203	7.217	[M-H]-1
MN6791.neg	4,5-dihydroxy-2-{[5-hydroxy-7-(hydroxymethyl)-1h,4ah,5h,7ah-cyclopenta[c]pyran-1-yl]oxy}-6-(hydroxymethyl)oxan-3-yl benzoate	C22H26O10	0.00316012	0.0179992	1.36393	449.143	4.035	[M-H]-1
MN68.neg	5,13-Bis(3,4-dihydroxyphenyl)-7-[2-(3,4-dihydroxyphenyl)-3,5,7-trihydroxy-3,4-dihydro-2H-chromen-8-yl]-4,12,14-trioxapentacyclo[11.7.1.0~2,11~.0~3,8~.0~15,20~]henicosa-2,8,10,15,17,19-hexaene-6,9,17,1 9,21-pentol	C45H36O18	0.118453	0.189016	1.09507	863.179	3.757	[M-H]-1
MN6801.neg	3-Carboxyisoquinoline	C10H7NO2	0.282273	0.357145	0.377861	172.04	4.297	[M-H]-1
MN6803.neg	Arg-Lys-Asp	C16H31N7O6	2.3e-05	0.00136697	0.905625	416.227	4.531	[M-H]-1
MN6805.neg	2-Hexylsuccinic acid	C10H18O4	0.542152	0.593023	0.309854	201.112	4.016	[M-H]-1
MN681.neg	Naringenin-6-C-glucoside	C21H22O10	0.0120157	0.0402934	1.36048	479.117	4.155	[M+FA-H]-1
MN6816.neg	(3e,4s)-3-(dodec-11-yn-1-ylidene)-4-methoxy-5-methylideneoxolan-2-one	C18H26O3	0.0190221	0.0531905	1.16163	289.18	6.058	[M-H]-1
MN6823.neg	Isovanillic acid	C8H8O4	0.154522	0.23152	0.70808	167.034	4.457	[M-H]-1
MN6836.neg	10,11-dihydroxy-9-(hydroxymethyl)-2,6a,6b,9,12a-pentamethyl-2,3,4,5,6,7,8,8a,10,11,12,12b,13,14b-tetradecahydro-1h-picene-4a-carboxylic acid	C29H46O5	0.29458	0.368018	0.559766	473.325	8.349	[M-H]-1
MN6838.neg	1-Octen-3-yl 6-O-[(2R,3R,4R)-3,4-dihydroxy-4-(hydroxymethyl)tetrahydro-2-furanyl]-beta-D-glucopyranoside	C19H34O10	0.11328	0.184055	1.24944	421.206	5.048	[M-H]-1
MN6841.neg	Indole-3-pyruvic acid	C11H9NO3	0.333391	0.405156	0.679521	202.05	5.2	[M-H]-1
MN6858.neg	2-[(4-amino-4-carboxy-1-hydroxybutylidene)amino]-3-methylidenepentanoic acid	C11H18N2O5	0.000820245	0.00892266	1.25276	257.113	4.035	[M-H]-1
MN6868.neg	Citrinin	C13H14O5	0.00239464	0.0151232	0.720333	249.079	3.744	[M-H]-1
MN687.neg	(2E)-3-(4-Fluorophenyl)-1-(2-hydroxy-4,6-dimethoxyphenyl)-2-propen-1-one	C17H15FO4	0.0720714	0.132629	0.523956	301.086	7.695	[M-H]-1
MN689.neg	2-Anisic acid	C8H8O3	0.0330875	0.0778836	1.08307	151.039	3.217	[M-H]-1
MN69.neg	Azelaic acid	C9H16O4	0.114417	0.184892	0.71994	187.097	4.545	[M-H]-1
MN6906.neg	6,9-dihydroxy-8-methoxy-3,6,9-trimethyl-2-oxo-3h,3ah,4h,5h,8h,9ah,9bh-azuleno[4,5-b]furan-4-yl acetate	C18H26O7	0.000709029	0.00832176	1.09976	353.159	4.788	[M-H]-1
MN6925.neg	2-Methoxyphenol sulfate	C7H8O5S	0.414005	0.480224	0.52349	203.001	1.715	[M-H]-1
MN6928.neg	6,8-Di-C-rhamnosylapigenin	C27H30O13	0.910119	0.92358	0.145756	561.168	6.911	[M-H]-1
MN6942.neg	5-(dec-9-en-1-yl)-3-(2,3-dimethoxypropyl)oxolan-2-one	C19H34O4	0.90191	0.916291	0.102236	325.237	7.36	[M-H]-1
MN6956.neg	4,5-Dihydroxy-3-propyl-2-cyclopenten-1-one	C8H12O3	0.382805	0.452929	0.54831	155.071	3.962	[M-H]-1
MN6971.neg	α-Aspartylphenylalanine	C13H16N2O5	0.000261347	0.00542143	1.4591	279.097	3.179	[M-H]-1
MN6973.neg	(5,7-Dihydroxy-4-methyl-2-oxo-2H-chromen-3-yl)acetic acid	C12H10O6	0.0442936	0.0949758	0.444704	249.039	5.738	[M-H]-1
MN6975.neg	4Z-Decenedioic acid	C10H16O4	0.366759	0.438538	0.600895	199.097	4.712	[M-H]-1
MN6993.neg	[6]-Gingerol	C17H26O4	0.212109	0.290186	0.540263	293.175	6.596	[M-H]-1
MN7.neg	L-Malic acid	C4H6O5	0.0690697	0.128355	0.262078	133.014	0.663	[M-H]-1
MN702.neg	Thymidine 5'-diphosphate	C10H16N2O11P2	0.0226486	0.0595945	1.14436	401.01	6.047	[M-H]-1
MN7026.neg	Gallicynoic acid A	C14H22O4	0.0166863	0.0492854	1.17543	253.144	5.772	[M-H]-1
MN7028.neg	N-Acetylsphingosine	C20H39NO3	0.00227483	0.0144939	0.795104	340.284	8.226	[M-H]-1
MN7041.neg	(9s)-9,18-dihydroxyoctadecanoic acid	C18H36O4	0.279319	0.354414	1.28144	315.253	6.82	[M-H]-1
MN7055.neg	Quercetin-3β-D-glucoside	C21H20O12	0.0379422	0.0854658	1.11112	463.086	4.085	[M-H]-1
MN7060.neg	1-{3-[(2s)-2,3-dihydroxy-3-methylbutyl]-4-hydroxy-5-(3-methylbut-2-en-1-yl)phenyl}ethanone	C18H26O4	0.021598	0.0579965	1.40103	305.175	6.576	[M-H]-1
MN7071.neg	3,4,5-trihydroxy-1-(3,4,5-trimethoxybenzoyloxy)cyclohexane-1-carboxylic acid	C17H22O10	0.048332	0.10077	1.14317	385.112	3.156	[M-H]-1
MN7084.neg	PE(15:0/0:0)	C20H42NO7P	0.471875	0.530116	0.76211	438.261	6.717	[M-H]-1
MN709.neg	3-maleylpyruvic acid	C7H6O6	0.0245286	0.0629069	0.409512	185.008	1.073	[M-H]-1
MN7103.neg	1-oleoyl-sn-glycero-3-phosphoglycerol	C24H47O9P	0.029679	0.0715505	1.09212	509.286	9.147	[M-H]-1
MN7134.neg	13,14-dihydro Prostaglandin F1	C20H38O5	0.00339501	0.0185903	1.00738	357.263	6.021	[M-H]-1
MN7163.neg	(1r,13r,14r,26r)-1,14-dihydroxy-9,22-diphenyl-2,15-dioxaoctacyclo[21.3.1.11?,1?.03,12.0?,11.013,2?.01?,2?.01?,2?]octacosa-3,5,7,9,11,16(25),17,19,21,23-decaene-27,28-dione	C38H22O6	0.194668	0.275289	0.997433	573.132	6.981	[M-H]-1
MN7173.neg	[2-(pent-2-en-1-yl)-3-[(2,3,4,5,6-pentahydroxyhexyl)oxy]cyclopentyl]acetic acid	C18H32O8	0.0109816	0.038106	1.30241	375.2	5.585	[M-H]-1
MN718.neg	δ-Ribono-1,4-lactone	C5H8O5	0.0405631	0.0895601	1.02008	147.029	0.941	[M-H]-1
MN72.neg	3-Isopropylmalic acid	C7H12O5	0.482763	0.53963	0.810119	175.06	3.499	[M-H]-1
MN722.neg	Sinapinic acid	C11H12O5	0.214605	0.2913	0.36969	223.06	4.52	[M-H]-1
MN7232.neg	DL-β-Leucine	C6H13NO2	4.97e-05	0.0022127	1.36696	130.087	3.723	[M-H]-1
MN7244.neg	1-(4-Hydroxy-3-methoxyphenyl)-7-(4-hydroxyphenyl)-1-heptene-3,5-dione	C20H20O5	0.188042	0.268803	0.93876	339.122	6.199	[M-H]-1
MN7284.neg	3-[4-({3,4,5-trihydroxy-6-[(4-hydroxybenzoyloxy)methyl]oxan-2-yl}oxy)phenyl]prop-2-enoic acid	C22H22O10	0.309185	0.380985	1.39202	445.112	4.296	[M-H]-1
MN7294.neg	Indole-3-lactic acid	C11H11NO3	0.000422671	0.00661444	1.59099	204.066	4.366	[M-H]-1
MN730.neg	3-(4-{[3,4,5-trihydroxy-6-(hydroxymethyl)oxan-2-yl]oxy}phenyl)propyl acetate	C17H24O8	0.00277202	0.0165949	1.44179	355.138	4.409	[M-H]-1
MN7314.neg	2-(2-((Hexopyranosyloxy)methyl)-3-methylcyclopent-2-en-1-yl)-3-hydroxypropanoic acid	C16H26O9	0.0488623	0.101597	1.36851	361.149	3.521	[M-H]-1
MN7329.neg	8-hydroxy-5-[(3-hydroxy-3-methylbutanoyl)oxy]-10-methyl-11-oxo-4,12-dioxapentacyclo[7.7.0.0?1,a??.0?2,?1?3.0?1a?°,?1a?μ]hexadec-2-en-14-yl 2-methylbut-2-enoate	C25H32O9	0.0118983	0.0400502	1.26105	475.194	4.284	[M-H]-1
MN7335.neg	pyrrole-2,5-dicarboxylic acid	C6H5NO4	0.850922	0.875458	0.458752	154.014	1.224	[M-H]-1
MN7344.neg	(1s,5s,6r,13r,21s)-5-(3,4-dihydroxyphenyl)-13-(4-hydroxyphenyl)-4,12,14-trioxapentacyclo[11.7.1.02,11.03,?.01?,2?]henicosa-2(11),3(8),9,15,17,19-hexaene-6,9,17,19,21-pentol	C30H24O11	0.171338	0.248914	0.642233	559.122	4.322	[M-H]-1
MN7355.neg	(2S,3R,4S,5R)-2-[(2R,3R,4S,5S,6R)-4,5-dihydroxy-6-(hydroxymethyl)-2-(2-phenylethoxy)oxan-3-yl]oxyoxane-3,4,5-triol	C19H28O10	0.121537	0.19256	0.940011	415.159	3.671	[M-H]-1
MN7386.neg	4-Toluic acid	C8H8O2	0.582724	0.627008	0.739245	135.045	4.191	[M-H]-1
MN739.neg	(2E,4E)-7,12-Dihydroxy-13-(hydroxymethyl)-3,5,7-trimethyl-2,4-tetradecadienedioic acid	C18H30O7	0.000786383	0.00876816	1.19036	357.19	5.25	[M-H]-1
MN7396.neg	(acetyloxy)[(3s,4r)-3-hydroxy-1h,3h,4h,5h,6h-cyclopenta[c]furan-4-yl]acetic acid	C11H14O6	7.76e-06	0.000577043	1.2952	241.071	3.637	[M-H]-1
MN74.neg	1,3,5-trihydroxy-4-{[(2E)-3-(3-hydroxy-4-methoxyphenyl)prop-2-enoyl]oxy}cyclohexane-1-carboxylic acid	C17H20O9	0.000679008	0.0081848	1.46912	367.101	3.915	[M-H]-1
MN740.neg	16-oxohexadecanoic acid	C16H30O3	0.00899429	0.0334288	1.48192	269.211	9.224	[M-H]-1
MN7404.neg	Testosterone sulfate	C19H28O5S	0.395977	0.466493	0.481051	367.156	8.966	[M-H]-1
MN7416.neg	2-{[2-({9,14-dihydroxy-15-[5-(2-hydroxypropan-2-yl)-2-methyloxolan-2-yl]-7,7,12,16-tetramethylpentacyclo[9.7.0.0?1,?3.0?3,a??.0?1?2,?1a??]octadecan-6-yl}oxy)-4,5-dihydroxy-6-(hydroxymethyl)oxan-3-yl]oxy}-6-(hydroxymethyl)oxane-3,4,5-triol	C42H70O15	0.193497	0.274403	1.20424	813.461	5.716	[M-H]-1
MN7418.neg	Coniferyl ferulate	C20H20O6	0.957888	0.963455	0.306587	355.115	3.368	[M-H]-1
MN7424.neg	3-oxo-tetradecanoic acid	C14H26O3	0.000363759	0.00606454	1.1199	241.18	6.962	[M-H]-1
MN745.neg	[4-(acetyloxy)-5,7-dihydroxy-2,6,7-trimethyl-10-oxo-9-oxatricyclo[6.3.1.01,?]dodecan-6-yl]methyl butanoate	C21H32O8	0.069439	0.128773	1.16642	411.2	4.526	[M-H]-1
MN7459.neg	MFCD00016455	C15H12O6	0.00423663	0.0207642	0.474892	287.058	3.278	[M-H]-1
MN7502.neg	6-hydroxy-8-[2-(4-hydroxyphenyl)-2-oxoethyl]-3-methyl-2h-1-benzoxepin-5-one	C19H16O5	0.0105281	0.0370056	0.611605	323.091	6.148	[M-H]-1
MN7504.neg	10,11-dihydroxy-2,4a,6a,6b,8a,9,9,12b-octamethyl-8-oxo-1,3,4,5,6,7,10,11,12,12a-decahydropicene-2-carboxylic acid	C31H46O5	0.434397	0.49741	0.830872	497.332	4.14	[M-H]-1
MN7506.neg	1,7-bis(4-hydroxy-3-methoxyphenyl)hepta-4,6-dien-3-one	C21H22O5	0.587539	0.631428	0.764367	353.137	5.878	[M-H]-1
MN7515.neg	methyl 15-hydroperoxy-9Z,12Z,16E-octadecatrienoate	C19H32O4	0.599168	0.640836	0.653576	323.221	7.064	[M-H]-1
MN7524.neg	Lupinisoflavone N	C25H28O9	0.958054	0.963455	0.188361	471.17	8.849	[M-H]-1
MN7538.neg	2-(4-Hydroxyphenyl)ethyl 6-O-[(2R,3R,4R)-3,4-dihydroxy-4-(hydroxymethyl)tetrahydro-2-furanyl]-beta-D-glucopyranoside	C19H28O11	0.000518789	0.00703695	0.316754	431.154	3.951	[M-H]-1
MN7553.neg	Eriocitrin	C27H32O15	0.47383	0.531232	0.503093	595.174	6.862	[M-H]-1
MN7568.neg	(2s,3s,5s,8ar)-3-(acetyloxy)-5,8a-dimethyl-2,3,5,6,7,8-hexahydro-1h-naphthalen-2-yl acetate	C16H24O4	0.010307	0.0367755	0.940434	279.159	5.363	[M-H]-1
MN757.neg	4-Hydroxybenzoic acid	C7H6O3	0.311984	0.383319	0.726379	137.024	4.801	[M-H]-1
MN7581.neg	7alpha-hydroxy-3-oxocholest-4-en-27-oic acid	C27H42O4	0.0746591	0.135083	1.34489	429.299	7.299	[M-H]-1
MN759.neg	13(S)-HOTrE	C18H30O3	0.230527	0.306453	0.949223	293.211	6.938	[M-H]-1
MN7595.neg	3-Methylbutyl 6-O-alpha-L-arabinopyranosyl-beta-D-glucopyranoside	C16H30O10	0.114348	0.184892	0.56217	381.175	3.174	[M-H]-1
MN7598.neg	(-)-Camphanic acid	C10H14O4	0.000182756	0.00465766	0.931583	197.081	4.606	[M-H]-1
MN76.neg	9-oxo-12,13-epoxy-10-octadecenoic acid	C18H30O4	1.36e-05	0.000867883	1.19783	309.205	6.243	[M-H]-1
MN760.neg	Salicylic acid	C7H6O3	0.0247012	0.0631331	0.545189	137.024	3.502	[M-H]-1
MN7606.neg	(-)-Anguivioside B	C48H74O20	0.0100043	0.036129	1.35841	969.465	5.437	[M-H]-1
MN7616.neg	torminaloside	C28H30O16	0.0668405	0.125528	1.19084	621.144	4.37	[M-H]-1
MN7621.neg	(3ar,6s,7as)-3a,6-dihydroxy-4,4,7a-trimethyl-tetrahydro-1-benzofuran-2-one	C11H18O4	0.547047	0.597265	0.775588	213.112	4.964	[M-H]-1
MN7634.neg	Tanshinone Iia	C19H18O3	0.125979	0.198189	1.07419	293.117	6.23	[M-H]-1
MN7646.neg	2',12'-dihydroxy-12'-isopropyl-8'-methoxy-4-[1-methoxy-3-oxo-3-(3,4,5-trihydroxyphenyl)propylidene]-7'-methyl-4',10'-dioxaspiro[oxolane-2,6'-tetracyclo[7.2.1.02,?.03,?]dodecane]-5,11'-dione	C28H32O13	0.0449569	0.0959367	0.942938	575.184	7.33	[M-H]-1
MN7659.neg	5-Acetoxy-7-(4-hydroxyphenyl)-1-phenyl-3-heptanone.	C21H24O4	0.0054002	0.0245764	0.340791	339.158	6.295	[M-H]-1
MN7660.neg	10-oxo-decanoic acid	C10H18O3	0.0116038	0.0396575	1.20037	185.118	5.078	[M-H]-1
MN7663.neg	Hydroferulic acid	C10H12O4	0.297562	0.37031	0.688785	391.138	4.314	[2M-H]-1
MN7666.neg	5,10-dihydroxy-12-[(2z)-4-hydroxy-3-methylbut-2-en-1-yl]-2,2-dimethyl-1,11-dioxatetracen-6-one	C23H22O6	0.0928474	0.158053	1.01025	393.135	6.936	[M-H]-1
MN7676.neg	1,11,22-trihydroxy-1,6,11,16,22,27-hexazacyclodotriacontane-2,5,12,15,23,26-hexone	C26H46N6O9	0.439925	0.503094	0.542668	585.323	3.912	[M-H]-1
MN7694.neg	-Linolenic Acid	C18H30O2	0.00308465	0.0178669	1.27088	277.216	8.279	[M-H]-1
MN773.neg	umbelliferone sulfate	C9H6O6S	0.0859257	0.150877	0.779786	240.98	3.881	[M-H]-1
MN7745.neg	3-hydroxy-6-{[8-hydroxy-8a-(hydroxymethyl)-4,4,6a,6b,11,11,14b-heptamethyl-1,2,3,4a,5,6,7,8,9,10,12,12a,14,14a-tetradecahydropicen-3-yl]oxy}-4,5-bis({[3,4,5-trihydroxy-6-(hydroxymethyl)oxan-2-yl]oxy})oxane-2-carboxylic acid	C48H78O19	0.396999	0.466493	1.13851	957.502	5.478	[M-H]-1
MN7747.neg	4-(hydroxymethyl)hexadec-15-yne-1,2,6-triol	C17H32O4	0.00290631	0.0172828	1.05647	299.221	6.281	[M-H]-1
MN7779.neg	5,10-dihydroxy-12-(4-hydroxy-3-methylbut-2-en-1-yl)-2,2-dimethyl-1,11-dioxatetracen-6-one	C23H22O6	0.10671	0.176052	0.210355	393.135	7.409	[M-H]-1
MN7784.neg	1,7-Dihydroxy-2,3,4,5-tetramethoxy-xanthone	C17H16O8	0.0469128	0.098694	0.976013	347.075	4.643	[M-H]-1
MN7791.neg	Trolox	C14H18O4	0.225818	0.301405	0.629379	249.112	6.562	[M-H]-1
MN7811.neg	Flavin mononucleotide (FMN)	C17H21N4O9P	0.000480239	0.00703695	1.64992	455.095	3.588	[M-H]-1
MN7824.neg	(3s,3as,5as,6s,9s,9ar,9bs)-6,9,9a-trihydroxy-3,5a,9-trimethyl-octahydronaphtho[1,2-b]furan-2-one	C15H24O5	0.457707	0.518773	0.620376	283.154	4.828	[M-H]-1
MN7841.neg	β-Muricholic acid	C24H40O5	0.219648	0.296408	1.12054	453.284	6.053	[M+FA-H]-1
MN7849.neg	Hexosyl LPE 18:2	C29H54NO12P	0.978343	0.979441	0.0749615	638.328	6.752	[M-H]-1
MN7866.neg	Eriodictyol	C15H12O6	0.000231889	0.0051733	0.924778	287.055	4.922	[M-H]-1
MN7871.neg	Ipurolic acid	C14H28O4	0.0293865	0.0710373	1.29257	259.19	5.549	[M-H]-1
MN7891.neg	(2s,4as,4bs,7r)-2,4b,7-trihydroxy-8,8-dimethyl-1,2,3,4,4a,5,6,7,8a,9-decahydrophenanthrene-1-carboxylic acid	C17H26O5	0.00569259	0.0253416	1.39391	309.17	5.52	[M-H]-1
MN7892.neg	1,7-Bis(4-hydroxyphenyl)-3,5-heptanediol	C19H24O4	0.0231925	0.0608462	0.466465	315.159	4.849	[M-H]-1
MN7906.neg	Lycocasuarinen acid B	C12H20O3	0.0133541	0.0428089	0.274116	211.133	6.375	[M-H]-1
MN792.neg	5-isopropyl-2-methylcyclohexane-1,2,3,4-tetrol	C10H20O4	0.0526228	0.107659	1.03255	203.128	4.615	[M-H]-1
MN7927.neg	5,8-Dihydroxy-4-oxo-1,2,3,4-tetrahydro-1-naphthalenyl 6-O-(3,4,5-trihydroxybenzoyl)-beta-D-glucopyranoside	C23H24O13	0.048211	0.10077	1.34122	507.112	4.573	[M-H]-1
MN7928.neg	2-Hydroxy-3-methyl-5-nitrobenzaldehyde	C8H7NO4	0.00371638	0.0196155	1.23411	180.029	3.382	[M-H]-1
MN7933.neg	Alpinumisoflavone	C20H16O5	0.187043	0.267805	0.854293	335.091	5.198	[M-H]-1
MN7939.neg	2-Hydroxyisophthalic acid	C8H6O5	0.0207174	0.0565136	1.40544	181.013	3.924	[M-H]-1
MN797.neg	D-(-)-Ribose	C5H10O5	0.0834323	0.147407	1.22646	149.045	0.634	[M-H]-1
MN7970.neg	methyl (5z,8z,10e,12r,13s,14z,17z)-12,13-bis(acetyloxy)icosa-5,8,10,14,17-pentaenoate	C25H36O6	0.221349	0.297803	0.289459	431.242	7.409	[M-H]-1
MN8001.neg	P-HYDROXYTRIAMTERENE SULFATE	C12H11N7O4S	0.078593	0.141104	0.793633	348.053	3.307	[M-H]-1
MN8023.neg	3',5'-Dihydroxy-1,1':4',1''-terphenyl-2'-yl beta-D-glucopyranosiduronic acid	C24H22O9	0.0266197	0.0657749	1.15682	453.12	4.938	[M-H]-1
MN8045.neg	[4-(beta-D-Glucopyranosyloxy)phenyl]acetic acid	C14H18O8	0.0612534	0.119972	1.05599	313.091	3.519	[M-H]-1
MN806.neg	8-(2-hydroxy-3-methoxy-3-methylbutyl)-7-methoxychromen-2-one	C16H20O5	0.529239	0.580665	0.370376	291.126	4.649	[M-H]-1
MN8105.neg	4,6,8-trihydroxy-7-methoxy-3-methyl-3,4-dihydroisochromen-1-one	C11H12O6	0.971446	0.973629	0.332156	239.059	5.999	[M-H]-1
MN8119.neg	Medicagol	C16H8O6	0.146179	0.222132	0.908948	295.029	4.545	[M-H]-1
MN8139.neg	rubrajaleelic acid	C29H46O4	0.356548	0.429761	1.02198	503.336	9.314	[M+FA-H]-1
MN8156.neg	16-F1c-PhytoP	C18H32O5	0.59172	0.635155	0.657896	327.216	4.874	[M-H]-1
MN8178.neg	(2S,3R)-3,5-Dihydroxy-2-(4-hydroxyphenyl)-3,4-dihydro-2H-chromen-7-yl beta-D-glucopyranoside	C21H24O10	0.00266218	0.0162648	1.05651	481.133	3.583	[M+FA-H]-1
MN8189.neg	4-[6,8-dihydroxy-17,17-dimethyl-5,7-bis(3-methylbut-2-en-1-yl)-10,14-dioxo-3,16-dioxapentacyclo[11.4.1.02,11.02,1?.0?,?]octadeca-4,6,8,11-tetraen-15-yl]-2-methylbut-2-enal	C33H38O7	0.000900166	0.0095589	1.30628	545.255	3.207	[M-H]-1
MN82.neg	1,2,4,5,6,7-hexahydroxyheptan-3-one	C7H14O7	0.00514891	0.023921	1.17977	209.066	0.633	[M-H]-1
MN8215.neg	1,5,9,9-tetramethyl-10-oxatricyclo[6.2.2.0?2,a??]dodecane-3,8-diol	C15H26O3	0.414752	0.480466	0.545323	253.18	6.335	[M-H]-1
MN8218.neg	PA3500000	C23H32O2	0.287783	0.362104	0.732124	339.231	8.218	[M-H]-1
MN8240.neg	12,15-octadecadiynoic acid	C18H28O2	0.13357	0.20649	1.08966	275.2	6.936	[M-H]-1
MN826.neg	4-Hydroxy-3-methoxyphenyl beta-D-glucopyranoside	C13H18O8	0.0390681	0.0871218	1.31298	301.092	1.337	[M-H]-1
MN8290.neg	p-(methoxymethyl)phenol	C8H10O2	0.0015413	0.0125411	1.01869	137.061	3.156	[M-H]-1
MN8295.neg	1a,1b-dihomo Prostaglandin F2	C22H38O5	0.0782482	0.141104	0.839601	381.263	6.748	[M-H]-1
MN830.neg	isorhamnetin-3-O-galactoside-6''-rhamnoside	C28H32O16	0.365226	0.43729	0.977045	623.159	4.186	[M-H]-1
MN8310.neg	N-Isovalerylglycine	C7H13NO3	0.00345891	0.0186991	1.17366	158.082	3.832	[M-H]-1
MN8318.neg	6-hydroxy-4-methoxy-7-methyl-2h-naphtho[2,3-d][1,3]dioxole-5,8-dione	C13H10O6	0.0136327	0.0434298	1.00959	261.039	3.483	[M-H]-1
MN8335.neg	3,4-Dihydroxy-5-methoxybenzoic acid	C8H8O5	0.233155	0.309485	1.00235	183.029	3.569	[M-H]-1
MN8346.neg	{3-oxo-2-[5-({3,4,5-trihydroxy-6-[(3,4,5-trihydroxybenzoyloxy)methyl]oxan-2-yl}oxy)pent-2-en-1-yl]cyclopentyl}acetic acid	C25H32O13	0.000375468	0.00608941	1.05435	539.175	4.517	[M-H]-1
MN8352.neg	(2r,4as,6as,6br,8ar,9r,10r,11r,12ar,12br,14bs)-10,11-dihydroxy-9-(hydroxymethyl)-2,6a,6b,9,12a-pentamethyl-2,3,4,5,6,7,8,8a,10,11,12,12b,13,14b-tetradecahydro-1h-picene-4a-carboxylic acid	C29H46O5	0.226054	0.301405	1.1485	473.325	9.346	[M-H]-1
MN8386.neg	4-hydroxy-3-(4-hydroxyphenoxy)benzoic acid	C13H10O5	1.69e-09	7.53e-07	1.07436	245.044	5.247	[M-H]-1
MN841.neg	MGMG 18:2	C27H48O9	0.162606	0.239744	0.281008	561.326	7.449	[M+FA-H]-1
MN8438.neg	(3r,4'r,5r,6'r,8'r)-5-(furan-3-yl)-6'-methyl-3'-oxaspiro[oxolane-3,7'-tricyclo[6.3.1.0a?′,?1?2]dodecan]-1'(12')-ene-2,2'-dione	C19H20O5	0.116928	0.187252	1.28781	327.125	8.379	[M-H]-1
MN8440.neg	(1s,2r)-4-(2-hydroxypropan-2-yl)-1-methylcyclohex-3-ene-1,2-diol	C10H18O3	0.0200612	0.0554013	0.750862	185.118	5.8	[M-H]-1
MN8464.neg	(1S,4aS,7R,7aS)-1-(beta-D-Glucopyranosyloxy)-7-methyl-6-oxo-1,4a,5,6,7,7a-hexahydrocyclopenta[c]pyran-4-carboxylic acid	C16H22O10	0.00253899	0.0158376	1.36069	373.112	3.6	[M-H]-1
MN847.neg	Hesperetin	C16H14O6	0.428234	0.492275	0.66798	301.07	5.053	[M-H]-1
MN8473.neg	(-)-Dubione B	C30H44O4	0.180692	0.260692	1.30819	467.315	8.348	[M-H]-1
MN8475.neg	phellodensin f	C26H30O10	0.0105375	0.0370056	0.279858	501.175	4.926	[M-H]-1
MN848.neg	Benzoic acid	C13H16O8	0.00890289	0.0333671	0.795804	299.076	3.388	[M-H]-1
MN850.neg	Mesaconic acid	C5H6O4	0.807637	0.832846	0.609072	129.019	1.33	[M-H]-1
MN8502.neg	10-Amino-2,3-dimethoxy-4-hydroxyphenanthrene-1-carboxylic acid lactam	C17H13NO4	0.0242321	0.0628344	1.13538	294.076	5.322	[M-H]-1
MN8556.neg	6-(2-hydroxypropan-2-yl)-8a-methyl-4-methylidene-octahydronaphthalene-1,3-diol	C15H26O3	0.00186811	0.0135371	0.525518	253.18	6.181	[M-H]-1
MN8569.neg	12-Hydroxydodecanoic acid	C12H24O3	0.0066896	0.0285508	1.20351	215.164	6.64	[M-H]-1
MN858.neg	D-Saccharic acid	C6H10O8	0.142785	0.217717	0.733341	209.029	0.586	[M-H]-1
MN86.neg	12-hydroxyjasmonic acid	C12H18O4	0.215014	0.2913	1.00235	225.112	4.022	[M-H]-1
MN8615.neg	(6aR,12aS)-4,11,12a-Trihydroxy-9-methoxy-8,10-dimethylrotenone	C19H18O7	0.00332769	0.0185903	0.56152	357.094	3.774	[M-H]-1
MN862.neg	Curcumin	C21H20O6	0.0126495	0.0413309	1.03525	367.117	6.334	[M-H]-1
MN8622.neg	4,4,12b-trimethyl-1,2,3,4a,5,6-hexahydrotetraphene-8,11-dione	C21H24O2	0.0172097	0.0501669	1.00119	307.175	4.165	[M-H]-1
MN863.neg	2-Oxobutyric acid	C4H6O3	0.695993	0.730384	0.495443	101.024	4.016	[M-H]-1
MN864.neg	(2R)-2,3-Dihydroxypropanoic acid	C3H6O4	0.00198288	0.0138304	0.957318	105.019	0.641	[M-H]-1
MN8640.neg	N-(15-methyl-3-hydroxy-hexadecanoyl)-glycine	C19H37NO4	0.24426	0.319472	0.303136	342.263	7.786	[M-H]-1
MN8664.neg	(3r,3ar,4as,5s,8s,8ar,9ar)-3,5,8a-trimethyl-8-{[(2r,3r,4s,5s,6r)-3,4,5-trihydroxy-6-(hydroxymethyl)oxan-2-yl]oxy}-decahydronaphtho[2,3-b]furan-2-one	C21H34O8	0.0815939	0.144984	0.875027	413.216	4.853	[M-H]-1
MN8712.neg	3-[(3,4-dihydroxyphenyl)methylidene]-7-hydroxy-3a,7a-dihydro-2-benzofuran-1-one	C15H12O5	0.566504	0.613254	0.375548	271.06	5.124	[M-H]-1
MN8718.neg	Quercetin	C15H10O7	0.185839	0.266509	0.914173	301.034	4.932	[M-H]-1
MN8733.neg	(5Z)-3-(beta-D-Glucopyranosyloxy)-5-octenoic acid	C14H24O8	0.111116	0.181198	1.13439	319.138	4.028	[M-H]-1
MN8746.neg	n-{3,8-dimethylimidazo[4,5-f]quinoxalin-2-yl}hydroxylamine	C11H11N5O	0.000666201	0.00815543	1.1494	228.087	3.896	[M-H]-1
MN8761.neg	Taxifolin 5-galactoside	C21H22O12	0.00088701	0.00953269	1.57279	465.102	3.889	[M-H]-1
MN8766.neg	3S-hydroxy-undecanoic acid	C11H22O3	0.100147	0.167287	1.17138	201.149	6.25	[M-H]-1
MN88.neg	(1E,4Z,6E)-5-hydroxy-1,7-bis(4-hydroxyphenyl)hepta-1,4,6-trien-3-one	C19H16O4	0.000810091	0.00892101	1.0431	307.096	6.118	[M-H]-1
MN881.neg	Apinoside A	C22H26O12	0.0103674	0.0368434	0.773794	481.133	4.13	[M-H]-1
MN8812.neg	2,4-dihydroxy-3-{[(2r,3s)-3-methyl-3-(4-methylpent-3-en-1-yl)oxiran-2-yl]methyl}-6-pentylbenzoic acid	C22H32O5	0.202191	0.281803	1.38483	375.216	7.505	[M-H]-1
MN8819.neg	3-keto palmitic acid	C16H30O3	0.00571038	0.0253416	1.27471	269.211	7.595	[M-H]-1
MN8838.neg	Luteolin	C15H10O6	0.0740845	0.134316	1.17731	285.039	4.93	[M-H]-1
MN8875.neg	N-Acetyl-DL-norvaline	C7H13NO3	0.0244925	0.0629069	1.18873	158.082	3.411	[M-H]-1
MN888.neg	(3r,4s,5s,6r)-3,4,5-trihydroxy-6-(hydroxymethyl)oxan-2-yl 1h-indole-3-carboxylate	C15H17NO7	0.00162623	0.0127263	1.59423	322.092	3.862	[M-H]-1
MN8898.neg	4-Hydroxy-3'-methoxybibenzyl	C15H16O2	0.223553	0.29999	0.529826	227.107	6.45	[M-H]-1
MN8902.neg	Dodecanedioic acid	C12H22O4	0.15816	0.235918	0.871176	229.144	5.594	[M-H]-1
MN8935.neg	Trp-Ala	C14H17N3O3	0.00898492	0.0334288	1.37652	274.119	3.177	[M-H]-1
MN8950.neg	1-(2,6-dimethylhepta-1,5-dien-1-yl)-8,9-dihydroxy-2-oxaspiro[4.5]decane-3,6-dione	C18H26O5	0.102308	0.17026	1.21332	321.169	6.576	[M-H]-1
MN8956.neg	(9r,10s,12r,13s)-9,10,12,13,18-pentahydroxyoctadecanoic acid	C18H36O7	3e-05	0.00157447	1.52575	363.237	5.013	[M-H]-1
MN897.neg	gamma-Glutamylleucine	C11H20N2O5	0.00396341	0.02016	1.40915	259.129	3.269	[M-H]-1
MN8997.neg	Neopulchellidine	C20H33NO4	0.196501	0.276466	1.06739	350.232	6.231	[M-H]-1
MN9.neg	D-(-)-Quinic acid	C7H12O6	0.000977968	0.010193	0.766387	191.055	0.629	[M-H]-1
MN9007.neg	(2z)-3-(2h-1,3-benzodioxol-5-yl)-3-hydroxy-1-(4-methoxy-1-benzofuran-5-yl)prop-2-en-1-one	C19H14O6	0.00815814	0.0319169	1.14206	337.07	4.771	[M-H]-1
MN901.neg	(2s)-2-[(1r,2r,3as,3bs,7s,9ar,9bs,11as)-7-{[(2r,3r,4r,5s,6r)-3,4-dihydroxy-6-(hydroxymethyl)-5-{[(2s,3r,4r,5r,6s)-3,4,5-trihydroxy-6-methyloxan-2-yl]oxy}oxan-2-yl]oxy}-2-hydroxy-9a,11a-dimethyl-1h,2h,3h,3ah,3bh,4h,6h,7h,8h,9h,9bh,10h,11h-cyclopenta[a]phenanthren-1-yl]-6-methyl-7-{[(2r,3r,4s,5s,6r)-3,4,5-trihydroxy-6-(hydroxymethyl)oxan-2-yl]oxy}heptan-3-one	C45H74O18	0.00672291	0.0285563	1.2346	947.481	4.667	[M+FA-H]-1
MN9022.neg	4-Acetyl-2-methoxyphenyl 6-O-beta-D-xylopyranosyl-beta-D-glucopyranoside	C20H28O12	0.0648967	0.123018	1.02284	459.148	3.695	[M-H]-1
MN9028.neg	(+)-Dahuribirin C	C33H30O11	0.0879941	0.152409	0.780725	647.18	4.363	[M+FA-H]-1
MN9039.neg	6-(2-hydroxy-4-methylcyclohex-3-en-1-yl)-2,2-dimethyloxan-3-yl acetate	C16H26O4	0.314769	0.386209	0.487431	281.175	5.791	[M-H]-1
MN9050.neg	3S-hydroxy-pentadecanoic acid	C15H30O3	0.00151927	0.0125411	1.37744	257.211	7.73	[M-H]-1
MN9051.neg	Deoxycholic acid	C24H40O4	0.0659919	0.124713	0.630104	391.283	6.932	[M-H]-1
MN913.neg	(2r)-2-amino-4-{[(1s)-2-carboxy-1-phenylethyl]-c-hydroxycarbonimidoyl}butanoic acid	C14H18N2O5	0.00275684	0.0165949	1.39196	293.113	3.451	[M-H]-1
MN914.neg	PG(14:0/0:0)	C20H41O9P	0.00569889	0.0253416	0.377798	455.239	6.335	[M-H]-1
MN915.neg	Hydroxysuberic acid	C8H14O5	0.00019065	0.00472389	1.44503	189.076	4.094	[M-H]-1
MN9169.neg	AG-82	C10H6N2O3	0.0623085	0.121087	1.04101	201.032	3.18	[M-H]-1
MN9171.neg	10-Deoxymethynolide	C17H28O4	0.018034	0.0517246	1.46969	295.19	5.965	[M-H]-1
MN9175.neg	(3r,3ar,5ar,7r,8s,10ar,10bs)-3a,10b-dimethyl-3-[(1s)-1-[(2s)-5-methyl-6-oxo-2,3-dihydropyran-2-yl]ethyl]-8-(prop-1-en-2-yl)-decahydro-1h-spiro[cyclohepta[e]indene-7,2'-oxolan]-5'-one	C30H44O4	0.195048	0.275289	1.30181	467.315	8.512	[M-H]-1
MN9178.neg	1,4-dihydroxy-5,5,8a-trimethyl-4a,6,7,8-tetrahydro-4h-naphthalene-1,2-dicarbaldehyde	C15H22O4	0.0142478	0.0445931	1.36881	265.143	5.793	[M-H]-1
MN9191.neg	methyl-10-hydroperoxy-8E,12Z,15Z-octadecatrienoate	C19H32O4	0.64986	0.686819	0.756985	323.221	7.215	[M-H]-1
MN921.neg	Glu-Gln	C10H17N3O6	0.225079	0.301005	0.449394	274.103	0.593	[M-H]-1
MN9236.neg	3-(1H-Benzimidazol-2-yl)propanehydrazide	C10H12N4O	0.417489	0.483009	0.76119	203.092	3.663	[M-H]-1
MN9246.neg	7-Hydroxy-3-(3-hydroxy-4-methoxyphenyl)-6-methoxy-4H-chromen-4-one	C17H14O6	0.00158862	0.0126522	1.33341	313.07	5.202	[M-H]-1
MN927.neg	(3s,4r,5s,6s,7r,16s,17r,18s,19s,20r)-4,5,6,17,18,19-hexahydroxy-27,30-dimethoxy-2,9,15,22,29,32-hexaoxapentacyclo[22.2.2.211,1?.13,?.11?,2?]dotriaconta-1(26),11,13,24,27,30-hexaene-10,23-dione	C28H32O16	0.281407	0.356555	0.758836	623.168	6.09	[M-H]-1
MN9300.neg	(1r,2r,3s,6s,7s,9s,10s,11s,12r,13s,14r)-2,6,9,11,13,14-hexahydroxy-11-isopropyl-3,7,10-trimethyl-15-oxapentacyclo[7.5.1.01,?.0?,13.01?,1?]pentadecan-12-yl acetate	C22H34O9	0.408434	0.474997	0.852546	441.211	5.022	[M-H]-1
MN932.neg	3-Furoic acid	C5H4O3	0.0188345	0.0528314	0.847465	111.008	0.679	[M-H]-1
MN9353.neg	3-(4-Hydroxyphenyl)propionic acid	C9H10O3	0.121251	0.192448	0.686561	165.055	3.551	[M-H]-1
MN9364.neg	n-{2-[({11-ethyl-8,9-dihydroxy-6,16,18-trimethoxy-4-[(2-methylpropanoyl)oxy]-11-azahexacyclo[7.7.2.1?2,a?μ.0?1,?1a?°.0?3,a??.0?1?3,?1a?·]nonadecan-13-yl}methoxy)carbonyl]phenyl}ethanimidic acid	C37H52N2O10	0.00151458	0.0125411	0.360729	683.362	5.222	[M-H]-1
MN9369.neg	8-hydroxy-5-(2-hydroxyethyl)-1,4a-dimethyl-6-methylidene-hexahydro-2h-naphthalene-1-carboxylic acid	C16H26O4	0.0088855	0.0333671	0.940602	281.175	6.162	[M-H]-1
MN9374.neg	6-methoxy-1-benzofuran-5-carboximidic acid	C10H9NO3	0.0681444	0.126899	1.19689	190.05	3.85	[M-H]-1
MN9396.neg	4-Methyldaphnetin	C10H8O4	0.0899225	0.154252	0.86225	191.034	4.19	[M-H]-1
MN9413.neg	7-methyl-3-oxooctanoic acid	C9H16O3	0.00187882	0.0135371	0.812859	171.102	5.003	[M-H]-1
MN9416.neg	6-(2h-1,3-benzodioxol-5-yl)-3-methoxy-7-methyl-4-oxo-1-(prop-2-en-1-yl)bicyclo[3.2.1]oct-2-en-8-yl acetate	C22H24O6	0.145909	0.2221	1.04944	383.148	5.725	[M-H]-1
MN943.neg	6-Hydroxycaproic acid	C6H12O3	0.000236775	0.0051733	1.11034	131.071	3.973	[M-H]-1
MN9493.neg	3-bromo-2E-acrylic acid	C3H3BrO2	0.00127101	0.0116881	1.35917	148.924	1.285	[M-H]-1
MN9506.neg	3alpha,7alpha,12alpha,22S-tetrahydroxy-5beta-cholestan-26-oic acid	C27H46O6	0.309657	0.380985	0.689399	465.32	7.985	[M-H]-1
MN9533.neg	2-(2-Acetoxy-12-hydroxytridecyl)-4,6-dihydroxybenzoic acid	C22H34O7	0.603565	0.644766	0.336515	409.224	8.803	[M-H]-1
MN9537.neg	(1E)-1,7-bis(4-hydroxyphenyl)hept-1-en-3-one	C19H20O3	0.0137408	0.0436186	0.505932	295.133	5.4	[M-H]-1
MN9555.neg	6-bromo-2-hydroxy-4-quinolinecarboxylic acid	C10H6BrNO3	0.250865	0.327152	0.269032	265.943	5.179	[M-H]-1
MN9584.neg	(1r,4ar,5r,8s,8ar)-8-hydroxy-5-(2-hydroxyethyl)-1,4a-dimethyl-6-methylidene-hexahydro-2h-naphthalene-1-carboxylic acid	C16H26O4	0.0785998	0.141104	0.965384	281.175	6.112	[M-H]-1
MN9613.neg	Caprylic acid	C8H16O2	0.00809109	0.0317941	1.32469	143.107	5.065	[M-H]-1
MN9619.neg	1alpha,3beta,4beta-trihydroxy-24,30-dinor-olean-6-ene-28-oic acid	C28H44O5	0.485606	0.54145	1.37173	459.309	7.893	[M-H]-1
MN9623.neg	(3s,6s)-2-(hydroxymethyl)-6-(4-hydroxyphenoxy)oxane-3,4,5-triol	C12H16O7	0.558051	0.605704	0.392431	271.081	3.352	[M-H]-1
MN9644.neg	2-Decyl-2,4-dideoxypentaric acid	C15H28O5	0.012812	0.0415787	1.3237	287.185	4.451	[M-H]-1
MN9648.neg	9-(3-O-Methylpentofuranosyl)-1,9-dihydro-6H-purin-6-one	C11H14N4O5	0.0634487	0.121451	1.07449	281.088	1.553	[M-H]-1
MN9660.neg	{2-hydroxy-1,7,7-trimethylbicyclo[2.2.1]heptan-2-yl}acetic acid	C12H20O3	0.0265047	0.0656896	0.439724	211.133	6.125	[M-H]-1
MN9672.neg	Phaseolic acid	C12H22O6	0.0335919	0.0786457	0.903955	261.133	4.077	[M-H]-1
MN9685.neg	Eugenol	C10H12O2	0.0428837	0.0930712	0.869784	163.076	4.795	[M-H]-1
MN9696.neg	3-[3-(beta-D-Glucopyranosyloxy)-2-methoxyphenyl]propanoic acid	C16H22O9	0.188632	0.269216	0.774918	357.117	3.918	[M-H]-1
MN97.neg	SHIKIMIC ACID	C7H10O5	0.00387056	0.0199143	1.00947	173.045	0.666	[M-H]-1
MN971.neg	linalyl-6'-O-(3''-hydroxy-3''-methylglutaroyl)-beta-D-glucopyranoside	C22H36O10	0.0490862	0.101775	0.961082	459.221	5.255	[M-H]-1
MN9764.neg	syringaldehyde acetate	C11H12O5	0.0201684	0.0555254	0.251378	223.06	4.071	[M-H]-1
MN977.neg	Tetradecanedioic acid	C14H26O4	0.0116934	0.0398112	1.21753	257.175	5.627	[M-H]-1
MN9779.neg	Ethyl myristate	C16H32O2	0.818081	0.842643	0.254551	255.232	8.043	[M-H]-1
MN98.neg	1-Palmitoyl-2-hydroxy-sn-glycero-3-PE	C21H44NO7P	0.0171486	0.0501527	1.30021	452.276	7.183	[M-H]-1
MN9852.neg	N-(14-Methylpentadecanoyl)phenylalanine	C25H41NO3	0.00213141	0.0140645	1.12457	402.299	8.928	[M-H]-1
MN9856.neg	4-hydroxy-6-propyl-3-tetradecanoyl-5,6-dihydropyran-2-one	C22H38O4	0.291735	0.364976	0.993023	365.268	7.034	[M-H]-1
MN9860.neg	[7-Hydroxy-1-(4-hydroxy-3,5-dimethoxyphenyl)-3-(hydroxymethyl)-6,8-dimethoxy-1,2,3,4-tetrahydro-2-naphthalenyl]methyl pentopyranoside	C27H36O12	0.00315232	0.0179992	0.606726	551.211	4.677	[M-H]-1
MN9874.neg	10,11-dihydroxy-2,4a,6a,9,12b,14a-hexamethyl-3,4,5,6,8,13,14,14b-octahydro-1h-picene-2-carboxylic acid	C29H40O4	0.252909	0.328856	1.31373	451.279	6.164	[M-H]-1
MN9882.neg	MEDICA 16	C20H38O4	0.169546	0.247117	0.633427	341.268	8.05	[M-H]-1
MN9891.neg	5-{3,6-dimethyl-2-oxo-tetrahydro-3h-cyclopenta[b]furan-6-yl}-4-methyl-5h-furan-2-one	C14H18O4	0.0104841	0.0370056	0.802195	249.112	4.907	[M-H]-1
MN990.neg	KB5100000	C15H14O7	0.0155344	0.0472925	1.31559	351.07	3.549	[M+FA-H]-1
MN9907.neg	6-(1-{6-hydroxy-9a,11a-dimethyl-9-oxo-1h,2h,3h,3ah,3bh,4h,6h,9bh,10h,11h-cyclopenta[a]phenanthren-1-yl}ethyl)-3,4-dimethyl-5,6-dihydropyran-2-one	C28H38O4	0.404516	0.472288	0.0678436	437.264	5.04	[M-H]-1
MN991.neg	Chlorogenoquinone	C16H16O9	0.0161803	0.0484423	1.31259	351.07	3.547	[M-H]-1
MN9914.neg	Syringate	C10H12O5	0.00824104	0.0319609	1.25737	211.064	4.102	[M-H]-1
MN9919.neg	3-{[6-Deoxy-4-O-(beta-D-glucopyranosyl)-alpha-L-mannopyranosyl]oxy}-2-(3,4-dihydroxyphenyl)-5-hydroxy-4-oxo-4H-chromen-7-yl hexopyranoside	C33H40O21	0.130676	0.203222	0.774639	771.195	3.392	[M-H]-1
MN993.neg	(1'S,2'S)-3',11'-dihydroxy-1',2',5'-trimethyl-8'-oxaspiro[oxirane-2,12'-tricyclo[7.2.1.0?,a?·]dodecan]-5'-en-4'-one	C15H20O5	0.0126461	0.0413309	1.3044	279.126	5.192	[M-H]-1
MN9964.neg	(1S,2S)-3-oxo-2-pentyl-cyclopentanebutanoic acid	C14H24O3	0.025532	0.0643348	0.886669	239.164	6.701	[M-H]-1
MN9977.neg	(3s,3ar,7s,8as)-3,7-dimethyl-2-oxo-3h,3ah,4h,7h,8h,8ah-cyclohepta[b]furan-6-carboxylic acid	C12H16O4	0.027957	0.0683222	1.04066	223.097	4.621	[M-H]-1
MP10009.pos	4-Methylphenyl acetone	C10H12O	0.786306	0.806246	0.620974	149.095	0.349	[M+H]+1
MP101.pos	MFCD00856004	C4H7Cl2NO2	0.000716699	0.00570512	1.31247	171.992	9.797	[M+H]+1
MP1015.pos	Ceramide (d18:1/18:0)	C36H71NO3	5.31e-08	4.93e-05	1.33896	566.549	9.278	[M+H]+1
MP1026.pos	2,3-DIHYDROXY-4-METHOXYBENZOIC ACID	C8H8O5	0.0025537	0.0123097	1.02975	185.044	1.09	[M+H]+1
MP1032.pos	N-palmitoyl glutamine	C21H40N2O4	0.0237765	0.0548689	1.02192	385.305	7.642	[M+H]+1
MP1040.pos	5-[(2r,3r,4r,5r)-3,4-dihydroxy-5-(hydroxymethyl)oxolan-2-yl]pyrimidine-2,4-diol	C9H12N2O6	0.187217	0.257561	0.970335	245.076	0.667	[M+H]+1
MP1055.pos	5-[(E)-2-(3,5-dihydroxyphenyl)ethenyl]-2-methoxybenzene-1,3-diol	C15H14O5	0.0165046	0.0429952	0.997617	275.09	4.024	[M+H]+1
MP1063.pos	Aflatoxin G2	C17H14O7	0.0137346	0.0383578	1.28671	331.08	5.325	[M+H]+1
MP1064.pos	Phe-Ala	C12H16N2O3	0.00169872	0.00962331	1.06919	237.123	2.193	[M+H]+1
MP1075.pos	L-Isoleucyl-L-threonine	C10H20N2O4	2.98e-05	0.000838692	1.09447	233.149	0.816	[M+H]+1
MP1076.pos	1,2-Dilinoleoylglycerol	C39H68O5	0.137641	0.200951	0.885112	617.51	8.23	[M+H]+1
MP1079.pos	Inosine	C10H12N4O5	0.28714	0.357545	0.968452	269.087	0.671	[M+H]+1
MP108.pos	n-{4-[n-(3-aminopropyl)-3-(4-hydroxy-3-methoxyphenyl)prop-2-enamido]butyl}-3-(4-hydroxy-3-methoxyphenyl)prop-2-enimidic acid	C27H35N3O6	0.0138542	0.0385352	1.04952	498.258	4.025	[M+H]+1
MP109.pos	1-(2-Hydroxyethyl)-2,2,6,6-tetramethyl-4-piperidinol	C11H23NO2	0.971375	0.972421	0.330286	202.179	0.664	[M+H]+1
MP1092.pos	Tetramethylpyrazine	C8H12N2	0.121411	0.184333	0.877745	137.107	3.592	[M+H]+1
MP1094.pos	Salsolinol	C10H13NO2	0.0699672	0.121853	0.871559	180.101	0.695	[M+H]+1
MP1097.pos	(3aR,7aS,8S,9aR)-5,8-dimethyl-3-methylidene-2H,3H,3aH,4H,6H,7H,7aH,8H,9H,9aH-azuleno[6,5-b]furan-2,6-dione	C15H18O3	0.00233315	0.0116658	1.15553	247.132	4.238	[M+H]+1
MP11.pos	p-Coumaraldehyde	C9H8O2	0.0178288	0.0454268	1.04473	319.095	5.203	[2M+Na]+1
MP1103.pos	5-MAPDB	C12H17NO	0.00584524	0.0203598	1.2246	192.138	5.874	[M+H]+1
MP1109.pos	4,6-dihydroxy-2-(hydroxymethyl)-5-isopropylcyclohex-2-en-1-one	C10H16O4	0.134102	0.197646	0.974276	183.101	3.614	[M+H-H2O]+1
MP1114.pos	5-pregn-2-en-20-one	C21H32O	5.2e-06	0.000439753	1.17815	283.241	5.089	[M+H-H2O]+1
MP1115.pos	1-stearoyl-sn-glycero-3-phosphoethanolamine	C23H48NO7P	0.0118078	0.0342095	0.928927	482.323	7.934	[M+H]+1
MP1117.pos	Friedelin	C30H50O	0.379349	0.449419	0.929322	427.392	8.536	[M+H]+1
MP1123.pos	1-heptadecanoyl-sn-glycero-3-phosphocholine	C25H52NO7P	0.0130013	0.0366399	0.932691	510.354	7.618	[M+H]+1
MP1132.pos	9-Oxo-ODE	C18H30O3	0.746894	0.774371	0.539617	295.226	7.538	[M+H]+1
MP1137.pos	Asp-Ile	C10H18N2O5	2.45e-06	0.00025327	1.11774	247.128	2.452	[M+H]+1
MP1145.pos	Adenine	C5H5N5	0.231799	0.303197	0.878472	136.061	0.635	[M+H]+1
MP1165.pos	MONOLINOLENIN	C21H36O4	0.096338	0.157736	0.845054	353.268	6.441	[M+H]+1
MP1172.pos	URIDINE	C9H12N2O6	0.0328513	0.0688101	0.954519	245.076	0.811	[M+H]+1
MP1175.pos	Asn-Leu	C10H19N3O4	0.000605986	0.00526135	1.00917	246.144	1.953	[M+H]+1
MP1177.pos	5,7-DIHYDROXY-3',4',5'-TRIMETHOXYFLAVANONE	C18H18O7	0.00448326	0.0177273	1.02854	347.111	4.414	[M+H]+1
MP1178.pos	PE(0:0/16:1(9Z))	C21H42NO7P	0.00457314	0.0178698	1.21659	452.276	6.606	[M+H]+1
MP1181.pos	Cer(t18:1(6OH)/22:0(2OH))	C40H79NO5	1.11e-05	0.000605733	1.20342	654.6	9.271	[M+H]+1
MP119.pos	5-Hydroxyisourate	C5H4N4O4	0.0388133	0.0774148	1.06996	185.032	0.574	[M+H]+1
MP1190.pos	Neohydroxylunine	C16H17NO5	0.135487	0.198429	0.875932	304.117	3.455	[M+H]+1
MP1193.pos	DL-α-Aminocaprylic acid	C8H17NO2	0.0210412	0.0501752	1.0902	160.133	1.282	[M+H]+1
MP1215.pos	Guanidinobutyric acid methyl ester	C6H13N3O2	0.0907592	0.150725	0.99103	160.107	1.043	[M+H]+1
MP1220.pos	Noraugustamine	C16H17NO4	0.00817642	0.0263116	1.15048	288.122	3.655	[M+H]+1
MP1231.pos	2-(2-phenylethoxy)-6-{[(3,4,5-trihydroxyoxan-2-yl)oxy]methyl}oxane-3,4,5-triol	C19H28O10	0.000132526	0.00212498	1.31813	434.201	3.906	[M+NH4]+1
MP1235.pos	PE(16:0/17:2(9Z,12Z))	C38H72NO8P	0.089545	0.149242	0.960242	702.504	9.292	[M+H]+1
MP1249.pos	Glycyl-D-phenylalanine	C11H14N2O3	3.05e-05	0.000838692	1.07	223.107	3.029	[M+H]+1
MP1261.pos	phe-ile	C15H22N2O3	9.65e-05	0.0018194	1.14535	279.169	3.737	[M+H]+1
MP1269.pos	5-[carboxy(hydroxy)methyl]furan-2-carboxylic acid	C7H6O6	0.0190335	0.0470774	1.20055	169.013	0.794	[M+H-H2O]+1
MP127.pos	(+)-Procyanidin B2	C30H26O12	0.0023993	0.0118689	1.01739	579.147	3.543	[M+H]+1
MP1283.pos	Diosmetin	C16H12O6	0.105038	0.168422	1.00769	301.07	5.346	[M+H]+1
MP1294.pos	Haplobungine	C12H13NO4	0.00101557	0.00674626	1.06042	236.091	0.685	[M+H]+1
MP1295.pos	N-Acetyl-D-galactosamine	C8H15NO6	0.392031	0.460339	0.905146	222.096	0.623	[M+H]+1
MP1296.pos	N-Acetyl-L-glutamic acid	C7H11NO5	0.116699	0.17996	1.10996	222.096	0.637	[M+H+MeOH]+1
MP13.pos	2-[(5Z,8Z,11Z,14Z,17Z)-5,8,11,14,17-Icosapentaenoyloxy]-3-(palmitoyloxy)propyl 2-(trimethylammonio)ethyl phosphate	C44H78NO8P	0.313543	0.385512	0.824731	780.551	8.709	[M+H]+1
MP1305.pos	2-methoxy-4-[(1e)-2-[(23r)-24-methyl-5,7,18,20-tetraoxa-24-azahexacyclo[11.11.0.02,1?.0?,?.01?,22.01?,21]tetracosa-1(13),2,4(8),9,11,14(22),15,17(21)-octaen-23-yl]ethenyl]phenol	C29H23NO6	0.287189	0.357545	0.821757	482.158	5.935	[M+H]+1
MP131.pos	(2S)-3-Hydroxy-2-[(9Z,12Z)-9,12-octadecadienoyloxy]propyl 2-(trimethylammonio)ethyl phosphate	C26H50NO7P	0.397767	0.465312	0.768681	520.338	6.986	[M+H]+1
MP1310.pos	Fuliginol	C20H14O4	0.0515563	0.0951336	1.02058	319.095	7.144	[M+H]+1
MP1317.pos	4-Hydroxy-6-methyl-2-pyrone	C6H6O3	0.057949	0.104646	1.0267	127.039	0.236	[M+H]+1
MP1320.pos	1-O-(2R-hydroxy-pentadecyl)-sn-glycerol	C18H38O4	0.43214	0.496161	0.756577	336.31	8.268	[M+NH4]+1
MP1322.pos	2,2'-Dihydroxy-9,9'-bis(4-hydroxyphenyl)-[3,3'-bi-1H-phenalene]-1,1'-dione	C38H22O6	0.123673	0.185809	0.982148	575.147	7.789	[M+H]+1
MP1339.pos	trans-Vaccenic acid	C18H34O2	0.154526	0.220751	0.931133	300.289	5.994	[M+NH4]+1
MP1347.pos	(4r,4as)-6-[(2r)-1,2-dihydroxypropan-2-yl]-4,4a-dimethyl-3,4,5,6,7,8-hexahydronaphthalen-2-one	C15H24O3	0.000440028	0.00421882	1.19618	253.179	4.572	[M+H]+1
MP1349.pos	RESISTOMYCIN	C22H16O6	0.0376838	0.0756931	1.0002	377.101	5.667	[M+H]+1
MP135.pos	Tyramine	C8H11NO	0.00214431	0.0108973	0.855624	138.091	0.68	[M+H]+1
MP1359.pos	iso (4E,13Z,15-methyl-d16:2) sphingosine	C17H33NO2	3.25e-05	0.000838692	1.13436	284.257	5.651	[M+H]+1
MP1366.pos	(-)-5-oxo-1,2-campholide	C10H14O3	0.0789057	0.134154	0.999957	183.101	3.667	[M+H]+1
MP137.pos	4-hydroxy-9-{[(2s,3r,4s,5s,6r)-3,4,5-trihydroxy-6-(hydroxymethyl)oxan-2-yl]oxy}furo[3,2-g]chromen-7-one	C17H16O10	0.222525	0.294379	0.928454	381.078	0.59	[M+H]+1
MP1383.pos	Phe-Pro	C14H18N2O3	0.0157537	0.0421179	1.01815	263.138	3.497	[M+H]+1
MP1393.pos	5-Methoxysalicylic acid	C8H8O4	0.020935	0.0500502	0.983229	169.049	3.954	[M+H]+1
MP1415.pos	Pyridoxal	C8H9NO3	0.0160459	0.0427585	1.1685	168.065	0.659	[M+H]+1
MP1426.pos	2-(3,4-dimethoxyphenyl)-5-hydroxy-7-methoxy-6-methyl-2,3-dihydro-1-benzopyran-4-one	C19H20O6	0.126499	0.188963	1.1382	345.132	6.213	[M+H]+1
MP1429.pos	Cytosine	C4H5N3O	2.12e-05	0.000838692	1.1701	112.05	0.626	[M+H]+1
MP143.pos	3-Methoxybenzaldehyde	C8H8O2	0.000745601	0.00570512	1.06813	137.059	0.665	[M+H]+1
MP1437.pos	Serylphenylalanine	C12H16N2O4	3.63e-06	0.00033751	1.08752	253.117	2.9	[M+H]+1
MP1445.pos	4-(3-Aminophenoxy)phthalic acid	C14H11NO5	0.108759	0.171143	1.11265	274.07	3.148	[M+H]+1
MP1447.pos	2-Amino-1-naphthol	C10H9NO	0.0214411	0.0508678	1.08599	160.075	1.343	[M+H]+1
MP1463.pos	5-Hydroxy-1,3,3-trimethyl-2-(3-oxo-1-buten-1-ylidene)cyclohexyl 6-O-[(2S,3R,4R)-3,4-dihydroxy-4-(hydroxymethyl)tetrahydro-2-furanyl]-beta-D-glucopyranoside	C24H38O12	3.47e-05	0.000872907	1.19269	519.242	3.719	[M+H]+1
MP1468.pos	14-HpODE	C18H32O4	0.0888647	0.148374	0.827855	330.263	6.622	[M+NH4]+1
MP1470.pos	5-Oxo-D-prolyl-L-valine	C10H16N2O4	0.00153894	0.00915101	1.04341	261.143	0.826	[M+H+MeOH]+1
MP1488.pos	(1s,2r,3r,5s,6r)-8-azabicyclo[3.2.1]octane-2,3,6-triol	C7H13NO3	0.220312	0.2927	0.970654	160.096	0.64	[M+H]+1
MP150.pos	5'-S-Methyl-5'-thioadenosine	C11H15N5O3S	0.161945	0.228542	0.897834	298.096	3.132	[M+H]+1
MP1503.pos	exalamide	C13H19NO2	0.214004	0.286182	0.846361	222.148	3.407	[M+H]+1
MP1508.pos	2,3-Dihydropodocarpusflavone A	C31H22O10	0.00332755	0.0144608	1.21231	555.121	7.191	[M+H]+1
MP1509.pos	Limocitrin 3-rutinoside	C29H34O17	0.491059	0.547584	0.749888	655.184	4.205	[M+H]+1
MP1511.pos	Epicatechin	C15H14O6	0.0005788	0.00507815	0.971984	291.085	3.513	[M+H]+1
MP1512.pos	(9s,10s,11r,12z,15z)-9,10,11-trihydroxyoctadeca-12,15-dienoic acid	C18H32O5	0.0155841	0.0418879	1.11823	346.258	4.459	[M+NH4]+1
MP1513.pos	Broussonetinine A	C18H35NO5	0.0155841	0.0418879	1.11823	346.258	4.459	[M+H]+1
MP1514.pos	3-[2-(2h-1,3-benzodioxol-5-yl)-3-methyl-1-benzofuran-5-yl]prop-2-enal	C19H14O4	0.446117	0.508443	0.832656	307.095	4.916	[M+H]+1
MP1516.pos	Linoleoyl Ethanolamide	C20H37NO2	0.422227	0.486581	0.773011	324.289	7.939	[M+H]+1
MP1522.pos	Thr-Phe	C13H18N2O4	0.000322379	0.00322379	1.06141	267.133	3.116	[M+H]+1
MP1524.pos	Oleamide	C18H35NO	0.0150182	0.0408389	1.20615	282.278	8.029	[M+H]+1
MP1526.pos	N-(9,12-octadecadienoyl)-glutamine	C23H40N2O4	0.0676029	0.118401	1.00625	409.305	7.404	[M+H]+1
MP1527.pos	2-Acetamidooctanoic acid	C10H19NO3	0.0163242	0.0429952	1.42753	202.143	1.776	[M+H]+1
MP1537.pos	4-chloro-2,5-dimethoxyamphetamine	C11H16ClNO2	0.270859	0.342253	0.920444	230.092	4.104	[M+H]+1
MP1538.pos	6,9R,10R-trihydroxy-7E12Z,15Z-octadecatrienoic acid	C18H30O5	0.813835	0.829897	0.528256	327.215	4.683	[M+H]+1
MP1550.pos	Nicotinamide	C6H6N2O	0.0025546	0.0123097	1.08673	123.055	0.615	[M+H]+1
MP1551.pos	6-methoxy-8,8-dimethyl-2-phenylpyrano[2,3-h]chromen-4-one	C21H18O4	0.417566	0.481807	0.740678	335.127	7.359	[M+H]+1
MP1553.pos	EGLU	C7H13NO4	0.330439	0.402236	0.759343	176.091	0.656	[M+H]+1
MP1558.pos	N6-Threonylcarbamoyladenosine	C15H20N6O8	0.0981334	0.160112	0.999095	413.14	3.325	[M+H]+1
MP156.pos	Glucose 1-phosphate	C6H13O9P	0.176126	0.243383	1.08863	261.036	0.596	[M+H]+1
MP1562.pos	(2-(4,4-dimethyl-4,5-dihydrooxazol-2-yl)-5-fluorophenyl)(phenyl)methanol	C18H18FNO2	0.00132752	0.0083986	1.16595	300.143	0.666	[M+H]+1
MP157.pos	ent-Epipeltogynane-(4alpha->6)-fisetinidol	C31H26O10	0.0302655	0.0645572	1.02138	559.152	8.199	[M+H]+1
MP1576.pos	Prostaglandin K2	C20H30O5	0.00791592	0.0255618	1.02769	351.215	4.559	[M+H]+1
MP158.pos	(1r,3R,4s,5S)-4-{[(2E)-3-(3,4-dihydroxyphenyl)prop-2-enoyl]oxy}-1,3,5-trihydroxycyclohexane-1-carboxylic acid	C16H18O9	0.0283818	0.061827	0.910072	355.101	3.129	[M+H]+1
MP1590.pos	5-Aminoindazole	C6H6N4	0.177439	0.244834	0.929834	117.054	0.612	[M+H-H2O]+1
MP16.pos	trans-3-Indoleacrylic acid	C11H9NO2	0.0525279	0.0965434	0.952595	188.07	3.107	[M+H]+1
MP1603.pos	Sphinganine (d18:0)	C18H39NO2	0.1119	0.174316	1.08802	302.304	6.094	[M+H]+1
MP1605.pos	3'-Adenosine monophosphate (3'-AMP)	C10H14N5O7P	0.170484	0.238063	0.845256	330.059	0.662	[M+H-H2O]+1
MP1608.pos	Guanine	C5H5N5O	3.21e-05	0.000838692	1.07984	152.056	0.818	[M+H]+1
MP1621.pos	tyr-val	C14H20N2O4	1.23e-05	0.000616234	1.08826	281.149	2.187	[M+H]+1
MP1633.pos	3,5-dioxa-11-azapentacyclo[10.7.1.02,?.0?,2?.01?,1?]icosa-1,6,8(20),14,16,18-hexaen-13-one	C17H13NO3	0.0197267	0.0479003	1.17876	280.096	3.069	[M+H]+1
MP1635.pos	(1R,3S,4S,5R,7R)-4-(3-hydroxybutyl)-5-methyl-10-methylidene-8-oxatricyclo[5.3.0.0?l,a?μ]decan-9-one	C15H22O3	0.252866	0.32392	0.902326	251.163	5.31	[M+H]+1
MP1643.pos	PC(O-16:0/3:1(2E))	C27H54NO7P	0.00534439	0.019568	1.12861	536.37	7.782	[M+H]+1
MP1658.pos	Asn-Ile	C10H19N3O4	0.00028736	0.00296401	1.12703	246.144	1.691	[M+H]+1
MP1676.pos	4'-Dehydroxyirenolone	C19H12O2	0.1018	0.164651	0.888652	273.09	5.967	[M+H]+1
MP1685.pos	4-O-beta-D-glucopyranosyl-2-methoxy-9-phenyl-1H-phenalen-1-one	C26H24O8	0.0642828	0.113656	0.940794	465.153	5.037	[M+H]+1
MP1686.pos	1-[(3,5-Dimethylisoxazol-4-yl)sulfonyl]piperidine-4-carboxylic acid	C11H16N2O5S	0.0455936	0.0870679	1.01026	289.085	6.936	[M+H]+1
MP169.pos	6,10-dihydroxy-4-methyltetracyclo[7.7.1.02,?.013,1?]heptadeca-1(16),2,4,6,9(17),10,12,14-octaen-8-one	C18H12O3	0.00151227	0.00907599	1.21603	309.111	6.123	[M+H+MeOH]+1
MP1693.pos	N-Acryloylaspartic acid	C7H9NO5	0.0180092	0.0456365	1.0896	188.055	1.034	[M+H]+1
MP1698.pos	Amides, C12-18, N-(hydroxyethyl)	C17H35NO2	0.551206	0.599557	0.690106	286.273	5.795	[M+H]+1
MP1704.pos	(2S,3R)-2-Amino-1,3-heptadecanediol	C17H37NO2	0.0482983	0.0903772	0.953056	288.289	5.982	[M+H]+1
MP172.pos	N-Fructosyl isoleucine	C12H23NO7	0.346264	0.417186	0.840677	294.154	1.001	[M+H]+1
MP1724.pos	3-[(E)-(2-Chloro-4-nitrophenyl)diazenyl]-1,3-dihydro-2H-indol-2-one	C14H9ClN4O3	0.0339156	0.0698429	1.04722	317.044	4.686	[M+H]+1
MP1725.pos	Zeatin-7-N-glucoside	C16H23N5O6	0.00530053	0.0194842	1.24143	382.171	3.032	[M+H]+1
MP1731.pos	Bis(2-methyl-2-propanyl) (iminodi-3,1-propanediyl)biscarbamate	C16H33N3O4	0.568447	0.614002	0.694797	332.257	7.261	[M+H]+1
MP1735.pos	5,7-bis(benzoyloxy)-2-hydroxy-2,6,10,10-tetramethyl-11-oxatricyclo[7.2.1.01,?]dodecan-12-yl pyridine-3-carboxylate	C35H37NO8	0.000183394	0.00247183	1.38934	600.257	7.592	[M+H]+1
MP1741.pos	1-(4-Amino-3,5-dichlorophenyl)-2-(3-methylbutylamino)ethanol	C13H20Cl2N2O	0.038778	0.0774148	0.905234	323.127	5.756	[M+H+MeOH]+1
MP1757.pos	12-(5-hydroxy-6-methylpiperidin-2-yl)dodecane-1,2-diol	C18H37NO3	0.00148394	0.00907599	1.1021	316.284	5.788	[M+H]+1
MP176.pos	(2s)-2-hydroxy-3-{[(2r,3r,4s,5r,6r)-3,4,5-trihydroxy-6-(hydroxymethyl)oxan-2-yl]oxy}propyl (9z,12z,15z)-octadeca-9,12,15-trienoate	C27H46O9	0.00383825	0.0160071	1.18163	532.346	6.973	[M+NH4]+1
MP1762.pos	(-)-3-Oxo-11,13(18)-oleandien-28-oic acid	C30H44O3	0.134356	0.197707	1.06317	453.342	4.142	[M+H]+1
MP1768.pos	VIRILON	C27H40O3	0.00204363	0.0106177	1.13262	413.304	4.866	[M+H]+1
MP177.pos	BUTTPARK 35\07-27	C11H11NO4	0.000138616	0.00214855	1.17126	222.075	1.849	[M+H]+1
MP1774.pos	Biotin	C10H16N2O3S	0.278831	0.350423	0.796122	245.095	6.253	[M+H]+1
MP1784.pos	3,4-Dihydroxybenzaldehyde	C7H6O3	0.0184074	0.0462674	0.984908	139.038	3.441	[M+H]+1
MP1785.pos	5,4'-Dihydroxy-6'',6''-dimethylpyrano[2'',3'':7,6]coumaronochromone	C20H14O6	0.1118	0.174316	0.905858	351.085	5.513	[M+H]+1
MP1795.pos	N-Acetyl-L-glutamate 5-semialdehyde	C7H11NO4	0.00644198	0.0219452	1.12289	174.075	0.657	[M+H]+1
MP181.pos	Cer(t18:1(6OH)/24:0(2OH))	C42H83NO5	0.0484712	0.0905185	1.039	682.632	8.28	[M+H]+1
MP1816.pos	1-(2,4-dihydroxy-3,5-dimethylphenyl)hex-4-en-1-one	C14H18O3	0.025979	0.0583587	0.7639	235.132	6.634	[M+H]+1
MP1831.pos	(2R,3R,4S,5S,6R)-2-{[4-(4-hydroxy-2,6,6-trimethylcyclohex-1-en-1-yl)butan-2-yl]oxy}-6-(hydroxymethyl)oxane-3,4,5-triol	C19H34O7	0.0507283	0.0943546	0.914997	375.237	4.268	[M+H]+1
MP1867.pos	2-CARBOXY-4-METHYLPIPERIDINE	C7H13NO2	0.517751	0.569832	0.803996	144.101	1.014	[M+H]+1
MP187.pos	4-hydroxy-6-[2-(2-methyl-1,2,4a,5,6,7,8,8a-octahydronaphthalen-1-yl)ethyl]oxan-2-one	C18H28O3	0.00353094	0.0150632	1.19691	293.21	6.83	[M+H]+1
MP1872.pos	2-[(5R,8S,8aS)-3,8-dimethyl-2-oxo-1,2,4,5,6,7,8,8a-octahydroazulen-5-yl]prop-2-enoic acid	C15H20O3	0.0226077	0.0530939	1.18455	249.148	5.231	[M+H]+1
MP1881.pos	Thymine	C5H6N2O2	0.262234	0.332711	0.733409	127.05	1.116	[M+H]+1
MP1896.pos	Epicatechin-(4beta->8)-dryopteric acid	C32H28O14	0.0385598	0.0772857	0.954793	637.147	6.583	[M+H]+1
MP1899.pos	PEG-4	C8H18O5	6.59e-06	0.000510557	0.611786	195.122	2.332	[M+H]+1
MP1907.pos	N6-Succinyladenosine	C14H17N5O8	0.00465066	0.0180967	0.867425	384.114	2.186	[M+H]+1
MP1912.pos	MFCD00270409	C21H38O4	0.042332	0.0821895	0.595377	355.283	6.77	[M+H]+1
MP1918.pos	N-(13-methyl-tetradecanoyl)-capnine	C32H65NO5S	0.0352788	0.0719501	1.09272	576.465	9.362	[M+H]+1
MP1922.pos	12(13)Ep-9-KODE	C18H30O4	0.119931	0.182846	0.915162	311.221	7.129	[M+H]+1
MP1928.pos	1,14-dihydroxy-9-(4-hydroxyphenyl)-22-phenyl-2,15-dioxaoctacyclo[21.3.1.11?,1?.03,12.0?,11.013,2?.01?,2?.01?,2?]octacosa-3,5,7,9,11,16(25),17,19,21,23-decaene-27,28-dione	C38H22O7	0.413666	0.479688	1.00225	591.141	6.189	[M+H]+1
MP194.pos	Octyl hydrogen phthalate	C16H22O4	1.89e-05	0.000834201	1.14981	279.158	7.709	[M+H]+1
MP1941.pos	isoferulic acid	C10H10O4	0.0634658	0.112855	0.886104	227.091	3.852	[M+H+MeOH]+1
MP1944.pos	11-[(2r,5r,6r)-5-hydroxy-6-methylpiperidin-2-yl]undecanoic acid	C17H33NO3	0.360339	0.43074	0.983864	300.252	5.191	[M+H]+1
MP1968.pos	9-Nitro-3a,4,5,9b-tetrahydro-3H-cyclopenta[c]quinoline-4,6-dicarboxylic acid	C14H12N2O6	0.0194744	0.047536	1.0936	305.08	4.957	[M+H]+1
MP1970.pos	2-(3,5-dihydroxy-4-methoxyphenyl)-8-[3,5,7-trihydroxy-2-(4-hydroxyphenyl)-3,4-dihydro-2h-1-benzopyran-4-yl]-3,4-dihydro-2h-1-benzopyran-3,5,7-triol	C31H28O12	0.695438	0.723443	0.641126	593.157	6.675	[M+H]+1
MP1978.pos	5-carboxyindole	C9H7NO2	0.447059	0.508892	0.813197	162.054	4.468	[M+H]+1
MP1979.pos	naphtylethylenediamine	C12H14N2	0.118411	0.181122	0.896665	187.122	3.804	[M+H]+1
MP1994.pos	Asp-Tyr	C13H16N2O6	0.0132695	0.0372829	0.936583	297.107	1.314	[M+H]+1
MP1995.pos	Jasmonic acid	C12H18O3	0.041918	0.0818987	0.859698	211.132	3.788	[M+H]+1
MP1996.pos	lycorine N-oxide	C16H17NO5	0.000168624	0.00238478	1.21424	304.117	4.009	[M+H]+1
MP20.pos	3-Hydroxypropane-1,2-diyl (9Z,12Z,15Z,9'Z,12'Z,15'Z)bis-octadeca-9,12,15-trienoate	C39H64O5	0.0296774	0.0637884	1.16065	613.48	7.237	[M+H]+1
MP2001.pos	O-Acetylserine	C5H9NO4	0.165665	0.232381	1.0586	148.06	0.623	[M+H]+1
MP202.pos	Guanosine	C10H13N5O5	2.88e-05	0.000838692	1.09513	284.098	0.975	[M+H]+1
MP2033.pos	Monobutyl phthalate	C12H14O4	0.000573187	0.0050768	1.09652	205.085	7.71	[M+H-H2O]+1
MP2034.pos	Maraniol	C12H12O3	0.000546432	0.00490766	1.09994	205.085	7.728	[M+H]+1
MP204.pos	8-Hydroxyquinoline	C9H7NO	0.10559	0.168436	0.968823	146.06	4.59	[M+H]+1
MP2047.pos	Gln-Ile	C11H21N3O4	0.0112317	0.0330553	0.949098	260.16	2.029	[M+H]+1
MP2049.pos	US1836000	C6H8N2O	0.0474672	0.0895425	1.00045	125.07	0.634	[M+H]+1
MP2055.pos	PC(P-18:1(11Z)/16:1(9Z))	C42H80NO7P	0.440528	0.504775	0.761147	742.579	8.03	[M+H]+1
MP2056.pos	1-Stearoylglycerol	C21H42O4	0.022163	0.0521812	0.945673	359.315	7.833	[M+H]+1
MP2062.pos	(3E)-4-methyl-3-(phenylmethylidene)-2,3,4,5-tetrahydro-1H-1,4-benzodiazepine-2,5-dione	C17H14N2O2	0.0993069	0.161179	1.04413	279.112	3.923	[M+H]+1
MP2073.pos	1,4-dihydroxy-1,4-dimethyl-7-(propan-2-ylidene)-decahydroazulen-6-one	C15H24O3	0.132301	0.195612	0.985987	253.179	5.042	[M+H]+1
MP2074.pos	Methyl 5-hydroxy-4-oxopentanoate	C6H10O4	0.00660585	0.0224213	1.11692	147.065	0.637	[M+H]+1
MP2081.pos	Scopoletin	C10H8O4	0.0227308	0.053143	0.905281	193.049	4.884	[M+H]+1
MP2091.pos	Tri-isobutylphosphate	C12H27O4P	0.984992	0.984992	0.309655	267.171	7.285	[M+H]+1
MP2102.pos	Indole-3-acetic acid	C10H9NO2	0.157501	0.223335	0.828591	176.07	4.019	[M+H]+1
MP2106.pos	citraconic anhydride	C5H4O3	0.139995	0.203749	0.883302	113.023	0.782	[M+H]+1
MP2112.pos	Xanthopterin	C6H5N5O2	0.250416	0.321891	0.862565	381.078	0.681	[2M+Na]+1
MP2116.pos	L-5-Hydroxytryptophan	C11H12N2O3	0.0511406	0.0945543	1.10637	221.091	2.834	[M+H]+1
MP2119.pos	8,8-dimethyl-2-phenyl-4H,8H-pyrano[2,3-h]chromen-4-one	C20H16O3	0.00246722	0.0120764	1.09213	305.116	6.601	[M+H]+1
MP2120.pos	n-[(3r,4r,5s,6r)-2,4,5-trihydroxy-6-methyloxan-3-yl]ethanimidic acid	C8H15NO5	0.00552031	0.0198689	1.2589	206.102	0.64	[M+H]+1
MP2129.pos	L-alpha-lysophosphatidylcholine	C22H46NO7P	0.0162474	0.0429952	1.15495	468.307	6.56	[M+H]+1
MP2130.pos	1-[6-(2-hydroxypentyl)-1-methylpiperidin-2-yl]pentan-2-ol	C16H33NO2	0.102043	0.164757	0.91452	272.258	5.563	[M+H]+1
MP2133.pos	9'-O-methylamericanol A	C19H20O6	0.00721587	0.0238817	1.31753	345.132	6.3	[M+H]+1
MP2134.pos	3-oxo-heneicosanoic acid	C21H40O3	0.638974	0.672985	0.738272	341.304	7.578	[M+H]+1
MP2140.pos	8-8(cyclic),8-O-4-dehydrotriferulic acid	C30H26O12	0.0706631	0.122377	1.06162	579.142	6.751	[M+H]+1
MP2144.pos	(2s,3r,4s,5s,6r)-2-{4-[(2s,3s,4s,5s)-5-(4-hydroxy-3,5-dimethoxyphenyl)-3,4-bis(hydroxymethyl)oxolan-2-yl]-2,6-dimethoxyphenoxy}-6-(hydroxymethyl)oxane-3,4,5-triol	C28H38O14	0.197103	0.2676	0.861008	599.233	4.421	[M+H]+1
MP2147.pos	MFCD00368115	C21H13NO4	0.0286146	0.0618873	1.12518	344.09	0.814	[M+H]+1
MP2191.pos	N-Acetyltryptamine	C12H14N2O	0.294176	0.365753	1.02603	203.117	4.706	[M+H]+1
MP2203.pos	Yangonin	C15H14O4	0.00265105	0.0125151	1.02235	276.122	3.542	[M+NH4]+1
MP2208.pos	Dihydroxychaulmoogric acid	C18H32O4	0.220727	0.292834	0.820639	295.226	6.572	[M+H-H2O]+1
MP2223.pos	(2alpha,3beta,5xi,9xi,18xi)-2,3-Dihydroxyolean-12-en-28-oic acid	C30H48O4	0.335789	0.407149	0.95671	473.361	7.89	[M+H]+1
MP2224.pos	N-Acetylhistidine	C8H11N3O3	8.54e-06	0.000529693	1.12749	198.087	0.618	[M+H]+1
MP2231.pos	6-(7-methyloctyl)-1H,3H,4H,6H-furo[3,4-c]furan-1-one	C15H24O3	0.611101	0.646558	0.778874	253.179	7.059	[M+H]+1
MP2242.pos	Criasiaticidine A	C15H9NO3	0.0170103	0.0439362	1.06534	269.091	3.68	[M+NH4]+1
MP226.pos	5,13-bis(3,4-dihydroxyphenyl)-7-[2-(3,4-dihydroxyphenyl)-3,5,7-trihydroxy-3,4-dihydro-2H-1-benzopyran-8-yl]-4,12,14-trioxapentacyclo[11.7.1.0?,?a?a.0?l,a??.0?aa?μ,?a?°]henicosa-2,8,10,15,17,19-hexaene-6,9,17,19,21-pentol	C45H36O18	0.00757425	0.024803	0.987043	865.195	3.753	[M+H]+1
MP2269.pos	Anandamide (AEA)	C22H37NO2	0.571822	0.616122	0.690386	348.289	7.623	[M+H]+1
MP2274.pos	(6E,10E)-3,7,11,15-tetramethylhexadeca-1,6,10,14-tetraene-3,5,9-triol	C20H34O3	0.000288088	0.00296401	1.29753	340.283	7.223	[M+NH4]+1
MP2282.pos	Capryloylglycine	C10H19NO3	0.0334341	0.0693769	1.15204	202.143	5.299	[M+H]+1
MP2286.pos	(2E)-4-Hydroxy-2-nonen-8-ynal	C9H12O2	0.014187	0.0390353	1.12637	185.117	3.504	[M+H+MeOH]+1
MP2292.pos	(1-Oxo-1H-phthalazin-2-yl)acetic acid	C10H8N2O3	0.126585	0.188963	1.22044	222.087	3.5	[M+NH4]+1
MP23.pos	L-Phenylalanine	C9H11NO2	0.00173688	0.00962331	1.04567	166.086	1.732	[M+H]+1
MP2300.pos	9-(4-Hydroxyphenyl)-1H-phenalen-1-one	C19H12O2	0.150251	0.215972	0.878581	273.09	6.451	[M+H]+1
MP231.pos	6,7,3',4'-Tetrahydroxyaurone 6-(2'',4'',6''-triacetylglucoside)	C27H26O14	0.0630269	0.112289	1.00539	575.147	7.518	[M+H]+1
MP2318.pos	Deisopropylatrazine	C5H8ClN5	0.149303	0.215608	1.13849	174.054	4.069	[M+H]+1
MP2325.pos	N-Fructosyl tyrosine	C15H21NO8	0.490669	0.547584	0.682217	344.133	0.67	[M+H]+1
MP2326.pos	Spisulosine	C18H39NO	0.196928	0.2676	0.939407	286.31	6.381	[M+H]+1
MP2330.pos	9K,12,13-diHODE	C18H30O5	0.0139043	0.0385352	1.13942	327.216	6.498	[M+H]+1
MP234.pos	1-Hydroxy-3-(palmitoyloxy)-2-propanyl (9Z,12Z)-9,12-octadecadienoate	C37H68O5	0.812548	0.829495	0.679858	593.512	6.97	[M+H]+1
MP2340.pos	Diphenylamine	C12H11N	0.102282	0.164856	0.987699	170.096	6.837	[M+H]+1
MP2352.pos	Evoxanthine	C16H13NO4	0.0417494	0.0817409	0.93439	284.091	3.643	[M+H]+1
MP2360.pos	1a,1b-dihomo-PGE1	C22H38O5	0.473776	0.534075	0.758852	383.278	8.183	[M+H]+1
MP237.pos	Prolylleucine	C11H20N2O3	0.0157603	0.0421179	1.17232	229.154	0.666	[M+H]+1
MP2373.pos	1-({1-[2-(2-hydroxypropoxy)propoxy]propan-2-yl}oxy)propan-2-ol	C12H26O5	0.219442	0.291962	0.899257	251.184	4.396	[M+H]+1
MP2378.pos	1,5-Hexanediamine	C6H16N2	0.0276758	0.0608476	1.13653	117.138	9.35	[M+H]+1
MP238.pos	Leucylproline	C11H20N2O3	9.2e-07	0.0002138	1.07703	229.154	3.135	[M+H]+1
MP2391.pos	13,17,24,25-Tetrahydroxy-16,23-epoxydammaran-3-one	C30H50O6	0.00168062	0.00962331	1.22966	507.366	5.433	[M+H]+1
MP2394.pos	Phe-Glu	C14H18N2O5	6.85e-05	0.00138468	1.20064	295.128	1.822	[M+H]+1
MP24.pos	L-Glutamine	C5H10N2O3	0.0232944	0.0540245	1.07856	147.076	0.58	[M+H]+1
MP240.pos	N6,N6,N6-Trimethyl-L-lysine	C9H20N2O2	0.00186409	0.00996687	1.17961	189.159	0.513	[M+H]+1
MP2401.pos	DNOP	C24H38O4	0.400496	0.467168	0.737105	391.283	9.23	[M+H]+1
MP2406.pos	N,N-Dimethylvaline	C7H15NO2	0.000751658	0.00570512	1.18309	146.117	2.76	[M+H]+1
MP2412.pos	2-Fluoro-5-[(Z)-(3-oxo-2-benzofuran-1(3H)-ylidene)methyl]benzonitrile	C16H8FNO2	0.00998743	0.0301568	1.04726	266.065	2.266	[M+H]+1
MP2413.pos	(2R)-3-{[(2-Aminoethoxy)(hydroxy)phosphoryl]oxy}-2-hydroxypropyl myristate	C19H40NO7P	0.0031124	0.0139833	1.30172	426.26	6.523	[M+H]+1
MP2432.pos	cyclic guanosine monophosphate	C10H12N5O7P	0.00679019	0.0227692	1.33301	346.053	0.811	[M+H]+1
MP2440.pos	(1s,2r,6s,7r,8r,8ar)-octahydroindolizine-1,2,6,7,8-pentol	C8H15NO5	0.200513	0.270648	0.863045	206.102	1.256	[M+H]+1
MP2444.pos	Pteroside W	C21H30O9	5.82e-05	0.00125548	1.34841	444.221	4.241	[M+NH4]+1
MP2447.pos	(2r,3r,4r)-2-(4-hydroxyphenyl)-5-[(2r,3r,4s)-3,7,8-trihydroxy-2-(4-hydroxyphenyl)-3,4-dihydro-2h-1-benzopyran-4-yl]-3,4-dihydro-2h-1-benzopyran-3,4,7,8-tetrol	C30H26O11	0.132255	0.195612	1.11626	563.147	6.954	[M+H]+1
MP2461.pos	4-(4-hydroxy-2,6,6-trimethyl-3-{[(2R,3R,4S,5S,6R)-3,4,5-trihydroxy-6-(hydroxymethyl)oxan-2-yl]oxy}cyclohex-1-en-1-yl)butan-2-one	C19H32O8	0.0251367	0.057022	0.97019	389.216	3.935	[M+H]+1
MP2470.pos	Fuliginosone	C18H10O2	0.125797	0.188392	0.840751	259.074	6.73	[M+H]+1
MP2475.pos	Nootkatone	C15H22O	0.553068	0.60088	0.79271	219.174	4.855	[M+H]+1
MP2481.pos	1-OLEOYL-RAC-GLYCEROL	C21H40O4	0.25059	0.321891	0.83917	357.299	7.313	[M+H]+1
MP2486.pos	Leu-Asn	C10H19N3O4	0.000666644	0.00552899	1.10308	246.144	0.653	[M+H]+1
MP2491.pos	N-(2-Hydroxyethyl)heptadecanamide	C19H39NO2	0.809261	0.827047	0.569971	314.304	6.234	[M+H]+1
MP2492.pos	3-[(2s,3r,4r,5r)-3,4-dihydroxy-5-(hydroxymethyl)oxolan-2-yl]-2-hydroxypyrimidin-4-one	C9H12N2O6	0.123424	0.185735	0.957743	245.076	0.881	[M+H]+1
MP2499.pos	5-(4-Hydroxypentyl)-1,3-benzenediol	C11H16O3	0.174691	0.24212	0.810773	197.116	3.831	[M+H]+1
MP2500.pos	Tyr-Phe	C18H20N2O4	0.00128499	0.00818521	1.06892	329.148	3.658	[M+H]+1
MP2519.pos	1-Methyladenosine	C11H15N5O4	0.00017226	0.00239107	1.16983	282.119	1.55	[M+H]+1
MP2526.pos	Linoleamide	C18H33NO	0.381019	0.450825	0.798486	280.262	7.085	[M+H]+1
MP2527.pos	(2E)-3-(3,4-dimethoxyphenyl)prop-2-enoic acid	C11H12O4	0.039026	0.0775516	1.27132	209.08	4.659	[M+H]+1
MP2529.pos	Catechin 4'-methyl ether	C16H16O6	0.000839274	0.00593862	1.07347	305.1	4.111	[M+H]+1
MP2535.pos	3,5-Dimethoxybenzoic acid	C9H10O4	0.00033131	0.00327786	1.15328	183.064	3.73	[M+H]+1
MP2552.pos	1-(4-Piperidinyl)ethanol	C7H15NO	0.00751278	0.0246887	1.10944	162.148	0.645	[M+H+MeOH]+1
MP2556.pos	2-AMINOMETHYL-4-METHYL-PENTANOIC ACID	C7H15NO2	5.77e-07	0.0001864	1.21252	146.117	2.199	[M+H]+1
MP2566.pos	(11s,12r)-6-(3,5-dihydroxyphenyl)-5-(4-hydroxy-3-methoxyphenyl)-12-(4-hydroxyphenyl)-4,13-dioxatricyclo[7.4.0.03,?]trideca-1(9),2,7-triene-8,11-diol	C30H26O9	0.0146289	0.0401325	1.07922	531.157	8.49	[M+H]+1
MP2571.pos	triacetyl-foliol	C26H38O6	0.854248	0.865415	0.748699	447.273	7.863	[M+H]+1
MP2575.pos	fraxinellone	C14H16O3	0.0719907	0.123984	0.972714	233.116	4.911	[M+H]+1
MP2579.pos	6-hydroxy-5-methoxy-7-phenyl-3H-benzo[de]isochromene-1,3-dione	C19H12O5	0.116877	0.17996	0.902535	321.075	5.202	[M+H]+1
MP2587.pos	LMPK12120217	C20H20O4	0.232456	0.30363	0.78672	325.142	5.791	[M+H]+1
MP2594.pos	(4,8,8-trimethyldecahydro-1,4-methanoazulen-9-yl)methanol	C15H26O	0.161797	0.228542	0.786632	205.194	6.019	[M+H-H2O]+1
MP2608.pos	5-methyl-4-{[(2S,3R,4S,5S,6R)-3,4,5-trihydroxy-6-(hydroxymethyl)oxan-2-yl]oxy}-2H-chromen-2-one	C16H18O8	0.387819	0.456547	0.864479	339.106	4.131	[M+H]+1
MP261.pos	DL-3-Aminoisobutyric acid	C4H9NO2	0.0397089	0.078406	1.04655	104.07	0.666	[M+H]+1
MP2611.pos	2,2'-dihydroxy-4,4'-bis(4-hydroxyphenyl)-[1,1'-biphenalene]-3,3'-dione	C38H22O6	0.0476965	0.0896116	1.09965	575.147	7.391	[M+H]+1
MP2615.pos	3-hydroxy-8-methoxy-3-methyl-1,2,3,4,7,12-hexahydrotetraphene-1,7,12-trione	C20H16O5	0.0323436	0.0680731	0.94743	337.106	5.458	[M+H]+1
MP2640.pos	Diallyl Isocyanurate	C9H11N3O3	0.0182063	0.0460105	1.06737	227.115	0.515	[M+NH4]+1
MP2649.pos	Acetyl tributyl citrate	C20H34O8	0.261767	0.332573	0.861761	403.231	8.085	[M+H]+1
MP2660.pos	PC(15:1(9Z)/0:0)	C23H46NO7P	0.15093	0.216612	0.990281	480.307	6.542	[M+H]+1
MP2661.pos	N,N-Dimethylsphingosine	C20H41NO2	0.568426	0.614002	0.693732	328.32	8.108	[M+H]+1
MP2674.pos	C17 Sphingosine	C17H35NO2	0.516462	0.569087	0.72848	286.273	5.708	[M+H]+1
MP2682.pos	L-Valyl-D-tyrosine	C14H20N2O4	3.03e-05	0.000838692	1.05564	281.149	1.832	[M+H]+1
MP2683.pos	(+/-)12(13)-DiHOME	C18H34O4	0.000102125	0.00182646	1.1691	315.252	6.582	[M+H]+1
MP270.pos	Leu-Val	C11H22N2O3	0.000240074	0.00282981	1.08955	231.169	3.04	[M+H]+1
MP271.pos	α-Lactose	C12H22O11	0.00970766	0.0296978	0.956059	360.149	0.603	[M+NH4]+1
MP2716.pos	5-methoxy-7-{[(2s,3r,4s,5s,6r)-3,4,5-trihydroxy-6-(hydroxymethyl)oxan-2-yl]oxy}-3h-1-benzofuran-2-one	C15H18O9	0.00780568	0.0254684	1.07657	343.101	4.132	[M+H]+1
MP2717.pos	(1-Methyl-1H-imidazol-2-yl)(2-thienyl)methanol	C9H10N2OS	0.000657065	0.00550514	1.11766	195.058	1.9	[M+H]+1
MP2722.pos	Dilatrin	C26H24O9	0.164716	0.231399	0.982251	481.148	4.395	[M+H]+1
MP2728.pos	3S_2349_Tetrahydro_1h_pyrido_34b_indole_carboxylic_acid	C12H12N2O2	0.0254446	0.0574357	1.07479	217.096	3.546	[M+H]+1
MP2730.pos	7-methylidene-1-{[3,4,5-trihydroxy-6-(hydroxymethyl)oxan-2-yl]oxy}-1h,4ah,5h,6h,7ah-cyclopenta[c]pyran-4-carbaldehyde	C16H22O8	0.00269622	0.0125374	1.11677	343.138	4.033	[M+H]+1
MP2735.pos	eurycolactone B	C18H19ClO5	0.123339	0.185735	1.02282	351.096	4.099	[M+H]+1
MP2736.pos	1,2-Dihydroxy-16-heptadecyn-4-one	C17H30O3	0.00242573	0.0119361	1.02496	283.226	6.388	[M+H]+1
MP2737.pos	3-Hydroxysulfolane	C4H8O3S	0.00181563	0.00987446	1.08813	137.026	0.793	[M+H]+1
MP2738.pos	1,7-bis(4-hydroxy-3-methoxyphenyl)hept-1-ene-3,5-dione	C21H22O6	0.0420977	0.081945	0.856522	371.148	6.299	[M+H]+1
MP2740.pos	2-(3,4-dihydroxyphenyl)-5-hydroxy-7-methoxy-8-[(2S,3R,4S,5S,6R)-3,4,5-trihydroxy-6-(hydroxymethyl)oxan-2-yl]oxy-3-[(2S,3R,4R,5R,6S)-3,4,5-trihydroxy-6-methyloxan-2-yl]oxychromen-4-one	C28H32O17	0.234378	0.305295	0.914178	641.168	4.035	[M+H]+1
MP2745.pos	4-Hydroxybenzaldehyde	C7H6O2	0.0538599	0.0982151	0.911833	123.044	0.814	[M+H]+1
MP2750.pos	hyacinthacine C4	C9H17NO5	0.012528	0.0357394	1.0865	220.117	0.664	[M+H]+1
MP2755.pos	Gly-Gly-Leu	C10H19N3O4	0.000641566	0.00542415	1.15374	246.144	2.576	[M+H]+1
MP2768.pos	3-{8,8-dimethyl-2h,3h,4h-pyrano[2,3-f]chromen-3-yl}-2,6-dimethoxyphenol	C22H24O5	0.00196673	0.0103337	0.879105	369.168	5.408	[M+H]+1
MP2783.pos	L-659,699	C18H28O5	0.650213	0.684048	0.735027	325.2	5.408	[M+H]+1
MP280.pos	(1r,2s)-3-({[(2s,3s,4r,5s)-4,5-dihydroxy-2-[(2r)-2-hydroxy-3-methoxy-3-oxopropyl]oxan-3-yl]oxy}carbonyl)-1-(3,4-dihydroxyphenyl)-6,7-dihydroxy-1,2-dihydronaphthalene-2-carboxylic acid	C27H28O14	0.00151267	0.00907599	0.980352	577.162	6.592	[M+H]+1
MP2804.pos	(2r,3s,4s,5r,6r)-2-(hydroxymethyl)-6-[(4-methoxyphenyl)methoxy]oxane-3,4,5-triol	C14H20O7	0.00550255	0.0198689	1.10243	301.127	3.266	[M+H]+1
MP2807.pos	4-Methylleucine	C7H15NO2	0.0172148	0.0441041	1.08153	146.117	0.909	[M+H]+1
MP2870.pos	kojic acid monomethyl ether	C7H8O4	0.0479966	0.0899937	0.982639	157.049	0.64	[M+H]+1
MP2872.pos	N,N-Dimethyltetradecylamine-N-oxide	C16H35NO	0.0527952	0.0967542	0.965352	258.278	5.946	[M+H]+1
MP288.pos	RIBOFLAVIN	C17H20N4O6	0.00339808	0.0146306	1.00695	377.144	3.731	[M+H]+1
MP2880.pos	(2s,3r,4s,5s,6r)-2-{[(3r)-3,7-dimethylocta-1,6-dien-3-yl]oxy}-6-(hydroxymethyl)oxane-3,4,5-triol	C16H28O6	0.00382044	0.0160046	1.13489	317.195	4.621	[M+H]+1
MP2881.pos	Phe-Tyr	C18H20N2O4	0.000989959	0.00662347	1.04913	329.148	3.476	[M+H]+1
MP2891.pos	3-oxo-2,11-dioxatricyclo[5.4.0.0a?′,a??]undeca-5,9-diene-10-carboxamide	C10H9NO4	0.00354813	0.0150674	1.05643	208.06	1.055	[M+H]+1
MP29.pos	L-Isoleucine	C6H13NO2	0.00136513	0.00857819	1.00417	132.101	1.053	[M+H]+1
MP290.pos	N,N-dimethyl-Safingol	C20H43NO2	0.283398	0.354156	0.665872	330.336	6.346	[M+H]+1
MP2902.pos	2,5-Dihydroxyanisol	C7H8O3	0.0136737	0.0383027	1.13314	141.054	1.352	[M+H]+1
MP2913.pos	5-methoxy-8,8-dimethyl-2-phenyl-4H,8H-pyrano[2,3-h]chromen-4-one	C21H18O4	0.0339452	0.0698429	1.06062	335.133	3.87	[M+H]+1
MP2918.pos	Disogluside	C33H52O8	0.000757912	0.00570512	0.963676	577.371	4.596	[M+H]+1
MP2928.pos	Citrusinine I	C16H15NO5	0.0026669	0.0125264	1.09079	302.101	4.686	[M+H]+1
MP2933.pos	MFCD00020424	C18H20N2O3	0.00162745	0.00945956	1.11411	313.154	4	[M+H]+1
MP2934.pos	2-[5-(2-hydroxypropyl)oxolan-2-yl]propanoic acid	C10H18O4	0.0266763	0.0593515	1.09355	185.117	3.383	[M+H-H2O]+1
MP2969.pos	6-Pentyl-2H-pyran-2-one	C10H14O2	0.394786	0.462407	0.80042	167.106	4.611	[M+H]+1
MP2972.pos	N-Acetyl-leucine	C8H15NO3	0.00024714	0.002859	1.27485	174.112	4.064	[M+H]+1
MP2978.pos	Isopentenyladenine-9-N-glucoside	C16H23N5O5	0.0460464	0.0872758	0.963592	366.176	3.816	[M+H]+1
MP298.pos	7-Hydroxycoumarine	C9H6O3	0.00529427	0.0194842	1.02585	163.038	3.553	[M+H]+1
MP2991.pos	N-Butylbenzenesulfonamide	C10H15NO2S	0.0147175	0.0402566	0.938428	214.089	6.014	[M+H]+1
MP2999.pos	MFCD07785179	C27H45FeN6O9	0.361241	0.431264	1.04992	654.264	3.606	[M+H]+1
MP3.pos	Methyl 1-aminocyclopropanecarboxylate	C5H9NO2	0.0115179	0.0336755	1.16034	116.07	1.098	[M+H]+1
MP3006.pos	L-Tryptophyl-L-proline	C16H19N3O3	3.82e-05	0.000935188	1.12808	302.149	3.76	[M+H]+1
MP3023.pos	VAL-PRO-LEU	C16H29N3O4	0.00849102	0.0268594	1.01685	328.222	3.6	[M+H]+1
MP3029.pos	7-Methyl-N-vanillyl-5-octenamide	C17H25NO3	0.00516487	0.0192133	1.06321	292.19	5.015	[M+H]+1
MP3053.pos	trans-Damascone	C13H20O	0.0325776	0.0683909	0.991943	193.158	4.608	[M+H]+1
MP3056.pos	cassiarin J	C17H19NO6	0.002026	0.0105853	1.10201	334.127	1.068	[M+H]+1
MP3057.pos	Gln-Trp	C16H20N4O4	0.00513171	0.0191666	0.960567	333.155	3.422	[M+H]+1
MP3058.pos	p_hydroxy_hippuric_acid	C9H9NO4	0.0284537	0.061827	1.16332	196.06	0.795	[M+H]+1
MP307.pos	L-Arginine	C6H14N4O2	0.352605	0.423125	0.730622	175.118	0.498	[M+H]+1
MP3081.pos	1-(6-[5]-ladderane-hexanyl)-2-(8-[3]-ladderane-octanyl)-sn-glycerophosphocholine	C46H78NO6P	0.342601	0.414329	0.882208	772.57	6.745	[M+H]+1
MP3097.pos	(-)-Perillic Acid	C10H14O2	0.00785961	0.0254684	0.96923	149.096	3.798	[M+H-H2O]+1
MP3098.pos	Cuminaldehyde	C10H12O	0.00785961	0.0254684	0.96923	149.095	3.801	[M+H]+1
MP310.pos	2-Cyclohexen-1-one, 3,5,5-trimethyl-4-[3-[(6-O-beta-D-xylopyranosyl-beta-D-glucopyranosyl)oxy]butyl]-	C24H40O11	4.3e-05	0.000999235	1.05034	505.263	4.233	[M+H]+1
MP3108.pos	(1s,2r,4r,6s,10s)-6-hydroxy-1-methyl-7-methylidene-4-(prop-1-en-2-yl)-11-oxabicyclo[8.1.0]undecan-2-yl acetate	C17H26O4	0.00936113	0.0290195	1.13201	295.189	4.685	[M+H]+1
MP311.pos	4-[(E)-3-[(2R,3R,4S,5S,6R)-3-[(2S,3R,4R)-3,4-dihydroxy-4-(hydroxymethyl)oxolan-2-yl]oxy-4,5-dihydroxy-6-(hydroxymethyl)oxan-2-yl]oxybut-1-enyl]-3,5,5-trimethylcyclohex-2-en-1-one	C24H38O11	0.0127989	0.0364004	1.01715	503.247	4.237	[M+H]+1
MP3115.pos	(Z)-2-Methyl-2-butenoic acid, 2-[(2-methyl-1-oxopropoxy)methyl]-2-propenyl ester	C13H20O4	0.0194068	0.0474955	0.859839	241.143	5.153	[M+H]+1
MP3118.pos	Diisopropylphosphate	C6H15O4P	0.967842	0.969928	0.399856	183.077	4.801	[M+H]+1
MP3130.pos	Carbendazim	C9H9N3O2	0.0083625	0.0265431	1.00084	192.076	3.321	[M+H]+1
MP3144.pos	2',3'-cyclic gmp	C10H12N5O7P	0.0794716	0.13487	1.13576	346.053	0.875	[M+H]+1
MP3148.pos	3-[(2S,3R,4S,5R,6R)-3-[(2S,3R,4R,5S,6S)-3,5-dihydroxy-6-methyl-4-[(2S,3R,4S,5S,6R)-3,4,5-trihydroxy-6-(hydroxymethyl)oxan-2-yl]oxyoxan-2-yl]oxy-4,5-dihydroxy-6-[[(2R,3R,4R,5R,6S)-3,4,5-trihydroxy-6-methyloxan-2-yl]oxymethyl]oxan-2-yl]oxy-2-(3,4-dihydroxyphenyl)-5,7-dihydroxychromen-4-one	C39H50O25	0.0651558	0.114763	1.03945	919.269	3.675	[M+H]+1
MP3155.pos	OAG	C23H42O5	0.3392	0.41075	0.804413	399.307	8.536	[M+H]+1
MP316.pos	Val-Leu	C11H22N2O3	0.000106167	0.00182843	1.12174	231.169	3.245	[M+H]+1
MP3172.pos	O-Desmethyltramadol	C15H23NO2	0.117552	0.1807	1.0069	250.177	5.86	[M+H]+1
MP318.pos	(2S)-2-{[(2R)-2-Ammonio-4-methylpentanoyl]amino}-4-methylpentanoate	C12H24N2O3	0.000799885	0.00572226	1.08449	245.185	3.687	[M+H]+1
MP3183.pos	4-[(2s,3r)-2-(hydroxymethyl)-2h,3h,9h-[1,4]dioxino[2,3-g]chromen-3-yl]-2,6-dimethoxyphenol	C20H20O7	0.000864679	0.00600113	1.08934	373.127	3.703	[M+H]+1
MP3184.pos	10-hydroxy-14-methoxy-8-oxapentacyclo[10.6.2.02,?.0?,1?.01?,2?]icosa-1(18),2(7),3,5,9(19),10,12(20),13,16-nonaen-15-one	C20H12O4	0.0717294	0.12383	0.93792	349.106	6.872	[M+H+MeOH]+1
MP3188.pos	N-[(4-hydroxy-3-methoxyphenyl)methyl]-8-methylnonanamide	C18H29NO3	0.198854	0.26919	0.947836	308.221	4.688	[M+H]+1
MP3189.pos	Panthenol	C9H19NO4	0.114928	0.177546	0.96207	206.138	0.631	[M+H]+1
MP32.pos	Pipecolic acid	C6H11NO2	0.0469462	0.0887397	1.09264	130.086	0.665	[M+H]+1
MP3205.pos	Thr-Val	C9H18N2O4	0.10664	0.16959	0.79441	219.133	0.931	[M+H]+1
MP3257.pos	Octabenzone	C21H26O3	0.443035	0.50617	0.774084	344.227	3.606	[M+NH4]+1
MP3260.pos	NSC 210902	C14H9NO3	0.0195732	0.0476521	1.02199	240.068	4.008	[M+H]+1
MP3278.pos	α-NAPHTHOFLAVANONE	C19H14O2	0.752851	0.777906	0.798612	275.106	7.066	[M+H]+1
MP328.pos	N_malonyl_DL_tryptophan	C14H14N2O5	0.492747	0.548611	0.744858	291.097	4.257	[M+H]+1
MP3285.pos	5-(2-hydroxy-1-methanesulfonylpropan-2-yl)-10,15-dimethyl-3,6,13,17-tetraoxahexacyclo[8.7.1.02,?.0?,?.012,1?.01?,1?]octadec-8-ene-7,16-dione	C20H24O9S	0.0049408	0.0189874	1.02186	441.117	4.486	[M+H]+1
MP3290.pos	2-hydroxy-6,8-dimethoxy-9h-carbazole-3-carbaldehyde	C15H13NO4	0.00227031	0.0114129	1.15345	272.091	4.587	[M+H]+1
MP3291.pos	(2r)-4-(1-methoxyindol-3-yl)-2-methylbutan-1-ol	C14H19NO2	0.138017	0.201184	0.721579	234.148	5.424	[M+H]+1
MP3299.pos	(4s,6r)-4-hydroxy-6-isopropyl-3-methylcyclohex-2-en-1-one	C10H16O2	0.056915	0.103179	0.975669	169.122	3.047	[M+H]+1
MP3300.pos	(2E)-1-(2-hydroxy-3,4,5,6-tetramethoxyphenyl)-3-phenylprop-2-en-1-one	C19H20O6	0.0282402	0.0617962	1.30072	345.132	5.712	[M+H]+1
MP3309.pos	Dihomo--Linolenoyl Ethanolamide	C22H39NO2	0.52635	0.577247	0.730562	350.304	9.154	[M+H]+1
MP3328.pos	MFCD00050458	C16H16N2O3	0.00827682	0.0264517	1.04896	285.122	3.814	[M+H]+1
MP3356.pos	2,6-Di-tert-butyl-1,4-benzoquinone	C14H20O2	0.0173733	0.0443879	1.02493	221.153	5.373	[M+H]+1
MP3368.pos	5-[5-(methoxycarbonyl)-5,8a-dimethyl-2-methylidene-decahydronaphthalen-1-yl]-3-methylpentanoic acid	C21H34O4	0.108199	0.171008	0.931329	351.252	6.935	[M+H]+1
MP3370.pos	QJ4743333	C10H8O2	0.00271196	0.0125479	1.24616	193.085	4.156	[M+H+MeOH]+1
MP3375.pos	(5E)-7-methylidene-10-oxo-4-(propan-2-yl)undec-5-enoic acid	C15H24O3	0.922269	0.929107	0.491964	253.179	6.285	[M+H]+1
MP338.pos	(2r,3r,4s,5s)-2-(6-aminopurin-9-yl)-5-[(s)-methanesulfinylmethyl]oxolane-3,4-diol	C11H15N5O4S	0.0230464	0.0535834	1.1173	314.091	0.667	[M+H]+1
MP3380.pos	Tri(butoxyethyl) phosphate	C18H39O7P	0.194807	0.265476	0.938321	399.249	7.561	[M+H]+1
MP3385.pos	YQ3683000	C11H18O2	0.00123813	0.00799624	1.23372	183.137	4.405	[M+H]+1
MP34.pos	NPYR	C4H8N2O	0.0880009	0.147461	1.07868	101.071	8.28	[M+H]+1
MP3403.pos	(+)-(6R,9R)-3-Oxo-alpha-ionyl-9-O-beta-glucopyranoside	C19H30O7	1.85e-06	0.000215043	1.33211	371.205	3.882	[M+H]+1
MP3404.pos	2-(4-Hydroxyphenyl)ethyl 2-O-[(2S,3R,4R)-3,4-dihydroxy-4-(hydroxymethyl)tetrahydro-2-furanyl]-beta-D-glucopyranoside	C19H28O11	0.231755	0.303197	0.922847	450.196	4.252	[M+NH4]+1
MP3418.pos	4-amino-3-phenylbutyric acid	C10H13NO2	0.283538	0.354156	0.849483	180.101	1.174	[M+H]+1
MP343.pos	4-methoxy-9H-xanthen-9-one	C14H10O3	0.0281797	0.0617962	1.28187	227.07	4.907	[M+H]+1
MP3434.pos	7-(Hydroxymethyl)-2,5a,11,11,13a-pentamethyl-3a,5a,6,8,12,13a,13b,13c-octahydrofuro[4,3,2-ij]pyrano[4',3':4,5]cyclohepta[1,2-f]isochromene-1,5,9,13(2H,11H)-tetrone	C24H28O8	0.0882268	0.147574	1.12563	445.18	4.537	[M+H]+1
MP3438.pos	(25S)-Delta(7)-dafachronic acid	C27H42O3	0.0509504	0.0945074	1.08968	415.32	7.615	[M+H]+1
MP3444.pos	N-(9-oxodecyl)acetamide	C12H23NO2	0.000782371	0.00570512	1.29331	214.18	5.486	[M+H]+1
MP3450.pos	Laurylamine	C12H27N	0.63264	0.667345	0.714367	186.221	5.512	[M+H]+1
MP3452.pos	D-Methionyl-D-phenylalanine	C14H20N2O3S	0.0115908	0.0336857	1.24641	297.126	3.731	[M+H]+1
MP3456.pos	2,4,6-Tris(allyloxy)-1,3,5-triazine	C12H15N3O3	0.601147	0.640397	0.761995	250.118	6.671	[M+H]+1
MP3459.pos	N-ACETYL-DL-LEUCINE	C8H15NO3	1.1e-05	0.000605733	1.3011	174.112	3.973	[M+H]+1
MP3468.pos	2'-O-Methylguanosine	C11H15N5O5	0.000100208	0.00182646	0.981458	298.114	1.458	[M+H]+1
MP3478.pos	7-phenyl-3H-benzo[de]isochromen-1-one	C18H12O2	0.00565305	0.0199141	1.06982	261.09	5.42	[M+H]+1
MP3491.pos	methyl 4,5-dihydroxy-3,4-dihydro-2h-pyrrole-2-carboxylate	C6H9NO4	0.0303865	0.064667	1.07103	160.06	0.675	[M+H]+1
MP3496.pos	N-linolenoyl-glutamine	C23H38N2O4	0.16438	0.231276	0.944073	407.289	7.043	[M+H]+1
MP3497.pos	2-(2-Anilino-2-oxoethoxy)benzoic acid	C15H13NO4	0.00503883	0.019127	1.03533	313.117	3.549	[M+ACN+H]+1
MP3506.pos	compound 39a [PMID: 15634016]	C10H10N2O	0.681154	0.710171	0.700016	175.086	2.897	[M+H]+1
MP3512.pos	3-(propan-2-yl)-octahydropyrrolo[1,2-a]pyrazine-1,4-dione	C10H16N2O2	0.000746218	0.00570512	1.16953	197.128	5.239	[M+H]+1
MP3526.pos	Maltotriose	C18H32O16	0.00992798	0.030075	0.965148	505.174	0.609	[M+H]+1
MP3533.pos	MFCD00392500	C20H39NO2	0.803039	0.821591	0.790276	326.304	6.78	[M+H]+1
MP3550.pos	Asn-Val	C9H17N3O4	0.0342992	0.0704156	0.930769	232.128	0.708	[M+H]+1
MP3553.pos	(2E,4E)-N-Isobutyl-2,4-octadecadienamide	C22H41NO	0.838938	0.85347	0.644668	336.325	9.182	[M+H]+1
MP3555.pos	Tyrosyl-L-proline	C14H18N2O4	8.34e-06	0.000529693	1.08401	279.133	2.455	[M+H]+1
MP356.pos	PC(18:3(6Z,9Z,12Z)/0:0)	C26H48NO7P	0.00552117	0.0198689	0.895865	518.322	6.534	[M+H]+1
MP3571.pos	3-Phenylpropionitrile	C9H9N	0.0973887	0.159177	0.902981	132.08	3.104	[M+H]+1
MP3573.pos	Putative (3-hydroxyhexadecanoyl)glycine (aka Commendamide)	C18H35NO4	0.386335	0.455376	0.910775	330.263	4.693	[M+H]+1
MP358.pos	Cer(t18:0/22:0(2OH))	C40H81NO5	0.00582823	0.0203598	1.07646	656.616	8.709	[M+H]+1
MP3581.pos	L-Kynurenine	C10H12N2O3	0.0036457	0.0154114	1.05386	209.091	1.509	[M+H]+1
MP3605.pos	N-Benzoylisoleucine	C13H17NO3	0.00317317	0.0141877	1.32513	236.127	3.298	[M+H]+1
MP364.pos	Amide C18	C18H37NO	0.733926	0.761776	0.779049	284.294	6.649	[M+H]+1
MP3645.pos	(-)-Dictamnoside L	C21H34O8	0.157535	0.223335	0.870324	415.231	4.535	[M+H]+1
MP3650.pos	(2R,3R,4R,5R,6S)-2-{[(2R,3S,4S,5R,6R)-6-(benzyloxy)-3,4,5-trihydroxyoxan-2-yl]methoxy}-6-methyloxane-3,4,5-triol	C19H28O10	0.0372563	0.0751591	1.2019	417.174	4.271	[M+H]+1
MP3662.pos	10-Nitrooleate	C18H33NO4	0.0763542	0.130392	1.10764	328.247	4.541	[M+H]+1
MP3670.pos	N-oleoyl glutamine	C23H42N2O4	0.498488	0.553876	0.840196	411.32	7.823	[M+H]+1
MP3680.pos	3-(dodec-11-en-1-ylidene)-5-(hydroxymethyl)oxolan-2-one	C17H28O3	0.00953968	0.0293772	1.01042	281.21	6.108	[M+H]+1
MP3691.pos	DL-5-Methoxytryptophan	C12H14N2O3	0.000729697	0.00570512	1.18823	235.107	3.711	[M+H]+1
MP3695.pos	4-Hydrazino-5-phenylthieno[2,3-d]pyrimidine	C12H10N4S	1.22e-06	0.000215043	1.34719	243.07	1.067	[M+H]+1
MP3699.pos	MFCD19705130	C18H29NO3	0.0122209	0.0349985	1.1411	308.221	5.905	[M+H]+1
MP3706.pos	Caffeic acid	C9H8O4	0.0101818	0.0306442	1.12538	181.049	4.127	[M+H]+1
MP3710.pos	MFCD00224338	C27H44N4O2	0.506919	0.561901	0.640568	457.349	9.085	[M+H]+1
MP3712.pos	ODA	C18H39N	0.0358253	0.0729048	0.979292	270.315	6.843	[M+H]+1
MP3714.pos	2-Amino-2-methyloctanoic acid	C9H19NO2	0.257115	0.327558	0.957805	174.148	4.131	[M+H]+1
MP3719.pos	2-amino-decanoic acid	C10H21NO2	0.398518	0.465605	1.11827	188.164	4.528	[M+H]+1
MP3726.pos	2-[(2-methoxyphenyl)amino]nicotinic acid	C13H12N2O3	0.450257	0.511906	0.762111	245.091	4.257	[M+H]+1
MP3734.pos	N~2~-(1H-Indol-3-ylacetyl)-L-glutamine	C15H17N3O4	0.0902397	0.15013	0.863859	304.132	6.727	[M+H]+1
MP3737.pos	N2_N2-Dimethylguanosine	C12H17N5O5	0.00330905	0.014448	0.991469	312.129	2.25	[M+H]+1
MP3749.pos	2-(hydroxymethyl)-6-{[7-methoxy-2-(4-methoxyphenyl)-3,4-dihydro-2h-1-benzopyran-5-yl]oxy}oxane-3,4,5-triol	C23H28O9	0.000753262	0.00570512	1.33696	449.177	4.24	[M+H]+1
MP375.pos	5-Hydroxytryptophol	C10H11NO2	0.125304	0.187956	0.851592	178.086	1.183	[M+H]+1
MP3750.pos	Diethyl {[(2-hydroxyphenyl)amino]methylene}malonate	C14H17NO5	0.0391569	0.0776458	1.15114	280.117	4.151	[M+H]+1
MP3756.pos	Ferulamide	C10H11NO3	0.687533	0.716019	0.736874	176.07	4.179	[M+H-H2O]+1
MP3760.pos	Solanidine	C27H43NO	9.51e-05	0.0018194	1.29567	398.34	6.483	[M+H]+1
MP3769.pos	(1S,2R,5R,6R,10R,13S,15S)-5-[(2R,3E,5R)-5,6-Dimethyl-3-hepten-2-yl]-6,10-dimethyl-16,17-dioxapentacyclo[13.2.2.0~1,9~.0~2,6~.0~10,15~]nonadec-18-en-13-ol	C28H44O3	0.515789	0.56902	1.11829	429.335	9.229	[M+H]+1
MP3776.pos	D-Alanyl-D-tryptophan	C14H17N3O3	0.000223077	0.0026943	1.03303	276.133	3.458	[M+H]+1
MP3782.pos	N-(2-Furylmethyl)-2-(4-nitrophenyl)acetamide	C13H12N2O4	0.610319	0.646466	0.696934	302.113	3.503	[M+ACN+H]+1
MP3789.pos	Verrucarol	C15H22O4	0.393232	0.461168	0.771047	267.158	5.143	[M+H]+1
MP3801.pos	LW6	C26H29NO5	0.129197	0.191795	0.86194	436.216	4.348	[M+H]+1
MP381.pos	1-Stearoyl-sn-glycero-3-phosphocholine	C26H54NO7P	0.0041667	0.0169842	1.02657	524.369	8.062	[M+H]+1
MP3823.pos	N6-Isopentenyladenosine	C15H21N5O4	0.00343581	0.0147249	0.971377	336.165	4.202	[M+H]+1
MP3872.pos	val-gly-val	C12H23N3O4	0.00188692	0.0100276	1.06297	274.175	2.983	[M+H]+1
MP3892.pos	(1r,2r,12br,13as)-1-ethenyl-10,11-dihydroxy-2-{[(2r,3r,4s,5s,6r)-3,4,5-trihydroxy-6-(hydroxymethyl)oxan-2-yl]oxy}-1,2,3,7,8,12b,13,13a-octahydro-6-azatetraphen-5-one	C25H31NO9	0.00286482	0.0131895	1.16756	490.209	3.513	[M+H]+1
MP3897.pos	Disulfiram	C10H20N2S4	0.224255	0.295407	0.999636	297.057	7.285	[M+H]+1
MP39.pos	L-Valine	C5H11NO2	0.0139438	0.0385352	1.00705	118.086	0.666	[M+H]+1
MP390.pos	Feruloylputrescine	C14H20N2O3	0.0152114	0.0412437	1.00622	265.154	3.332	[M+H]+1
MP3912.pos	Trp-Leu	C17H23N3O3	0.000194778	0.00251589	1.00101	318.18	4.065	[M+H]+1
MP3920.pos	Helonioside B	C34H40O18	0.00126364	0.00810474	1.17982	754.253	4.736	[M+NH4]+1
MP3923.pos	Dubinidine	C15H17NO4	0.00253142	0.0123097	1.03969	276.122	3.36	[M+H]+1
MP3931.pos	Phenylacetylglycine	C10H11NO3	0.235653	0.30641	0.95211	194.08	3.692	[M+H]+1
MP3942.pos	(3r,3ar,5ar,8s,9s,10ar)-5a,8-dihydroxy-3-isopropyl-3a,8,9-trimethyl-octahydrocyclopenta[d]azulen-10-one	C19H32O3	0.352299	0.423125	0.82187	309.241	8.503	[M+H]+1
MP396.pos	Glutamylphenylalanine	C14H18N2O5	0.00154485	0.00915101	1.14915	295.128	3.457	[M+H]+1
MP3965.pos	decanamide	C10H21NO	0.584613	0.626371	0.560747	172.169	6.245	[M+H]+1
MP398.pos	4,5-dihydroxy-5-methoxycyclohexa-1,3-diene-1-carboxylic acid	C8H10O5	0.00259648	0.0123262	1.06814	169.049	3.865	[M+H-H2O]+1
MP3981.pos	2-Butenoic acid, 2-ethyl-, (Z)-	C6H10O2	0.0297679	0.0637884	1.0292	115.075	3.081	[M+H]+1
MP399.pos	Vanillin	C8H8O3	0.0201516	0.0485248	1.02401	153.054	4.228	[M+H]+1
MP3999.pos	7-Hydroxy-7-methyl-6-oxo-3-[(1E)-1-propen-1-yl]-6,7,8,8a-tetrahydro-1H-isochromen-8-yl 2,4-dihydroxy-6-methylbenzoate	C21H22O7	0.00511354	0.0191666	1.07401	387.143	4.472	[M+H]+1
MP4000.pos	Nardosinone	C15H22O3	0.523129	0.575071	0.934133	251.163	6.658	[M+H]+1
MP402.pos	L-Isoleucyl-D-phenylalanine	C15H22N2O3	0.000480301	0.00455796	1.13083	279.169	3.898	[M+H]+1
MP4030.pos	N_3_indolylacetyl_DL_aspartic_acid	C14H14N2O5	0.000249009	0.002859	1.29214	291.097	3.452	[M+H]+1
MP4036.pos	N-Cyclohexylpentanamide	C11H21NO	0.750983	0.776879	0.59251	184.169	2.142	[M+H]+1
MP4058.pos	HAD	C16H35N	0.030805	0.0654079	0.993721	242.283	6.426	[M+H]+1
MP4059.pos	(2E,4E,12Z)-N-(2-methylpropyl)octadeca-2,4,12-trienamide	C22H39NO	0.210569	0.282581	0.936636	334.309	7.538	[M+H]+1
MP4067.pos	(+)-ar-Turmerone	C15H20O	0.580494	0.622675	0.68309	217.158	5.951	[M+H]+1
MP4079.pos	N-((2-Hydroxy-3-oxo-2-(pent-2-en-1-yl)cyclopentyl)acetyl)isoleucine	C18H29NO5	0.0053681	0.0195778	1.08608	340.211	4.723	[M+H]+1
MP41.pos	2-Amino-1,3,4-octadecanetriol	C18H39NO3	0.0255353	0.0575008	1.02632	318.299	5.943	[M+H]+1
MP4102.pos	Indole	C8H7N	0.302199	0.374228	0.847797	118.065	4.59	[M+H]+1
MP4111.pos	PETROSELINIC ACID	C18H34O2	0.00121588	0.00790747	1.11891	324.289	6.357	[M+ACN+H]+1
MP4127.pos	RZ2670000	C10H22O6	0.0458352	0.0871712	1.02826	239.148	3.203	[M+H]+1
MP4138.pos	8-Methoxy-3-methyl-1-tetraphenol	C20H16O2	0.00502761	0.019127	1.05123	289.121	6.047	[M+H]+1
MP414.pos	Ala-Ile	C9H18N2O3	0.000143671	0.0021904	1.05817	203.138	2.177	[M+H]+1
MP4145.pos	2-{[4-(4-hydroxy-2,6,6-trimethylcyclohex-1-en-1-yl)but-3-yn-2-yl]oxy}-6-(hydroxymethyl)oxane-3,4,5-triol	C19H30O7	0.0113352	0.0332545	1.02216	371.205	3.698	[M+H]+1
MP4151.pos	Sulcatol	C8H16O	0.923489	0.929107	0.437654	129.127	6.71	[M+H]+1
MP417.pos	Dihydrothymine	C5H8N2O2	0.0510137	0.0945074	0.977702	129.065	0.591	[M+H]+1
MP4177.pos	Argininosuccinic acid	C10H18N4O6	0.0139638	0.0385352	1.08989	291.133	3.207	[M+H]+1
MP42.pos	Choline	C5H13NO	0.00415444	0.0169842	1.1031	104.107	0.573	[M+H]+1
MP4202.pos	(2s,3s,4s)-3,4-dihydroxy-6-methoxy-7-methylidene-2-[(1e,3e)-penta-1,3-dien-1-yl]-2h,3h,4h-pyrano[2,3-c]pyrrol-5-one	C14H17NO5	0.0334949	0.0693769	1.01984	280.117	3.846	[M+H]+1
MP4212.pos	(6s,7s,8s)-1,5-dimethyl-8-(2-{[(2s,3r,4s,5s,6r)-3,4,5-trihydroxy-6-(hydroxymethyl)oxan-2-yl]oxy}propan-2-yl)tricyclo[4.4.0.02,?]dec-4-en-3-one	C21H32O7	0.0388739	0.0774148	1.09667	397.221	4.622	[M+H]+1
MP4224.pos	Prespatane	C15H24	0.00673261	0.022686	1.20555	205.194	5.674	[M+H]+1
MP4235.pos	(1s)-2-(acetyloxy)-1-{5-[(5e)-hept-5-en-1,3-diyn-1-yl]thiophen-2-yl}ethyl acetate	C17H16O4S	0.00665547	0.0225076	1.05852	317.08	6.437	[M+H]+1
MP4245.pos	butyl 2-methyl-butanoate	C9H18O2	0.0644322	0.113704	1.0518	141.127	5.31	[M+H-H2O]+1
MP4247.pos	5-hydroxy-3-(hydroxymethyl)-6-isopropyl-4-oxocyclohex-2-en-1-yl acetate	C12H18O5	0.470238	0.531374	0.751867	243.122	3.611	[M+H]+1
MP4248.pos	2,3-Dihydroindol-1-Yl-(2-Thiophen-3-Yl-1,3-Thiazol-4-Yl)methanone	C16H12N2OS2	0.000764134	0.00570512	1.25428	313.048	3.55	[M+H]+1
MP4249.pos	4,5-diethyl-3-hexylbenzene-1,2-dicarboxylic acid	C18H26O4	0.654975	0.688278	0.699126	307.189	6.289	[M+H]+1
MP4264.pos	7-oxo-11E,13-Tetradecadienoic acid	C14H22O3	3.18e-05	0.000838692	1.15092	239.163	4.482	[M+H]+1
MP4273.pos	(3R,4R)-4-[(3,4-dimethoxyphenyl)methyl]-3-[(4-hydroxy-3-methoxyphenyl)methyl]oxolan-2-one	C21H24O6	0.150103	0.215972	0.965668	373.163	5.911	[M+H]+1
MP4277.pos	Gln-Phe	C14H19N3O4	0.00909242	0.0284712	0.931391	294.144	3.011	[M+H]+1
MP4284.pos	3-(Ethoxycarbonyl)-4-methyl-1H-pyrrole-2-carboxylic acid	C9H11NO4	0.599772	0.639665	0.75038	198.075	0.654	[M+H]+1
MP4290.pos	(1S,5R,9R,13R)-1,5,9-trimethyl-11,14,15,16-tetraoxatetracyclo[10.3.1.0a?′,?a?l.0a??,?a?l]hexadecan-10-one	C15H22O5	0.00186405	0.00996687	1.17764	283.153	4.342	[M+H]+1
MP430.pos	gamma-Glutamylglutamine	C10H17N3O6	0.111734	0.174316	0.971674	276.118	0.595	[M+H]+1
MP4302.pos	(3z,4r)-3-(2h-1,3-benzodioxol-5-ylmethylidene)-4-[(4-hydroxy-3-methoxyphenyl)methyl]oxolan-2-one	C20H18O6	0.0191472	0.0472331	1.00658	355.116	3.972	[M+H]+1
MP4303.pos	Isoorientin 3'-O-glucuronide	C27H28O17	0.0862727	0.145088	1.02029	625.147	5.583	[M+H]+1
MP4319.pos	9S,10S,11R-trihydroxy-12Z,15Z-octadecadienoic acid	C18H32O5	0.0911278	0.151068	1.08246	329.231	6.187	[M+H]+1
MP4327.pos	4-one	C9H14O2	0.214175	0.286182	0.674326	331.187	6.289	[2M+Na]+1
MP4337.pos	Aflatoxin G1	C17H12O7	0.363299	0.433164	0.980897	329.062	7.604	[M+H]+1
MP4347.pos	L-Dopa	C9H11NO4	0.151922	0.217671	0.941534	198.075	3.486	[M+H]+1
MP4354.pos	5-Oxoprolylphenylalanine	C14H16N2O4	0.000216281	0.0026466	1.32211	277.117	4.044	[M+H]+1
MP4355.pos	7-Hydroxy-4-methylcarbostyryl	C10H9NO2	0.194968	0.265476	0.839018	176.07	3.285	[M+H]+1
MP4358.pos	Sedanolide	C12H18O2	0.632902	0.667345	0.634144	195.137	5.648	[M+H]+1
MP4361.pos	6-hydroxy-3-(3-hydroxy-4-{[3,4,5-trihydroxy-6-({[3,4,5-trihydroxy-6-(hydroxymethyl)oxan-2-yl]oxy}methyl)oxan-2-yl]oxy}phenyl)-5,7-dimethoxy-4H-chromen-4-one	C29H34O17	0.322759	0.394436	0.806748	655.184	4.288	[M+H]+1
MP4379.pos	3-(1-Isobutyryl-4-methyl-3-oxocyclohexyl)butanoic acid	C15H24O4	0.445325	0.508162	0.845909	269.174	5.132	[M+H]+1
MP4400.pos	(2s,3r,4s,5s,6r)-2-{[4-(2h-1,3-benzodioxol-5-yl)-2-(hydroxymethyl)-6,7-dimethoxy-3-methylnaphthalen-1-yl]oxy}-6-(hydroxymethyl)oxane-3,4,5-triol	C27H30O11	0.157854	0.223446	0.974677	531.184	3.943	[M+H]+1
MP4403.pos	13-Octadecenoic acid	C18H34O2	0.364922	0.434542	0.863299	283.262	7.859	[M+H]+1
MP441.pos	PC(18:2(9Z,12Z)/17:1(9Z))	C43H80NO8P	0.223236	0.2949	0.854749	770.574	8.28	[M+H]+1
MP4419.pos	7-{[(2S,3R,4S,5S,6R)-4,5-dihydroxy-6-(hydroxymethyl)-3-{[(2S,3R,4R,5R,6S)-3,4,5-trihydroxy-6-methyloxan-2-yl]oxy}oxan-2-yl]oxy}-5-hydroxy-2-(4-hydroxyphenyl)-3-{[(2S,3R,4S,5S,6R)-3,4,5-trihydroxy-6-({[(2R,3R,4R,5R,6S)-3,4,5-trihydroxy-6-methyloxan-2-yl]oxy}methyl)oxan-2-yl]oxy}-4H-chromen-4-one	C39H50O24	0.00637323	0.0217908	1.11798	903.273	3.322	[M+H]+1
MP4450.pos	(2R,5R,6R)-3-[(1E,3E)-hepta-1,3-dien-1-yl]-5,6-dihydroxy-2-(hydroxymethyl)cyclohexan-1-one	C14H22O4	0.0430643	0.0834371	1.09289	255.158	5.368	[M+H]+1
MP4456.pos	2,6-Dimethoxyhydroquinone	C8H10O4	0.121501	0.184333	1.01213	171.065	2.16	[M+H]+1
MP4478.pos	2-acetamido-3-(4-methoxyphenyl)propanoic acid	C12H15NO4	0.229044	0.300862	0.81938	238.107	1.327	[M+H]+1
MP4487.pos	4-(4-hydroxy-2,2,6-trimethyl-6-{[(2S,3R,4S,5S,6R)-3,4,5-trihydroxy-6-(hydroxymethyl)oxan-2-yl]oxy}cyclohexylidene)but-3-en-2-one	C19H30O8	0.000206062	0.00261353	1.10568	387.2	3.74	[M+H]+1
MP4490.pos	Glu-Thr	C9H16N2O6	0.000610995	0.00526135	1.2437	290.134	0.664	[M+ACN+H]+1
MP4491.pos	Cyanidin	C15H10O6	0.000677747	0.00552899	1.26052	287.054	3.885	[M+H]+1
MP4505.pos	PAz-PC	C33H64NO10P	0.0460779	0.0872758	1.0296	666.431	7.805	[M+H]+1
MP4510.pos	Micotiazone	C9H9NO2	0.0111585	0.0329441	1.01617	164.07	4.76	[M+H]+1
MP4512.pos	Haemodoronol	C21H16O4	0.484013	0.542328	0.760108	333.111	4.944	[M+H]+1
MP453.pos	sphinganine	C18H39NO2	0.0163979	0.0429952	1.04579	302.304	6.2	[M+H]+1
MP4531.pos	Decamethylcyclopentasiloxane	C10H30O5Si5	0.49316	0.548611	0.687083	371.1	8.336	[M+H]+1
MP4556.pos	2-Methyl-S-benzothiazole	C8H7NS2	0.426359	0.490129	0.83575	182.009	6.53	[M+H]+1
MP4557.pos	5-Oxoprolyltyrosine	C14H16N2O5	0.000277201	0.00296401	1.0639	293.112	3.289	[M+H]+1
MP4562.pos	phe-thr	C13H18N2O4	0.000962798	0.00653578	1.0312	267.133	1.254	[M+H]+1
MP4573.pos	deferrioxamine E	C27H48N6O9	0.230973	0.302969	1.10682	601.353	4.049	[M+H]+1
MP4575.pos	Hexadecanamide	C16H33NO	0.781152	0.801845	0.687316	256.263	8.286	[M+H]+1
MP459.pos	trans-Zeatin	C10H13N5O	0.608322	0.646185	0.843404	220.117	2.163	[M+H]+1
MP4592.pos	Rhamnetin	C16H12O7	0.0375245	0.0755364	1.12363	317.064	3.947	[M+H]+1
MP4593.pos	N~5~-Carbamoyl-N~2~-(phenylacetyl)ornithine	C14H19N3O4	0.00716725	0.0238055	1.39107	294.144	3.274	[M+H]+1
MP4598.pos	(2S)-5-Amino-2-{[(2R)-2-ammonio-4-methylpentanoyl]amino}-5-oxopentanoate	C11H21N3O4	0.00573602	0.0201302	1.09973	260.16	0.991	[M+H]+1
MP460.pos	L-Threonine	C4H9NO3	0.0271162	0.0599004	1.10125	120.065	0.582	[M+H]+1
MP4609.pos	1-[4-hydroxy-3-(3-methylbut-2-en-1-yl)phenyl]ethan-1-one	C13H16O2	0.00118123	0.00773625	1.13802	205.122	4.502	[M+H]+1
MP4612.pos	5-(6-hydroxy-6-methyloctyl)-2,5-dihydrofuran-2-one	C13H22O3	0.478769	0.539049	0.876589	227.163	3.612	[M+H]+1
MP4616.pos	9-hydroxy linoleoylethanolamide	C20H37NO3	0.113382	0.17545	1.1001	340.283	5.634	[M+H]+1
MP4662.pos	3-O-feruloyl-D-quinic acid	C17H20O9	0.0110041	0.0328007	0.945841	369.117	3.721	[M+H]+1
MP4665.pos	5-(2,12-dihydroxytridecyl)benzene-1,3-diol	C19H32O4	0.572774	0.616122	0.794651	325.236	7.078	[M+H]+1
MP4666.pos	Triethylene glycol	C6H14O4	0.0457923	0.0871712	0.92767	151.096	1.112	[M+H]+1
MP4669.pos	5-Oxoprolylproline	C10H14N2O4	0.0020632	0.0106599	1.09277	227.102	2.203	[M+H]+1
MP4674.pos	{1-[(2r,3r,4s,5s,6r)-3,4,5-trihydroxy-6-(hydroxymethyl)oxan-2-yl]indol-3-yl}acetic acid	C16H19NO7	0.0185624	0.046406	0.953619	338.122	3.844	[M+H]+1
MP4687.pos	Ethyl 3,4,5-trimethoxybenzoate	C12H16O5	0.0702424	0.122104	0.733903	241.106	4.569	[M+H]+1
MP471.pos	3-(2-Hydroxyethyl)indole	C10H11NO	0.328036	0.400358	0.826334	162.091	4.744	[M+H]+1
MP4722.pos	3-Hydroxyanthranilic acid	C7H7NO3	0.264081	0.334599	0.757975	154.049	3.051	[M+H]+1
MP4728.pos	9h-pyrido[3,4-b]indol-1-ylmethanol	C12H10N2O	0.00109319	0.00721042	1.35529	199.086	3.667	[M+H]+1
MP4736.pos	N-(2-Chloro-6-fluorobenzyl)ethanamine	C9H11ClFN	2.59e-05	0.000838692	1.35659	188.063	3.243	[M+H]+1
MP474.pos	L-Isoleucyl-L-alanine	C9H18N2O3	0.000148963	0.00219897	1.10435	203.138	1.045	[M+H]+1
MP4767.pos	5-hydroxy-2-(4-hydroxyphenyl)-6-methoxy-7-{[(2S,3R,4S,5S,6R)-3,4,5-trihydroxy-6-(hydroxymethyl)oxan-2-yl]oxy}-4H-chromen-4-one	C22H22O11	5.94e-05	0.00125548	1.06077	463.122	4.405	[M+H]+1
MP478.pos	3,8-dihydroxy-3-methyl-2,4-dihydrobenzo[a]anthracene-1,7,12-trione	C19H14O5	0.226474	0.297908	0.836773	323.09	4.814	[M+H]+1
MP4781.pos	(3S,3aS,5aR,9R,9aS,9bS)-9-hydroxy-3,5a,9-trimethyl-2H,3H,3aH,4H,5H,5aH,6H,9H,9aH,9bH-naphtho[1,2-b]furan-2,6-dione	C15H20O4	0.198357	0.26891	0.731519	265.143	4.955	[M+H]+1
MP4784.pos	Norharman	C11H8N2	0.255601	0.326377	0.994179	169.075	3.676	[M+H]+1
MP4802.pos	2-(2h-1,3-benzodioxol-5-yl)-3-hydroxyfuro[2,3-h]chromen-4-one	C18H10O6	0.0263866	0.0588477	0.960544	323.054	5.59	[M+H]+1
MP4803.pos	N-2-Hydroxycyclopentyladenosine	C15H21N5O5	0.00326793	0.0144037	1.0356	352.16	3.454	[M+H]+1
MP4810.pos	3-Indoleacetamide	C10H10N2O	0.0500883	0.093351	1.21837	175.086	1.135	[M+H]+1
MP4826.pos	(2r)-1-(tert-butylamino)-3-(2-cyclopentylphenoxy)propan-2-ol	C18H29NO2	0.216867	0.288948	0.813269	292.226	6.608	[M+H]+1
MP484.pos	2,2'-(Tetradecylimino)diethanol	C18H39NO2	0.0267631	0.0594025	0.983355	302.304	5.918	[M+H]+1
MP4844.pos	N-Methylsecoglaucine	C22H27NO4	0.000240382	0.00282981	1.1419	370.196	3.765	[M+H]+1
MP4846.pos	Isoquinoline	C9H7N	0.0452791	0.0867312	1.02377	130.065	4.274	[M+H]+1
MP4865.pos	p-ethylstyrene	C10H12	0.00162331	0.00945956	1.07325	133.101	4.194	[M+H]+1
MP488.pos	L-Glutamic acid	C5H9NO4	0.000544601	0.00490766	1.07528	148.06	0.581	[M+H]+1
MP4889.pos	13,14-dihydro-15-keto-tetranor Prostaglandin E2	C16H26O5	0.00387014	0.016068	1.1271	299.184	4.62	[M+H]+1
MP49.pos	Adenosine	C10H13N5O4	0.000269759	0.00296401	1.11758	268.103	0.813	[M+H]+1
MP490.pos	(1R,3R,5R,7S,8R,9S)-3,8-epoxy-1-O-methyl-5-hydroxyvalechlorine	C13H17ClO6	0.489005	0.547262	0.772464	305.08	5.424	[M+H]+1
MP4906.pos	Jasmone	C11H16O	0.0349441	0.0714241	1.20297	165.127	4.878	[M+H]+1
MP491.pos	5-Hydroxy-1H-naphtho[2,1,8-mna]xanthen-1-one	C19H10O3	0.00554574	0.0198689	1.00758	287.069	6.632	[M+H]+1
MP4913.pos	Dicyclohexylamine	C12H23N	0.406587	0.472658	0.780982	182.19	4.155	[M+H]+1
MP4914.pos	5-oxo-6E,8Z-tetradecadienoic acid	C14H22O3	0.104169	0.167572	1.14818	239.163	4.405	[M+H]+1
MP4915.pos	P-LGD2-PC	C44H80NO11P	0.00980741	0.0299046	1.0485	830.551	7.675	[M+H]+1
MP492.pos	t17:0 phytosphingosine	C17H37NO3	0.00913702	0.0285149	1.15995	304.284	5.733	[M+H]+1
MP494.pos	(2R,3R,8S,15R)-2,8-bis(3,4-dihydroxyphenyl)-3,4-dihydro-2H,14H-8,14-methanochromeno[7,8-d][1,3]benzodioxocine-3,5,11,13,15-pentol	C30H24O12	0.108305	0.171008	0.99182	577.132	4.152	[M+H]+1
MP4953.pos	Fortuneanoside (-)-G	C20H22O10	0.245749	0.317426	0.893086	423.127	3.286	[M+H]+1
MP4954.pos	(2-isopropyl-5-methylphenyl)acetic acid	C12H16O2	0.105509	0.168436	0.997024	193.122	3.572	[M+H]+1
MP496.pos	Picolinic acid	C6H5NO2	0.750282	0.776879	0.692045	124.039	0.759	[M+H]+1
MP4977.pos	DiMNF	C21H16O4	0.300756	0.372937	0.8103	333.111	5.897	[M+H]+1
MP4988.pos	N-palmitoyl GABA	C20H39NO3	0.000548126	0.00490766	1.18442	342.299	8.227	[M+H]+1
MP5.pos	Erucamide	C22H43NO	0.314213	0.385512	0.800234	338.341	9.306	[M+H]+1
MP50.pos	Sphinganine (C17 base)	C17H37NO2	0.856221	0.86647	0.482753	288.289	5.693	[M+H]+1
MP5000.pos	Sphingosine (d18:1)	C18H37NO2	0.388767	0.457084	0.813807	300.289	8.244	[M+H]+1
MP5031.pos	TI3767000	C14H16O3	0.313814	0.385512	0.723846	233.116	4.867	[M+H]+1
MP504.pos	UNII:67GL43KSFC	C13H20O	0.8467	0.85964	0.656815	193.158	5.153	[M+H]+1
MP5053.pos	17-Estradiol	C18H24O2	0.00258516	0.0123262	1.26481	273.184	6.554	[M+H]+1
MP5054.pos	Indole-3-acetyl-L-tryptophan	C21H19N3O3	0.140793	0.20459	0.894793	362.149	4.537	[M+H]+1
MP507.pos	4-Hydroxycoumarin	C9H6O3	0.00429056	0.0172737	0.85313	195.065	4.302	[M+H+MeOH]+1
MP5089.pos	4-methoxy-6-(prop-2-en-1-yl)-2H-1,3-benzodioxole	C11H12O3	0.0764123	0.130392	1.03662	193.085	4.933	[M+H]+1
MP511.pos	Norsalsolinol	C9H11NO2	0.0017384	0.00962331	1.06636	166.086	0.662	[M+H]+1
MP5124.pos	6,7-dimethyl-1-[(1s,2r,3r,4r)-1,2,3,4,5-pentahydroxypentyl]-4h-quinoxaline-2,3-dione	C15H20N2O7	5.12e-05	0.00116077	1.21335	341.133	2.988	[M+H]+1
MP513.pos	MFCD00151985	C10H9NO	0.101385	0.164265	0.984578	160.075	3.283	[M+H]+1
MP5148.pos	6-(1-Naphthyl)-5-nitro-2-piperidinone	C15H14N2O3	0.00175118	0.00963666	1.15582	271.107	3.547	[M+H]+1
MP5151.pos	Methyl indole-3-acetate	C11H11NO2	0.00724183	0.0238826	0.944885	190.086	4.704	[M+H]+1
MP5152.pos	2-[(2R,4aR,8R,8aR)-8-hydroxy-4a,8-dimethyl-decahydronaphthalen-2-yl]prop-2-enoic acid	C15H24O3	0.757148	0.780651	0.528687	253.179	6.548	[M+H]+1
MP5156.pos	Mesterolone	C20H32O2	0.122087	0.18462	0.913124	305.247	8.021	[M+H]+1
MP516.pos	Lauryldimethylamine oxide	C14H31NO	0.667985	0.698792	0.771888	230.247	5.487	[M+H]+1
MP5160.pos	1,6-Dioxacyclohexadecane-7,16-dione	C14H24O4	0.0163356	0.0429952	1.00109	257.174	4.088	[M+H]+1
MP5162.pos	N-[3-(Dimethylamino)propyl]dodecanamide	C17H36N2O	0.383275	0.452342	0.755252	285.289	5.468	[M+H]+1
MP5165.pos	5-hydroxy-8-(2-hydroxypropan-2-yl)-6-(2-methylbutanoyl)-4-phenyl-8h,9h-furo[2,3-h]chromen-2-one	C25H26O6	0.00171777	0.00962331	1.25585	423.178	3.691	[M+H]+1
MP5169.pos	beta-Carboline-1-carboxylic Acid	C12H8N2O2	0.00529262	0.0194842	1.05324	213.065	3.463	[M+H]+1
MP5189.pos	2-[2-(2-acetamido-4-methylpentanamido)propanamido]-3-hydroxypropanoic acid	C14H25N3O6	0.000791815	0.00570843	1.12573	332.18	1.901	[M+H]+1
MP5190.pos	15-HETE-VA	C28H41NO4	0.119288	0.182164	1.06764	456.309	7.841	[M+H]+1
MP5192.pos	Ethyl furaneol	C7H10O3	0.000486064	0.00456605	1.09926	285.133	4.008	[2M+H]+1
MP5194.pos	N-Acetyl-L-phenylalanine	C11H13NO3	0.00616615	0.021239	1.2234	208.096	4.259	[M+H]+1
MP5211.pos	Rhoifolin	C27H30O14	0.679159	0.708887	0.648782	579.178	6.663	[M+H]+1
MP5219.pos	4-Amino-2-hydroxy-5-{[1-hydroxy-1-(2-oxobicyclo[4.1.0]hept-3-en-1-yl)-2-propanyl]amino}-5-oxopentanoic acid	C15H22N2O6	0.716245	0.744254	0.918744	327.154	3.414	[M+H]+1
MP5243.pos	(3Z)-3-Butylidene-6,7-dihydroxy-4,5,6,7-tetrahydro-2-benzofuran-1(3H)-one	C12H16O4	0.128445	0.191126	1.06108	225.111	4.36	[M+H]+1
MP5249.pos	Citral	C10H16O	0.00321768	0.0143179	1.12041	135.116	3.8	[M+H-H2O]+1
MP5253.pos	3-(Trifluoromethyl)phenylalanine	C10H10F3NO2	0.0241438	0.0554413	0.974886	489.128	4.235	[2M+Na]+1
MP5262.pos	Gly-Trp	C13H15N3O3	0.579185	0.621989	0.594523	262.118	3.399	[M+H]+1
MP5266.pos	3,4,5-trihydroxy-6-(hydroxymethyl)oxan-2-yl 3,4-dihydroxy-2-methylidenebutanoate	C11H18O9	0.0150075	0.0408389	1.01162	295.101	3.96	[M+H]+1
MP5276.pos	Paxisterol_120160	C28H42O4	0.311002	0.383088	1.07139	443.314	7.906	[M+H]+1
MP5282.pos	3,5-dimethylorsellinic acid	C10H12O4	0.0014999	0.00907599	1.23582	197.08	3.955	[M+H]+1
MP5285.pos	3,7-dimethyl-6-(3-{[3,4,5-trihydroxy-6-(hydroxymethyl)oxan-2-yl]oxy}butyl)-3h,3ah,4h,7h,8h,8ah-cyclohepta[b]furan-2-one	C21H34O8	0.0201926	0.0485248	1.04037	415.231	4.05	[M+H]+1
MP5288.pos	Isophorone	C9H14O	0.273648	0.344841	1.01963	139.111	5.083	[M+H]+1
MP5289.pos	Asn-Tyr	C13H17N3O5	0.000147007	0.00219897	1.14555	296.123	1.148	[M+H]+1
MP5301.pos	Methyl (2E)-4-oxo-2-pentenoate	C6H8O3	0.199466	0.269628	0.944709	129.054	4.678	[M+H]+1
MP531.pos	PA(18:2(9Z,12Z)/0:0)	C21H39O7P	0.147685	0.213603	0.989026	435.249	7.051	[M+H]+1
MP5313.pos	MN-18	C23H23N3O	0.00506833	0.0191607	1.25838	358.196	3.307	[M+H]+1
MP5340.pos	(2s,3r)-2,6-dihydroxy-4-methoxy-3-{[(2s,3r,4s,5s,6r)-3,4,5-trihydroxy-6-(hydroxymethyl)oxan-2-yl]oxy}-2h-pyridine-3-carbonitrile	C13H18N2O9	0.000109008	0.00184322	1.26057	347.111	3.683	[M+H]+1
MP5344.pos	Euscapholide	C8H12O3	0.0250656	0.057022	1.2195	157.085	3.894	[M+H]+1
MP5348.pos	(4aS,5R,6S,8aS)-5-[(3E)-5-Methoxy-3-methyl-5-oxo-3-penten-1-yl]-5,6,8a-trimethyl-3,4,4a,5,6,7,8,8a-octahydro-1-naphthalenecarboxylic acid	C21H32O4	0.0628338	0.11216	0.957057	349.236	6.764	[M+H]+1
MP5352.pos	(3s,5r)-3-hydroxy-5-[(2r)-2-hydroxy-2-[(2s)-9-oxo-2h,3h-[1,4]dioxino[2,3-h]chromen-2-yl]propyl]-3-methyloxolan-2-one	C19H20O8	0.00557517	0.0198689	1.01353	377.122	3.574	[M+H]+1
MP5353.pos	Arachidonoyl amide	C20H33NO	0.482925	0.541762	0.707995	304.262	8.6	[M+H]+1
MP5359.pos	Nigellidine	C18H18N2O2	0.00437726	0.0174715	1.25511	295.143	4.071	[M+H]+1
MP538.pos	L-Histidine	C6H9N3O2	0.442626	0.50617	0.811372	156.076	0.499	[M+H]+1
MP539.pos	N-(3,4-Dihydroxybenzoyl)tyramine	C15H15NO4	0.00156706	0.00922385	1.09914	274.107	4.167	[M+H]+1
MP5392.pos	(10s)-10-(hydroxymethyl)-8-oxatricyclo[10.4.0.02,?]hexadeca-1(16),2,4,6,12,14-hexaene-5,10,14,15-tetrol	C16H16O6	0.0727565	0.125071	0.971092	305.101	4.597	[M+H]+1
MP5405.pos	l-(+)-Isoleucine betaine	C9H19NO2	0.000105789	0.00182843	1.33765	174.148	1.145	[M+H]+1
MP5406.pos	(3as,6ar,8s,9ar,9bs)-3,6,9-trimethylidene-2-oxo-octahydroazuleno[4,5-b]furan-8-yl (2s)-2-amino-3-methylbutanoate	C20H27NO4	0.0636969	0.11305	0.952706	346.196	3.257	[M+H]+1
MP542.pos	Palmitoyl Serinol	C19H39NO3	0.490653	0.547584	0.841598	330.299	6.255	[M+H]+1
MP5421.pos	STA-21	C19H14O4	0.268581	0.339838	0.952742	307.095	4.696	[M+H]+1
MP5428.pos	NSC 3363	C10H18O4	0.0336801	0.0696055	1.09953	185.117	3.029	[M+H-H2O]+1
MP5440.pos	5-[2-(1-amino-2-methylpropan-2-yl)-5-(2-aminopyrimidin-4-yl)-1H-imidazol-4-yl]-2-chlorophenol	C17H19ClN6O	0.00927738	0.0288561	0.978834	359.133	3.502	[M+H]+1
MP5453.pos	7,8-Dihydroxy-3,5,7-trimethyl-8,8a-dihydro-1H-isochromen-6-one	C12H16O4	0.0129696	0.0366399	1.08443	225.111	4.423	[M+H]+1
MP548.pos	Jasmonic acid L-isoleucine conjugate	C18H29NO4	0.00310211	0.0139833	1.21274	324.216	5.875	[M+H]+1
MP5484.pos	3-Methyl-1-adamantanecarboxylic acid	C12H18O2	0.00630109	0.0216237	0.985728	195.137	5.714	[M+H]+1
MP5499.pos	Asimicilone	C16H15NO4	0.0234203	0.0541812	0.942748	286.106	3.466	[M+H]+1
MP5501.pos	3-Methoxytyramine	C9H13NO2	0.0334583	0.0693769	0.952411	168.101	1.193	[M+H]+1
MP551.pos	epsilon-Amino-alpha-ketocarproic acid	C6H11NO3	0.776259	0.79947	0.607087	146.081	0.794	[M+H]+1
MP5513.pos	(2R,3R,3aR,5R)-5,7-dimethoxy-2-(7-methoxy-1,3-benzodioxol-5-yl)-3-methyl-3a-prop-2-enyl-2,3,4,5-tetrahydro-1-benzofuran-6-one	C22H26O7	0.106677	0.16959	0.953842	403.174	5.072	[M+H]+1
MP5514.pos	piperonyl acetate	C10H10O4	0.121429	0.184333	0.917896	195.065	3.424	[M+H]+1
MP5521.pos	3-(Hexopyranosyloxy)-2,6,23-trihydroxyolean-12-en-28-oic acid	C36H58O11	0.067349	0.118179	1.07977	667.402	5.152	[M+H]+1
MP5546.pos	(2R)-methyl 3-methyl-2-(2-((4-methyl-2-oxo-2H-chromen-7-yl)oxy)acetamido)pentanoate	C19H23NO6	0.255837	0.326377	0.8011	362.159	3.722	[M+H]+1
MP5560.pos	15-isoLG hydroxylactam-ethanolamine	C22H35NO6	0.415127	0.480184	1.13259	410.25	4.986	[M+H]+1
MP557.pos	PC(P-18:1(9Z)/16:0)	C42H82NO7P	0.305513	0.377828	0.861219	744.587	8.276	[M+H]+1
MP5583.pos	DDAO	C12H27NO	0.0284533	0.061827	1.00486	202.216	4.987	[M+H]+1
MP5586.pos	N-Acetyl-L-aspartic acid	C6H9NO5	0.237335	0.306984	0.821262	176.055	0.876	[M+H]+1
MP5596.pos	(2s)-2-hydroxy-3-{[(2r,3r,4s,5r,6r)-3,4,5-trihydroxy-6-(hydroxymethyl)oxan-2-yl]oxy}propyl hexadecanoate	C25H48O9	0.00168656	0.00962331	1.10471	493.335	7.749	[M+H]+1
MP56.pos	6-Methylquinoline	C10H9N	0.0610092	0.109534	1.21819	144.08	3.335	[M+H]+1
MP5605.pos	5-hydroxy-2-(4-hydroxy-3-methoxyphenyl)-6-methoxy-7-{[(2S,3R,4S,5S,6R)-3,4,5-trihydroxy-6-(hydroxymethyl)oxan-2-yl]oxy}-4H-chromen-4-one	C23H24O12	0.000842901	0.00593862	1.19219	493.132	4.401	[M+H]+1
MP5623.pos	Ser-Trp	C14H17N3O4	0.0183737	0.0462674	0.941855	292.128	3.386	[M+H]+1
MP563.pos	3R-aminononanoic acid	C9H19NO2	0.000898481	0.00618954	1.14772	174.148	3.449	[M+H]+1
MP5630.pos	Corticosterone	C21H30O4	0.555331	0.602634	0.55665	347.218	7.221	[M+H]+1
MP5633.pos	Oleoyl ethanolamide	C20H39NO2	0.560552	0.607591	0.799317	326.304	8.158	[M+H]+1
MP5637.pos	(2r,3r,4s,5s,6r)-2-{[(1s,17s,18s,19r)-17-hydroxy-5,7-dioxa-12-azapentacyclo[10.6.1.02,1?.0?,?.01?,1?]nonadeca-2,4(8),9,15-tetraen-18-yl]oxy}-6-(hydroxymethyl)oxane-3,4,5-triol	C22H27NO9	0.194373	0.265476	0.922921	450.174	3.512	[M+H]+1
MP5643.pos	Glabone	C18H12O4	0.00825544	0.0264517	0.971594	293.08	5.343	[M+H]+1
MP5644.pos	Inumakilactone D	C18H22O8	0.0447433	0.0859737	1.01873	367.14	6.246	[M+H]+1
MP5648.pos	Tabulalide A	C34H40O17	0.00600936	0.0208534	1.12824	721.225	5.478	[M+H]+1
MP5651.pos	1,6-Dihydroxyphenazine	C12H8N2O2	0.542428	0.591978	0.776455	213.065	3.852	[M+H]+1
MP567.pos	Pelargonidin	C15H10O5	0.00451761	0.0177273	1.05486	288.089	2.275	[M+NH4]+1
MP5712.pos	Apocynin	C9H10O3	0.105482	0.168436	0.858843	167.07	4.378	[M+H]+1
MP5724.pos	5,7-dioxa-12-azapentacyclo[10.6.1.0?,?aa?°.0a?′,a??.0?a?l,?aa??]nonadeca-2,4(8),9,17-tetraene-15,16-diol	C16H17NO4	2.61e-05	0.000838692	1.12176	288.122	2.826	[M+H]+1
MP5737.pos	Vitexin 2''-O-(E)-ferulate	C31H28O13	0.0230466	0.0535834	1.07264	609.152	5.002	[M+H]+1
MP5754.pos	Indole-3-acetyl-L-valine	C15H18N2O3	0.00259777	0.0123262	1.04525	275.138	3.99	[M+H]+1
MP5757.pos	telisatin A	C20H15NO4	0.00879218	0.0277177	1.12411	334.106	5.388	[M+H]+1
MP5777.pos	Chrysoeriol 7,4'-diglucuronide	C28H28O18	0.000117366	0.00191492	1.18653	653.141	6.261	[M+H]+1
MP5785.pos	N,N-Bis(2-hydroxyethyl)dodecanamide	C16H33NO3	0.967247	0.969928	0.343231	288.252	6.649	[M+H]+1
MP5792.pos	Demethylmultiorthoquinone	C19H18O3	0.0215939	0.0511	1.01239	295.132	4.992	[M+H]+1
MP584.pos	gamma-Glutamyltyrosine	C14H18N2O6	0.0285349	0.061859	1.02039	311.123	1.971	[M+H]+1
MP585.pos	4-(2,6,6-Trimethyl-3-oxo-1-cyclohexen-1-yl)-2-butanyl beta-D-glucopyranoside	C19H32O7	0.0261234	0.0585416	1.00024	373.221	4.11	[M+H]+1
MP5852.pos	alpha-D-Glucopyranosyl-(1->4)-alpha-D-glucopyranosyl-(1->4)-alpha-D-glucopyranosyl-(1->4)-beta-D-glucopyranose	C24H42O21	0.0111386	0.0329441	1.08415	667.226	4.618	[M+H]+1
MP586.pos	2,4-Pentadienoic acid, 5-[(1R,3S,5R,8S)-3-(beta-D-glucopyranosyloxy)-8-hydroxy-1,5-dimethyl-6-oxabicyclo[3.2.1]oct-8-yl]-3-methyl-, (2Z,4E)-	C21H32O10	0.0198658	0.0481124	1.24666	462.232	3.391	[M+NH4]+1
MP5862.pos	(2r)-2,3-dihydroxypropyl pentadecanoate	C18H36O4	0.0334252	0.0693769	1.09193	317.268	6.798	[M+H]+1
MP5867.pos	2(1H)-Naphthalenone, 6-(hexopyranosyloxy)-3,4,4a,5,6,8a-hexahydro-4,7-dimethyl-1-(1-methylethyl)-	C21H34O7	0.0985865	0.16057	0.885845	399.236	4.283	[M+H]+1
MP5890.pos	Robinetin	C15H10O7	0.000731697	0.00570512	0.933176	303.049	3.992	[M+H]+1
MP5896.pos	loliolide	C11H16O3	0.550461	0.599448	0.654218	197.117	4.564	[M+H]+1
MP59.pos	2-Hydroxyphenylalanine	C9H11NO3	0.0186888	0.0464935	0.941901	182.08	0.685	[M+H]+1
MP5903.pos	1-acetylcyclohexene	C8H12O	0.175018	0.242213	0.881885	125.096	4.207	[M+H]+1
MP591.pos	7-[(3,4-dihydroxy-6-methyl-5-{[3,4,5-trihydroxy-6-(hydroxymethyl)oxan-2-yl]oxy}oxan-2-yl)oxy]-3,5-dihydroxy-2-(3,4,5-trihydroxyphenyl)chromen-4-one	C27H30O17	0.00558276	0.0198689	1.07284	627.153	3.823	[M+H]+1
MP592.pos	Cytidine	C9H13N3O5	2.91e-05	0.000838692	1.15576	244.092	0.625	[M+H]+1
MP593.pos	D-Seryl-L-leucine	C9H18N2O4	0.00510152	0.0191666	1.04091	219.133	1.888	[M+H]+1
MP5937.pos	MFCD27967783	C19H22O5	0.0741608	0.12725	0.894822	331.154	4.611	[M+H]+1
MP594.pos	2-(3,4-dihydroxyphenyl)-5,7-dihydroxy-3,4-dihydro-2H-1-benzopyran-4-one	C15H12O6	0.0310155	0.0657048	0.902852	289.07	3.761	[M+H]+1
MP5942.pos	amfonelic acid	C18H16N2O3	0.00216755	0.0109556	1.13077	326.149	2.883	[M+NH4]+1
MP595.pos	leu-gly-leu	C14H27N3O4	1.68e-06	0.000215043	1.08668	302.206	3.86	[M+H]+1
MP596.pos	2-[(3-Ethoxy-3-oxopropanoyl)amino]benzoic acid	C12H13NO5	0.473075	0.533932	0.847626	252.086	4.118	[M+H]+1
MP5964.pos	(+)-Jamesoniellide F	C20H20O6	0.306213	0.378192	0.838422	357.132	4.371	[M+H]+1
MP597.pos	1-pentadecanoyl-sn-glycero-3-phosphocholine	C23H48NO7P	0.0251387	0.057022	1.03852	482.323	6.892	[M+H]+1
MP5971.pos	2-Isobutyl-3-methoxypyrazine	C9H14N2O	0.000720472	0.00570512	1.10228	167.117	4.771	[M+H]+1
MP5975.pos	10,10-Dimethyl-6H,10H-chromeno[6',7':4,5]furo[3,2-c]chromene-3,6a(13aH)-diol	C20H18O5	0.672603	0.702832	0.712008	339.122	4.537	[M+H]+1
MP5988.pos	3-hydroxy-4-(3-hydroxyphenyl)-1,2-dihydroquinolin-2-one	C15H11NO3	0.0417283	0.0817409	1.03942	254.08	3.501	[M+H]+1
MP603.pos	2-hydroxy-8-(4-hydroxyphenyl)phenalen-1-one	C19H12O3	0.586837	0.62803	0.654585	289.085	6.75	[M+H]+1
MP6031.pos	?sclerketide D	C17H26O5	0.0164866	0.0429952	0.975348	311.184	5.593	[M+H]+1
MP6079.pos	Perforamone D	C15H14O5	0.0248809	0.0568531	1.08184	275.091	3.954	[M+H]+1
MP6084.pos	Hyacinthacine A4	C9H17NO3	0.415082	0.480184	0.802835	170.117	3.975	[M+H-H2O]+1
MP6099.pos	pinolenic acid	C18H30O2	0.597911	0.638412	0.74252	279.231	5.132	[M+H]+1
MP6101.pos	3-[(2,4-Dimethoxyphenyl)amino]-3-oxopropanoic acid	C11H13NO5	0.0639174	0.113225	0.934286	240.086	3.804	[M+H]+1
MP6127.pos	2-hydroxy-1H-naphtho[2,1,8-mna]xanthen-1-one	C19H10O3	0.279985	0.350987	0.764411	287.069	5.678	[M+H]+1
MP6133.pos	TRIS(3-CHLOROPROPYL)PHOSPHATE	C9H18Cl3O4P	0.0812906	0.137705	0.921431	327.007	6.397	[M+H]+1
MP614.pos	SM(d18:1/16:0(2OH))	C39H79N2O7P	0.0435364	0.0841765	1.19227	719.576	8.242	[M+H]+1
MP616.pos	7-hydroxy-1,4a-dimethyl-9-oxo-7-(propan-2-yl)-1,2,3,4,4a,4b,5,6,7,9,10,10a-dodecahydrophenanthrene-1-carboxylic acid	C20H30O4	0.0717684	0.12383	0.991521	335.218	6.931	[M+H]+1
MP6167.pos	desmethylenylnocardamine	C26H46N6O9	0.331879	0.403461	0.990019	587.338	3.916	[M+H]+1
MP6174.pos	PE(0:0/15:0)	C20H42NO7P	0.33359	0.405011	0.806376	440.276	6.723	[M+H]+1
MP6175.pos	4-Methoxycinnamaldehyde	C10H10O2	0.205359	0.276388	0.935479	163.075	5.791	[M+H]+1
MP619.pos	fortuneilin E	C33H30O13	0.0672447	0.118179	1.02363	635.167	7.31	[M+H]+1
MP6203.pos	MM3670000	C12H26O7	0.467132	0.52915	0.655242	283.174	3.447	[M+H]+1
MP6217.pos	Tetrahydrobungeanool	C18H33NO2	0.0989198	0.160831	0.90568	328.284	6.055	[M+H+MeOH]+1
MP6229.pos	petasiphenone	C17H14O7	0.00608147	0.0210252	1.1132	331.08	3.932	[M+H]+1
MP6243.pos	(1e)-1-(4-hydroxy-3-methoxyphenyl)dec-1-ene-3,5-dione	C17H22O4	0.107116	0.169997	0.984621	308.185	4.799	[M+NH4]+1
MP6267.pos	N-(10-hydroxy-10-methylundecyl)acetamide	C14H29NO2	0.000785221	0.00570512	1.06288	244.226	5.065	[M+H]+1
MP6276.pos	3-({4,5-dihydroxy-6-methyl-3-[(3,4,5-trihydroxy-6-methyloxan-2-yl)oxy]oxan-2-yl}oxy)-5,7-dihydroxy-2-(4-hydroxy-3-methoxy-5-{[3,4,5-trihydroxy-6-(hydroxymethyl)oxan-2-yl]oxy}phenyl)chromen-4-one	C34H42O21	0.011057	0.0328532	1.07499	787.226	3.802	[M+H]+1
MP6279.pos	5-Oxoprolyltryptophan	C16H17N3O4	0.000214733	0.0026466	1.19036	316.128	4.139	[M+H]+1
MP6284.pos	9S-HHTrE	C16H26O3	0.020184	0.0485248	1.05444	267.195	5.821	[M+H]+1
MP6285.pos	Jioglutin A diacetate	C14H19ClO7	0.254632	0.325732	1.03099	335.091	5.999	[M+H]+1
MP6303.pos	Isoschaftoside	C26H28O14	0.415772	0.480333	0.727423	565.163	6.805	[M+H]+1
MP6304.pos	TCEP	C6H12Cl3O4P	0.000275818	0.00296401	1.08664	284.96	5.548	[M+H]+1
MP631.pos	Ile-val	C11H22N2O3	0.000189771	0.00250081	1.12484	231.17	2.682	[M+H]+1
MP6323.pos	4-hydroxy-2,6-dimethoxybenzaldehyde	C9H10O4	0.0402647	0.0793352	1.18967	183.065	3.469	[M+H]+1
MP6329.pos	N-(1H-Indol-3-ylacetyl)isoleucine	C16H20N2O3	0.00986971	0.0299962	1.01019	289.154	4.264	[M+H]+1
MP633.pos	5-Aminovaleric acid betaine	C8H17NO2	0.660943	0.692984	0.806813	160.133	0.647	[M+H]+1
MP6336.pos	(-)-C-3'-Methoxylrocaglaol	C27H28O7	0.0864405	0.145108	0.927066	465.185	3.224	[M+H]+1
MP6340.pos	(3R)-3-[(3-Hydroxy-3-methylbutanoyl)oxy]-4-(trimethylammonio)butanoate	C12H23NO5	0.109251	0.171628	1.00784	262.164	1.11	[M+H]+1
MP6347.pos	Asp-Trp	C15H17N3O5	0.0188733	0.0468057	1.03744	320.123	3.529	[M+H]+1
MP635.pos	3,4,5-trihydroxy-6-(hydroxymethyl)oxan-2-yl 3-hydroxy-4,5-dimethoxybenzoate	C15H20O10	0.000260705	0.00295678	1.21839	378.138	3.008	[M+NH4]+1
MP6361.pos	palmitoleoyl ethanolamide	C18H35NO2	0.610013	0.646466	0.753649	298.273	7.758	[M+H]+1
MP6378.pos	3-(2-hydroxy-4-methoxyphenyl)prop-2-enoic acid	C10H10O4	0.0128985	0.036572	0.993685	195.065	3.387	[M+H]+1
MP6387.pos	(2E)-3-(4-{[(2S,3R,4S,5S,6R)-3,4,5-trihydroxy-6-(hydroxymethyl)oxan-2-yl]oxy}phenyl)prop-2-enoic acid	C15H18O8	2.91e-05	0.000838692	1.07728	327.106	4.566	[M+H]+1
MP64.pos	L-Pyroglutamic acid	C5H7NO3	0.309991	0.382349	0.782549	130.049	0.894	[M+H]+1
MP6403.pos	Paeonol	C9H10O3	0.0115511	0.0336755	1.1569	333.135	4.414	[2M+H]+1
MP642.pos	Ethyl 4-oxo-3-piperidinecarboxylate	C8H13NO3	0.510178	0.563498	0.957693	189.123	0.666	[M+NH4]+1
MP6427.pos	ID-8	C16H14N2O4	0.00329622	0.014448	1.18066	299.102	4.129	[M+H]+1
MP643.pos	N6-Acetyl-L-lysine	C8H16N2O3	0.510178	0.563498	0.957693	189.123	0.663	[M+H]+1
MP644.pos	MFCD03939870	C7H12N2O2	0.440728	0.504775	0.976457	189.123	0.662	[M+H+MeOH]+1
MP6444.pos	9,10,18-tris(acetyloxy)-12-(furan-3-yl)-8,17,19,20-tetrahydroxy-1,11-dimethyl-4,14-dioxo-5,13-dioxahexacyclo[17.2.1.02,?.0?,2?.0?,1?.011,1?]docosan-22-yl acetate	C34H40O17	0.016338	0.0429952	1.00147	721.224	5.595	[M+H]+1
MP6458.pos	DMH	C15H23N5O6S	0.0179761	0.0456365	1.0189	402.143	4.041	[M+H]+1
MP6470.pos	(15r,19r,20s)-19-hydroxy-3,13,21-triazapentacyclo[11.8.0.02,1?.0?,?.01?,2?]henicosa-1(21),2(10),4,6,8,11-hexaen-14-one	C18H17N3O2	0.112428	0.174846	1.01192	308.139	4.7	[M+H]+1
MP648.pos	2-(2-amino-3-methylbutanamido)-3-phenylpropanoic acid	C14H20N2O3	0.000207959	0.00261353	1.12467	265.154	3.531	[M+H]+1
MP6482.pos	N-Benzylformamide	C8H9NO	0.371645	0.441417	0.94769	136.075	3.858	[M+H]+1
MP6488.pos	7,8-dihydroxy-1,1-dimethyl-3,4-dihydro-2h-isoquinoline-3-carboxylic acid	C12H15NO4	0.373337	0.442862	0.714055	238.106	0.817	[M+H]+1
MP650.pos	DMK	C15H28N4O6S	0.0238481	0.0548979	1.15023	393.185	0.666	[M+H]+1
MP6508.pos	Estriol	C18H24O3	0.630868	0.666712	0.819526	289.179	5.536	[M+H]+1
MP6518.pos	2-[(3-Amino-2-oxo-2H-chromen-4-yl)amino]benzoic acid	C16H12N2O4	0.00296174	0.0135686	1.09365	297.086	3.905	[M+H]+1
MP6520.pos	(1S)-Tricyclo[7.3.1.0~2,7~]tridec-2(7)-en-13-one	C13H18O	0.509288	0.563498	0.670925	208.169	8.943	[M+NH4]+1
MP6524.pos	folinic acid	C20H23N7O7	0.0212696	0.0505902	1.10098	474.171	3.07	[M+H]+1
MP6540.pos	5-Hydroxy-10,10-dimethyl-6-methylenebicyclo[7.2.0]undecan-2-one	C14H22O2	0.0227429	0.053143	1.09139	223.169	4.772	[M+H]+1
MP6541.pos	Myristamide	C14H29NO	0.573059	0.616122	0.733354	228.231	8.763	[M+H]+1
MP6554.pos	Methyl cinnamate	C10H10O2	0.0297631	0.0637884	0.899699	163.075	4.863	[M+H]+1
MP6566.pos	11-hydroperoxy-3,7,11-trimethyldodeca-1,6,9-triene-3,5-diol	C15H26O4	0.0185576	0.046406	1.11106	271.189	5.213	[M+H]+1
MP6587.pos	4,8-Dimethyl-2-quinolinol	C11H11NO	0.236548	0.306628	1.0817	174.091	3.454	[M+H]+1
MP6594.pos	5-Hydroxyoxindole	C8H7NO2	0.00442168	0.0175733	1.04843	150.054	3.334	[M+H]+1
MP6598.pos	Vibsanol	C19H18O6	0.0192618	0.0473577	1.01877	343.116	3.914	[M+H]+1
MP6599.pos	DESETHYLENECIPROFLOXACIN	C15H16FN3O3	0.0019364	0.0102321	1.15309	306.123	4.163	[M+H]+1
MP6606.pos	L-(-)-Carvone	C10H14O	0.016437	0.0429952	1.10744	151.111	5.155	[M+H]+1
MP6613.pos	(-)-Caryophyllene oxide	C15H24O	0.835397	0.850952	0.531895	221.189	6.329	[M+H]+1
MP6675.pos	2-Hydroxy-3,4-dimethoxybenzoic acid	C9H10O5	0.0321282	0.0679074	0.876994	199.059	0.602	[M+H]+1
MP6711.pos	10Z-heptadecenenitrile	C17H31N	0.0204196	0.0489439	0.930193	250.252	5.93	[M+H]+1
MP6712.pos	sufac#1	C15H30O6S	0.0270128	0.0598141	1.13055	677.353	6.633	[2M+H]+1
MP673.pos	2'-O-Methyladenosine	C11H15N5O4	9.63e-05	0.0018194	1.11554	282.119	1.124	[M+H]+1
MP676.pos	Norfenefrine	C8H11NO2	0.000169242	0.00238478	1.09542	154.086	1.491	[M+H]+1
MP6764.pos	Neoduleen	C18H10O5	0.356673	0.426906	0.727459	307.059	5.282	[M+H]+1
MP6768.pos	Indole-3-butyric acid	C12H13NO2	0.144074	0.209032	0.994234	204.101	4.431	[M+H]+1
MP6777.pos	Tyr-Tyr	C18H20N2O5	0.00268307	0.0125374	1.0863	345.143	2.926	[M+H]+1
MP678.pos	Caprolactam	C6H11NO	0.0170548	0.0439362	1.1957	114.091	3.372	[M+H]+1
MP6787.pos	N-Acetyl-L-carnosine	C11H16N4O4	0.000771337	0.00570512	1.15111	269.128	4.815	[M+H]+1
MP6796.pos	9-Hydroxy-6Z-nonenoic acid	C9H16O3	0.0775436	0.13208	0.801066	173.117	5.226	[M+H]+1
MP6797.pos	(1r,13r)-1-hydroxy-5,7,11,14,18-pentaoxahexacyclo[11.11.0.02,1?.0?,?.01?,23.01?,21]tetracosa-2,4(8),9,15(23),16,19,21-heptaen-24-one	C19H12O7	0.0681173	0.119077	1.08132	353.065	3.981	[M+H]+1
MP6805.pos	Moracin M	C14H10O4	0.00212377	0.0108522	1.07892	243.064	3.761	[M+H]+1
MP6809.pos	Ponganone IX	C20H18O6	0.0395541	0.0782667	1.06856	355.116	4.237	[M+H]+1
MP6812.pos	Biliverdin	C33H34N4O6	0.122965	0.185645	0.973931	583.253	5.944	[M+H]+1
MP682.pos	Valylvaline	C10H20N2O3	0.00173374	0.00962331	1.0432	217.154	1.364	[M+H]+1
MP6835.pos	(-)-Montanine	C17H19NO4	0.00418213	0.0169842	1.02805	302.138	3.463	[M+H]+1
MP6844.pos	Ethyl 3-(N-butylacetamido)propionate	C11H21NO3	0.221838	0.293888	0.844247	216.159	5.444	[M+H]+1
MP6849.pos	(1s,4s,5r,8r,13s,14r,17s,18r,19s,20r)-4,5,9,9,13,19,20-heptamethyl-24-oxahexacyclo[15.5.2.01,1?.0?,1?.0?,1?.0?,13]tetracos-15-ene-10,23-dione	C30H44O3	0.149734	0.215896	1.06384	453.342	4.038	[M+H]+1
MP6852.pos	Dinorlithocholic acid	C22H36O3	0.194475	0.265476	0.895226	349.273	6.907	[M+H]+1
MP6859.pos	4a,8-dimethyl-octahydronaphtho[1,8a-b]oxirene	C12H20O	0.778226	0.800608	0.523784	198.185	8.946	[M+NH4]+1
MP686.pos	pro-phe	C14H18N2O3	0.000136297	0.00214841	1.07541	295.164	3.321	[M+H+MeOH]+1
MP6871.pos	1-(piperidin-1-yl)octadecane-1,12-dione	C23H43NO2	0.456088	0.51727	0.7122	366.335	8.361	[M+H]+1
MP6878.pos	Licochalcone A	C21H22O4	0.0705324	0.122377	0.85252	339.158	4.548	[M+H]+1
MP6887.pos	Linoleyl alcohol	C18H34O	0.31838	0.389597	0.829789	267.267	7.58	[M+H]+1
MP691.pos	(2R)-2-Amino-2-(4-hydroxyphenyl)acetamide	C8H10N2O2	0.179003	0.246626	0.985018	167.081	0.782	[M+H]+1
MP6921.pos	Glu-Val-Phe	C19H27N3O6	0.00697303	0.0232434	1.05947	394.196	4.065	[M+H]+1
MP6928.pos	(2s)-4-[(1e)-2-{[(1s)-1-carboxy-2-(4-hydroxyphenyl)ethyl]amino}ethenyl]-2,3-dihydropyridine-2,6-dicarboxylic acid	C18H18N2O7	0.170169	0.23798	0.843502	375.122	6.154	[M+H]+1
MP6945.pos	Muscone	C16H30O	0.0543101	0.0988423	1.04302	239.236	7.133	[M+H]+1
MP695.pos	8-{5-[(2s)-5,7-dihydroxy-4-oxo-2,3-dihydro-1-benzopyran-2-yl]-2-hydroxyphenyl}-5,7-dihydroxy-2-(4-methoxyphenyl)chromen-4-one	C31H22O10	0.0120106	0.0345817	1.08979	555.121	7.573	[M+H]+1
MP6958.pos	Riboflavol	C17H20N4O7	1.37e-05	0.000635774	1.17208	393.139	3.968	[M+H]+1
MP7.pos	L-Tryptophan	C11H12N2O2	0.0528507	0.0967542	0.952535	205.096	3.11	[M+H]+1
MP7003.pos	L-165041	C22H26O7	0.0301511	0.0644609	0.955045	403.174	4.73	[M+H]+1
MP7009.pos	Ethyl diethylphosphonofluoroacetate	C8H16FO5P	0.193099	0.26487	0.725913	243.08	6.255	[M+H]+1
MP7028.pos	17ALPHA-HYDROXYPROGESTERONE CAPROATE	C27H40O4	0.00450537	0.0177273	1.09434	429.299	4.725	[M+H]+1
MP705.pos	dodecanamide	C12H25NO	0.298754	0.37095	0.82801	200.2	7.046	[M+H]+1
MP7054.pos	Ser-Tyr	C12H16N2O5	0.000114407	0.00189997	1.12536	269.113	1.123	[M+H]+1
MP7055.pos	N-palmitoyl histidine	C22H39N3O3	0.886466	0.895128	0.454501	394.305	6.225	[M+H]+1
MP707.pos	3-(3,4-Dimethoxyphenyl)-1H-benzo[f]chromen-1-one	C21H16O4	0.0421179	0.081945	0.98686	333.111	6.433	[M+H]+1
MP7072.pos	2-(2-Quinolinyl)-1-[3-(trifluoromethyl)phenyl]ethanol	C18H14F3NO	0.174458	0.24212	0.953105	318.111	6.187	[M+H]+1
MP7074.pos	5-Amino-8-quinolinol	C9H8N2O	0.797605	0.816931	0.766891	161.07	4.385	[M+H]+1
MP7090.pos	MFCD00440392	C13H13NO3	0.0253518	0.0573653	0.955368	232.096	5.998	[M+H]+1
MP71.pos	Betaine	C5H11NO2	0.000274734	0.00296401	1.13222	118.086	0.594	[M+H]+1
MP710.pos	3-{[(2S,3R,4S,5R,6R)-4,5-dihydroxy-3-{[(2S,3R,4R,5R,6S)-3,4,5-trihydroxy-6-methyloxan-2-yl]oxy}-6-({[(2R,3R,4R,5R,6S)-3,4,5-trihydroxy-6-methyloxan-2-yl]oxy}methyl)oxan-2-yl]oxy}-2-(3,4-dihydroxyphenyl)-5,7-dihydroxy-4H-chromen-4-one	C33H40O20	0.0842175	0.142404	1.03948	757.216	3.775	[M+H]+1
MP7104.pos	3-hydroxy-2H-pyrrolo[2,3-b]indolo[5,5a,6-b,a]quinazoline-9(8H),7'-dione	C17H12N2O3	0.272322	0.343636	0.73714	293.091	4.518	[M+H]+1
MP7105.pos	N-(3-Methoxybenzyl)palmitamide	C24H41NO2	0.146935	0.21285	1.03739	376.32	8.66	[M+H]+1
MP711.pos	PON-PC	C33H64NO9P	0.0333768	0.0693769	1.05309	650.437	8.362	[M+H]+1
MP7136.pos	4-[(1r,2r)-3,3-dimethyl-2-(3-oxobutyl)cyclobutyl]pent-4-en-1-yl acetate	C17H28O3	0.329639	0.401788	0.782614	281.21	7.251	[M+H]+1
MP7138.pos	5-hydroxy-2-methoxy-7-phenyl-6-{[3,4,5-trihydroxy-6-(hydroxymethyl)oxan-2-yl]oxy}phenalen-1-one	C26H24O9	0.00833767	0.0265431	0.960492	481.148	4.934	[M+H]+1
MP7159.pos	2,4-di-tert-butyl-6-[(dimethylamino)methyl]phenol	C17H29NO	0.403669	0.469852	1.26612	264.231	5.03	[M+H]+1
MP7172.pos	2-Ethylhexyl diglycol	C12H26O3	0.234388	0.305295	0.95945	219.195	7.154	[M+H]+1
MP7184.pos	(1s,2r,3s,4z,5r)-4-(cyanomethylidene)-2,3-dihydroxy-5-{[(2r,3r,4s,5s,6r)-3,4,5-trihydroxy-6-(hydroxymethyl)oxan-2-yl]oxy}cyclohexyl benzoate	C21H25NO10	0.203414	0.274166	1.04081	452.154	2.72	[M+H]+1
MP719.pos	N-Fructosyl phenylalanine	C15H21NO7	0.316154	0.387382	0.828418	328.138	1.746	[M+H]+1
MP7207.pos	3-O-Methylanhydrotuberosin	C21H18O4	0.0043134	0.0172908	1.06846	335.133	3.368	[M+H]+1
MP7240.pos	7,19-dihydroxy-5,21-bis(2-hydroxypropyl)-6,20-dimethoxy-12,14-dioxahexacyclo[13.8.0.02,11.03,?.0?,22.01?,23]tricosa-1,3(8),4,6,10,15,18(23),19,21-nonaene-9,17-dione	C29H26O10	0.0862013	0.145088	1.00809	535.152	6.416	[M+H]+1
MP7241.pos	myricetin 3-O-beta-D-galactopyranoside	C21H20O13	0.247475	0.319212	0.828094	481.096	3.824	[M+H]+1
MP7255.pos	Gln-Tyr	C14H19N3O5	0.00559747	0.0198689	1.01154	310.139	1.202	[M+H]+1
MP7267.pos	Methoxamine	C11H17NO3	0.00309615	0.0139833	1.03661	212.127	1.176	[M+H]+1
MP7278.pos	Dehydroaripiprazole	C23H25Cl2N3O2	0.0346049	0.0708868	1.05689	446.133	3.74	[M+H]+1
MP7288.pos	alpha-N-(3-hydroxyhexadecanoyl) L-ornithine	C21H42N2O4	0.0109399	0.0327143	1.27942	387.321	5.795	[M+H]+1
MP7303.pos	dehydroxynocardamine	C27H48N6O8	0.0517192	0.0952453	0.983088	585.359	3.95	[M+H]+1
MP7308.pos	Isorhamnetin 3-galactosyl-(1->4)-rhamnosyl-(1->6)-galactoside	C34H42O21	0.133445	0.19699	0.859143	787.227	4.073	[M+H]+1
MP732.pos	3-Chloro-N-(4,6-diphenyl-2-pyrimidinyl)benzamide	C23H16ClN3O	7.81e-06	0.000529693	1.20781	386.107	4.336	[M+H]+1
MP7324.pos	Isotanshinone I	C18H12O3	0.000982251	0.00661952	1.12025	277.085	4.788	[M+H]+1
MP7365.pos	(2r,3r,4s)-2-(3,4-dihydroxyphenyl)-2-{[(2s,3r)-2-(3,4-dihydroxyphenyl)-5,7-dihydroxy-3,4-dihydro-2h-1-benzopyran-3-yl]oxy}-3,4-dihydro-1-benzopyran-3,4,5,7-tetrol	C30H26O13	0.00149471	0.00907599	1.20729	595.137	4.783	[M+H]+1
MP7367.pos	(2e)-3-{4-hydroxy-3-[(1e)-2-(4-hydroxy-3-methoxyphenyl)ethenyl]-5-methoxyphenyl}prop-2-enoic acid	C19H18O6	0.1715	0.238765	0.919637	343.116	4.221	[M+H]+1
MP7368.pos	Isoleucylprolylisoleucine	C17H31N3O4	0.00503112	0.019127	1.01604	342.237	3.894	[M+H]+1
MP7389.pos	3,4-bis(2h-1,3-benzodioxol-5-ylmethyl)-4-hydroxyoxolan-2-one	C20H18O7	0.188497	0.25894	1.01994	371.111	4.523	[M+H]+1
MP7394.pos	3-{[(2s,3r,4r,5s,6r)-3,4-dihydroxy-5-{[(2s,3r,4s,5s,6r)-3,4,5-trihydroxy-6-(hydroxymethyl)oxan-2-yl]oxy}-6-({[(2r,3r,4r,5r,6s)-3,4,5-trihydroxy-6-methyloxan-2-yl]oxy}methyl)oxan-2-yl]oxy}-5,7-dihydroxy-2-(4-hydroxy-3-methoxyphenyl)chromen-4-one	C34H42O21	0.174393	0.24212	0.851887	787.226	3.581	[M+H]+1
MP7430.pos	3-Hydroxyfluorene	C13H10O	0.129307	0.191795	0.95854	183.08	6.642	[M+H]+1
MP7431.pos	Ephedrannin D1	C30H24O13	0.0032366	0.0143335	1.1731	593.121	4.781	[M+H]+1
MP7444.pos	3-Hydroxy-3-methyl-pentanedioic acid, 2'-ester with 3-(beta-D-glucopyranosyloxy)-5,7-dihydroxy-2-(4-hydroxy-3-methoxyphenyl)-8-methoxy-4H-1-benzopyran-4-one	C29H32O17	0.538923	0.589645	0.978648	653.169	4.385	[M+H]+1
MP7448.pos	Asn-Trp	C15H18N4O4	0.00940007	0.0290434	1.02977	319.139	3.403	[M+H]+1
MP745.pos	1-oleoyl-sn-glycero-3-phosphoethanolamine	C23H46NO7P	0.118219	0.181122	0.96762	480.307	7.373	[M+H]+1
MP7454.pos	3-(3-Methyl-2-quinoxalinyl)-1,2-propanediol	C12H14N2O2	0.0922559	0.152665	0.881017	219.112	3.213	[M+H]+1
MP7475.pos	6,7-Dimethoxy-2-naphthoic acid	C13H12O4	0.851583	0.863656	0.643502	233.08	4.134	[M+H]+1
MP7495.pos	(2r,3r,4s)-2-(4-hydroxyphenyl)-6-[(2r,3r,4r)-3,4,7,8-tetrahydroxy-2-(4-hydroxyphenyl)-3,4-dihydro-2h-1-benzopyran-6-yl]-3,4-dihydro-2h-1-benzopyran-3,4,7,8-tetrol	C30H26O12	0.0038128	0.0160046	1.11129	579.142	5.127	[M+H]+1
MP7500.pos	3,5,7-trihydroxy-2-(3-hydroxy-4-{[(2S,3R,4S,5S,6R)-3,4,5-trihydroxy-6-(hydroxymethyl)oxan-2-yl]oxy}phenyl)-4H-chromen-4-one	C21H20O12	0.259798	0.330523	0.870827	465.101	3.991	[M+H]+1
MP7572.pos	(1e)-1,7-bis(4-hydroxyphenyl)hept-1-ene-3,5-dione	C19H18O4	0.108691	0.171143	0.822368	311.127	5.306	[M+H]+1
MP7577.pos	5,6-Dihydroxy-2-(2',4',6'-trihydroxyphenyl)benzofuran-3-carboxylic acid	C15H10O8	0.111736	0.174316	1.08552	319.044	4.474	[M+H]+1
MP7586.pos	ILK	C18H36N4O4	0.00475309	0.0184182	0.988216	187.143	3.296	[M+2H]+2
MP7592.pos	(5s)-3-oxo-1h,2h,5h,6h,11h,11bh-indolo[3,2-g]indolizine-5-carboxylic acid	C15H14N2O3	0.34892	0.419788	0.834468	271.107	4.307	[M+H]+1
MP760.pos	(4E,8E,10E-d18:3)sphingosine	C18H33NO2	0.000190922	0.00250081	1.13482	296.257	5.653	[M+H]+1
MP7610.pos	Prunin	C21H22O10	0.0547147	0.0993841	0.94002	435.127	4.372	[M+H]+1
MP7613.pos	4-Hydroxy-4-(5-hydroxy-7-methoxy-4-oxo-4H-chromen-2-yl)-2,5-cyclohexadien-1-yl beta-D-glucopyranoside	C22H24O11	0.0622735	0.111588	1.08002	465.141	4.164	[M+H]+1
MP7624.pos	N-(E-4-coumaroyl)-aspartate	C13H13NO6	0.0263383	0.0588477	1.25128	280.081	3.632	[M+H]+1
MP764.pos	Valylproline	C10H18N2O3	1.56e-06	0.000215043	1.10635	215.138	1.325	[M+H]+1
MP768.pos	Ceramide (d18:1/20:0)	C38H75NO3	0.424142	0.488184	0.833302	594.58	8.78	[M+H]+1
MP7680.pos	12-keto tridecanoic acid	C13H24O3	0.924112	0.929107	0.497021	229.179	5.846	[M+H]+1
MP769.pos	TKK	C16H33N5O5	0.368567	0.438321	0.804769	393.285	6.481	[M+NH4]+1
MP7720.pos	3,3-Dimethylcyclohexanone	C8H14O	0.502422	0.55758	0.815178	127.111	4.464	[M+H]+1
MP7740.pos	Sulfamethazine	C12H14N4O2S	0.000493833	0.00459264	1.42457	279.092	5.913	[M+H]+1
MP7790.pos	3,7,8-Trihydroxy-3-methyl-3,4-dihydro-1H,10H-pyrano[4,3-b]chromen-10-one	C13H12O6	0.0102749	0.0308246	0.944102	282.096	4.1	[M+NH4]+1
MP782.pos	N-C18:0 Phytoceramide	C36H73NO4	0.000182321	0.00247183	1.32467	584.56	8.04	[M+H]+1
MP7827.pos	MFCD00044582	C10H13NO2	0.134909	0.197895	1.17363	180.101	3.395	[M+H]+1
MP783.pos	Rutin	C27H30O16	0.118236	0.181122	0.908922	611.158	3.991	[M+H]+1
MP786.pos	PE(18:3(9Z,12Z,15Z)/0:0)	C23H42NO7P	0.409179	0.475077	0.665754	476.276	6.601	[M+H]+1
MP7860.pos	Veratrole	C8H10O2	0.00177912	0.00973283	1.14357	139.075	4.351	[M+H]+1
MP7863.pos	5-[(2s)-2-amino-2-carboxyethyl]-2-hydroxybenzoic acid	C10H11NO5	0.211802	0.283826	0.857643	226.07	3.564	[M+H]+1
MP7865.pos	2,2'-bis(3,4-dihydroxyphenyl)-3',4,5',6-tetrahydroxyspiro[2H-1-benzofuran-3,9'-3,4-dihydro-2H-furo[2,3-h]chromene]-8'-one	C30H22O12	0.209899	0.282089	0.93753	575.116	4.155	[M+H]+1
MP7871.pos	(1r,13s,14s,16r,19s)-10-carbamoyl-14-ethyl-9-oxo-8,16-diazahexacyclo[11.5.2.11,?.02,?.01?,1?.012,21]henicosa-2,4,6,10,12(21)-pentaen-16-ium-16-olate	C22H23N3O3	0.524946	0.576386	0.678567	189.591	2.867	[M+2H]+2
MP788.pos	Aceglutamide	C7H12N2O4	0.000309702	0.00313069	1.35398	189.086	0.743	[M+H]+1
MP7882.pos	6,8-Di-C-beta-D-arabinopyranosylapigenin	C25H26O13	0.0572544	0.103593	1.02479	535.152	6.32	[M+H]+1
MP789.pos	1-palmitoyl-2-hydroxy-sn-glycero-3-phosphoethanolamine	C21H44NO7P	0.1128	0.175014	0.811993	454.291	7.055	[M+H]+1
MP7891.pos	(4ar,8ar,9as)-3,8a-dimethyl-4h,4ah,5h,9h,9ah-naphtho[2,3-b]furan-2,8-dione	C14H16O3	0.353124	0.423203	0.827569	233.116	5.638	[M+H]+1
MP7925.pos	(1s,2s,4ar,5r,8r,8ar)-5-bromo-8-hydroxy-2-isopropyl-4a,8-dimethyl-octahydronaphthalen-1-yl acetate	C17H29BrO3	0.480458	0.540297	0.717707	361.138	4.426	[M+H]+1
MP794.pos	Hypoxanthine	C5H4N4O	0.110848	0.173843	0.995664	137.045	0.669	[M+H]+1
MP7957.pos	{1-[(2r,3r,4s,5s,6r)-3,4,5-trihydroxy-6-(hydroxymethyl)oxan-2-yl]indol-3-yl}methyl acetate	C17H21NO7	0.608665	0.646185	0.822592	352.138	2.962	[M+H]+1
MP7958.pos	UNII:K0N34Z34O8	C13H28O4	0.753649	0.777906	0.511745	249.205	6.158	[M+H]+1
MP7988.pos	7-methoxy-1-methyl-3H,4H,9H-pyrido[3,4-b]indole	C13H14N2O	0.23673	0.306628	0.949486	215.117	6.147	[M+H]+1
MP8009.pos	PC(O-12:0/2:0)	C22H46NO7P	0.107692	0.170619	0.936118	468.307	6.436	[M+H]+1
MP8033.pos	Clauslactone K	C20H20O6	0.0186974	0.0464935	1.14538	357.132	5.7	[M+H]+1
MP8035.pos	Sitagliptin	C16H15F6N5O	0.249721	0.321663	0.818507	408.121	4.397	[M+H]+1
MP8053.pos	N-Cyclohexyl-2-benzothiazol-amine	C13H16N2S	0.779108	0.80063	0.68837	233.11	5.551	[M+H]+1
MP8084.pos	α-Linolenoyl Ethanolamide	C20H35NO2	0.00399143	0.0164979	1.16109	322.273	6.143	[M+H]+1
MP811.pos	Quinoline	C9H7N	0.157318	0.223335	0.986353	130.065	2.45	[M+H]+1
MP8115.pos	3,5-Dimethoxybiphenyl	C14H14O2	9.78e-05	0.0018194	1.0166	215.106	5.477	[M+H]+1
MP812.pos	Robinin	C33H40O19	0.00210207	0.0108007	1.20798	741.221	3.885	[M+H]+1
MP8124.pos	2,6-Dihydroxy-2-(4-hydroxybenzyl)-3-oxo-2,3-dihydro-1-benzofuran-4-yl beta-D-glucopyranoside	C21H22O11	0.136887	0.200165	0.802336	451.122	3.679	[M+H]+1
MP8127.pos	N-Ethyl-4-piperidinecarboxamide	C8H16N2O	0.66207	0.693384	0.63569	157.133	4.884	[M+H]+1
MP813.pos	4-(2,6,6-Trimethyl-4-oxo-2-cyclohexen-1-yl)-2-butanyl 6-O-beta-D-xylopyranosyl-beta-D-glucopyranoside	C24H40O11	0.00412657	0.016981	1.08646	505.263	4.304	[M+H]+1
MP8141.pos	N-(Cyclohexylmethyl)cyclohexanamine	C13H25N	0.168253	0.235656	1.14912	196.205	4.209	[M+H]+1
MP8147.pos	4-(5,6-Dihydroxyheptyl)-3-methyl-2(5H)-furanone	C12H20O4	0.000851646	0.00595512	1.12086	229.143	6.389	[M+H]+1
MP816.pos	H-GLU-VAL-OH	C10H18N2O5	0.040842	0.0803024	1.06325	247.128	1.524	[M+H]+1
MP8166.pos	Tetrahydrosappanone A Trimethyl Ether	C19H22O5	0.0595758	0.107167	0.849374	331.153	4.737	[M+H]+1
MP8176.pos	(3β,8.Xi.,9.Xi.,14.Xi.)-Spirost-5-en-3-yl 4-O-(6-deoxy-α-L-mannopyranosyl)-β-D-glucopyranoside	C39H62O12	0.0118742	0.0342949	0.941101	723.429	4.595	[M+H]+1
MP8187.pos	8,12,14-trihydroxy-4-methyl-3,11-dioxa-15-azatetracyclo[8.8.0.02,?.013,1?]octadeca-1,4,7,9,14-pentaen-6-one	C16H15NO6	0.0089344	0.0280709	1.12553	318.096	4.303	[M+H]+1
MP82.pos	L-beta-homothreonine	C5H11NO3	0.000290026	0.00296401	1.0785	116.07	0.617	[M+H-H2O]+1
MP820.pos	3-{[(2S,3R,4S,5S,6R)-4,5-dihydroxy-3-{[(2S,3R,4R,5R,6S)-3,4,5-trihydroxy-6-methyloxan-2-yl]oxy}-6-({[(2R,3R,4R,5R,6S)-3,4,5-trihydroxy-6-methyloxan-2-yl]oxy}methyl)oxan-2-yl]oxy}-5,7-dihydroxy-2-(4-hydroxyphenyl)-6-methoxy-4H-chromen-4-one	C34H42O20	0.0244312	0.055963	1.11167	771.232	3.944	[M+H]+1
MP8208.pos	15-Deoxy-Δ12,14-prostaglandin J2-2-glycerol ester	C23H34O5	0.863147	0.87253	0.681879	391.244	7.054	[M+H]+1
MP8251.pos	N-[9,10-Dihydrojasmonoyl]isoleucine	C18H31NO4	0.104327	0.167572	0.948929	326.232	5.52	[M+H]+1
MP8253.pos	5-[(6-{[2-(3,4-dihydroxyphenyl)-5-hydroxy-7-methoxy-4-oxochromen-3-yl]oxy}-3,4,5-trihydroxyoxan-2-yl)methoxy]-3-hydroxy-3-methyl-5-oxopentanoic acid	C28H30O16	0.0625505	0.111869	0.810655	623.158	4.377	[M+H]+1
MP827.pos	L-Aspartic acid	C4H7NO4	3.97e-05	0.000946713	1.18466	134.044	0.584	[M+H]+1
MP8274.pos	G3335	C16H19N3O5	6.64e-05	0.00137258	1.11835	334.138	3.871	[M+H]+1
MP8280.pos	2,6-di-tert-butyl-4-(morpholin-4-ylmethyl)phenol	C19H31NO2	0.482522	0.541762	0.780593	306.242	5.032	[M+H]+1
MP8285.pos	6,7,8-trimethoxy-3-(propan-2-ylidene)-1,4-benzodioxin-2-one	C14H16O6	5.25e-05	0.00116189	1.26622	281.101	4.288	[M+H]+1
MP8296.pos	Myricetin	C15H10O8	0.0956571	0.156898	0.721613	319.044	3.781	[M+H]+1
MP83.pos	L-Proline	C5H9NO2	0.000290027	0.00296401	1.07882	116.07	0.616	[M+H]+1
MP831.pos	L-Isoleucyl-L-serine	C9H18N2O4	2.83e-05	0.000838692	1.04696	219.133	0.815	[M+H]+1
MP8326.pos	3-hydroxy-8,8-dimethyl-7-({[(2r,3r,4s,5s,6r)-3,4,5-trihydroxy-6-(hydroxymethyl)oxan-2-yl]oxy}methyl)-2h-1,4-benzothiazin-5-one	C17H23NO8S	0.00238424	0.0118575	1.08902	402.12	3.658	[M+H]+1
MP8350.pos	1-[4-Hydroxy-3-(2-hydroxyethyl)phenyl]ethanone	C10H12O3	0.127616	0.190197	1.09532	181.085	3.462	[M+H]+1
MP8357.pos	15,16-dimethoxytricyclo[12.3.1.1?,a??]nonadeca-1(18),2,4,6(19),14,16-hexaene-3,9,17-triol	C21H26O5	0.156836	0.223335	0.901373	359.184	4.984	[M+H]+1
MP8395.pos	Phe-Trp	C20H21N3O3	0.003002	0.0136856	0.978559	352.164	4.148	[M+H]+1
MP84.pos	Trigonelline	C7H7NO2	0.0928964	0.15318	1.06348	138.054	0.606	[M+H]+1
MP8406.pos	5-[(3ar,4r,6ar)-4-(2h-1,3-benzodioxol-5-yl)-hexahydrofuro[3,4-c]furan-1-yl]-2h-1,3-benzodioxole	C20H18O6	0.235902	0.30641	0.926999	355.116	4.522	[M+H]+1
MP8461.pos	(25R)-Delta(4)-dafachronic acid	C27H42O3	0.542965	0.591978	0.774618	415.32	6.484	[M+H]+1
MP8464.pos	4-Methoxybenzaldehyde	C8H8O2	0.0947591	0.1557	0.91098	137.059	3.668	[M+H]+1
MP8467.pos	10,14,14a-trihydroxy-1,2,6a,6b,9,9,12a-heptamethyl-hexadecahydropicene-4a-carboxylic acid	C30H50O5	0.171382	0.238765	0.980971	491.372	4.863	[M+H]+1
MP8485.pos	2-(14,15-Epoxyeicosatrienoyl) glycerol	C23H38O5	0.346187	0.417186	0.716455	395.276	7.576	[M+H]+1
MP85.pos	Acetophenone	C8H8O	0.00145692	0.00903293	1.03194	121.064	0.929	[M+H]+1
MP8520.pos	beta-Alanylleucine	C9H18N2O3	0.00169149	0.00962331	1.09976	185.128	3.673	[M+H-H2O]+1
MP8529.pos	5,7-dihydroxy-2-(4-hydroxy-3-methoxyphenyl)-3-{[3,4,5-trihydroxy-6-(hydroxymethyl)oxan-2-yl]oxy}-4H-chromen-4-one	C22H22O12	0.531394	0.582092	0.759961	479.117	4.188	[M+H]+1
MP8566.pos	Methanandamide	C23H39NO2	0.469056	0.530684	0.632719	362.305	6.425	[M+H]+1
MP860.pos	PC(P-16:0/2:0)	C26H52NO7P	0.00339513	0.0146306	1.27411	522.354	7.303	[M+H]+1
MP8606.pos	1-Stearoyl-2-arachidonyl-sn-glycero-3-phosphocholine	C46H84NO8P	0.346309	0.417186	0.845655	810.597	9.128	[M+H]+1
MP8612.pos	5-Methyl-5-[4-(4-oxo-1,4-dihydro-2-quinazolinyl)phenyl]-2,4-imidazolidinedione	C18H14N4O3	0.000413409	0.00404705	1.1521	335.111	4.098	[M+H]+1
MP8621.pos	Desoxypeganine	C11H12N2	0.0446891	0.0859737	1.14104	173.107	3.691	[M+H]+1
MP863.pos	4-Ethylbenzaldehyde	C9H10O	0.0693707	0.121041	1.02242	135.08	3.157	[M+H]+1
MP866.pos	Glu-Leu	C11H20N2O5	1.26e-05	0.000616234	1.17975	261.144	2.425	[M+H]+1
MP868.pos	Thr-Leu	C10H20N2O4	0.00043923	0.00421882	1.01901	233.149	2.221	[M+H]+1
MP8690.pos	12-[5-hydroxy-6-(hydroxymethyl)piperidin-2-yl]dodecan-2-one	C18H35NO3	0.0359818	0.0729763	1.1225	314.268	5.181	[M+H]+1
MP8710.pos	Quercetin 3-glucosyl-(1->6)-glucosyl-(1->4)-rhamnoside	C33H40O21	0.0862534	0.145088	0.909717	773.211	3.398	[M+H]+1
MP8752.pos	{3,4,5-trihydroxy-6-[(5-methyl-2-oxochromen-4-yl)oxy]oxan-2-yl}methyl acetate	C18H20O9	0.0122307	0.0349985	1.19687	381.117	4.532	[M+H]+1
MP877.pos	2-(6-aminopurin-9-yl)-5-(methanesulfinylmethyl)oxolane-3,4-diol	C11H15N5O4S	0.000548814	0.00490766	1.08884	314.091	0.803	[M+H]+1
MP8771.pos	4'-(Imidazol-1-yl)acetophenone	C11H10N2O	0.0154163	0.0416777	0.930056	187.086	4.987	[M+H]+1
MP8787.pos	?±-Naphthoflavone	C19H12O2	0.0218079	0.0514754	1.10288	273.09	4.232	[M+H]+1
MP879.pos	Carbofuran	C12H15NO3	0.0444126	0.0856924	0.967105	222.112	0.755	[M+H]+1
MP8806.pos	4,5-dihydroxy-n-(2-methylpropyl)oct-2-enimidic acid	C12H23NO3	0.152136	0.217671	0.85104	230.174	5.036	[M+H]+1
MP881.pos	(1's,2r,2's,4's,5r,7's,8'r,9's,12's)-5,7',9',17'-tetramethyl-5'-oxaspiro[oxane-2,6'-pentacyclo[10.8.0.02,?.0?,?.013,1?]icosane]-13'(18'),14',16'-triene	C27H38O2	0.00680629	0.0227692	1.03704	395.293	5.859	[M+H]+1
MP8816.pos	Tuliposide B	C11H18O9	0.277233	0.348886	0.864332	295.101	4.829	[M+H]+1
MP8818.pos	4-[5-(4-hydroxy-3,5-dimethoxyphenyl)-3,4-dimethyloxolan-2-yl]-2,6-dimethoxyphenol	C22H28O7	0.112912	0.175014	1.01879	405.19	3.952	[M+H]+1
MP882.pos	Ile-Trp	C17H23N3O3	6.01e-07	0.0001864	1.12974	318.18	3.882	[M+H]+1
MP883.pos	Phenethylamine	C8H11N	0.00186477	0.00996687	1.11226	122.096	2.464	[M+H]+1
MP8836.pos	isorhamnetin 3-O-[(S)-3-hydroxy-3-methylglutaroyl(1-6)]-alpha-L-rhamnopyr+	C34H40O20	0.00562471	0.0198897	1.08044	769.215	4.157	[M+H]+1
MP8850.pos	(2-{[(2r)-2-[(8-carboxyoctanoyl)oxy]-3-hydroxypropyl phosphonato]oxy}ethyl)trimethylazanium	C17H34NO9P	0.381781	0.451151	0.947447	428.203	3.869	[M+H]+1
MP886.pos	N-Acetylornithine	C7H14N2O3	0.15593	0.222415	0.944393	175.107	0.636	[M+H]+1
MP89.pos	4-Guanidinobutyric acid	C5H11N3O2	0.0475888	0.0895903	0.999653	146.092	0.653	[M+H]+1
MP890.pos	PE(0:0/18:3(9Z,12Z,15Z))	C23H42NO7P	0.0171355	0.0440221	0.853392	476.276	6.5	[M+H]+1
MP8921.pos	10a-hydroxy-decahydrobenzo[8]annulen-7-one	C12H20O2	0.0534954	0.0977421	0.967516	197.153	6.012	[M+H]+1
MP894.pos	SN-GLYCERO-3-PHOSPHOCHOLINE	C8H20NO6P	0.0360173	0.0729763	0.924181	258.109	0.585	[M+H]+1
MP8975.pos	methanone, dicyclohexyl-	C13H22O	0.567394	0.614002	0.66294	177.163	7.641	[M+H-H2O]+1
MP902.pos	8-hydroxy-11-(hydroxymethyl)-1,5,11-trimethyltricyclo[6.2.1.0?,a??]undec-2-en-9-one	C15H22O3	0.0453241	0.0867312	1.06649	251.163	4.605	[M+H]+1
MP9066.pos	Methylecgonine	C10H17NO3	0.283706	0.354156	0.676212	200.128	4.955	[M+H]+1
MP9067.pos	9-Decyn-1-ol	C10H18O	0.0096947	0.0296978	1.11431	155.142	4.895	[M+H]+1
MP9078.pos	3-Benzyl-6-(1H-indol-3-ylmethyl)-2,5-piperazinedione	C20H19N3O2	0.452945	0.514333	0.710129	334.154	4.578	[M+H]+1
MP909.pos	1-methylpyrazole-5-carbaldehyde	C5H6N2O	0.121882	0.18461	0.920906	111.055	0.633	[M+H]+1
MP9106.pos	Triethyl citrate	C12H20O7	0.890707	0.898436	0.575444	277.127	5.507	[M+H]+1
MP911.pos	5,7-dihydroxy-6-(2-hydroxy-3,4,5,6-tetrahydropyridin-4-yl)-2-methylchromen-4-one	C15H15NO5	0.00015704	0.00228198	1.18334	290.101	3.28	[M+H]+1
MP912.pos	Etiocholanolone	C19H30O2	0.604183	0.642895	0.678221	308.257	8.029	[M+NH4]+1
MP9137.pos	1,4-Naphthoquinone	C10H6O2	0.00487432	0.0188096	1.0223	159.043	3.935	[M+H]+1
MP9153.pos	2-(3,4-Dihydroxyphenyl)-5,7,8-trihydroxy-3-methoxy-4H-chromen-4-one	C16H12O8	0.163034	0.22973	0.947103	333.06	4.029	[M+H]+1
MP918.pos	PC(16:0/0:0)	C24H50NO7P	0.193967	0.265476	0.732421	496.338	7.102	[M+H]+1
MP92.pos	Glycerophospho-N-palmitoyl ethanolamine	C21H44NO7P	0.0165707	0.0430467	0.912664	454.291	7.188	[M+H]+1
MP922.pos	L-Asparagine	C4H8N2O3	0.541116	0.591349	0.750099	133.06	0.61	[M+H]+1
MP9241.pos	2-hydroxy-n-[2-(4-hydroxyphenyl)ethyl]benzenecarboximidic acid	C15H15NO3	0.280035	0.350987	1.00857	258.112	4.948	[M+H]+1
MP929.pos	Glycyl-L-leucine	C8H16N2O3	0.00090835	0.00621151	1.02055	189.123	2.201	[M+H]+1
MP9296.pos	(6E)-7-(4-Methoxy-3-methyl-2-oxo-2H-pyran-6-yl)-5-methyl-6-octenoic acid	C16H22O5	0.00144386	0.00901203	1.11514	277.143	6.427	[M+H-H2O]+1
MP930.pos	Quercetin 3-(2'',3'',4''-triacetylgalactoside)	C27H26O15	0.588369	0.628946	0.793777	591.142	6.924	[M+H]+1
MP9310.pos	2-{4-methoxy-9h-pyrido[3,4-b]indol-1-yl}ethanol	C14H14N2O2	0.00422016	0.0170641	1.32236	243.112	3.842	[M+H]+1
MP933.pos	Tyr-Leu	C15H22N2O4	0.00027793	0.00296401	1.0903	295.164	3.47	[M+H]+1
MP9363.pos	Trifolin	C21H20O11	0.000785197	0.00570512	1.01256	449.107	3.886	[M+H]+1
MP9365.pos	brompheniramine	C16H19BrN2	0.134731	0.197895	1.00679	319.08	4.496	[M+H]+1
MP9373.pos	Neosolaniol	C19H26O8	0.0938824	0.154532	0.948323	383.169	4.208	[M+H]+1
MP9380.pos	4-Fluoro-L-phenylalanine	C9H10FNO2	0.0749683	0.128399	1.14892	184.075	3.84	[M+H]+1
MP941.pos	tetramethyldiaminobutane	C8H20N2	0.000622918	0.0053148	1.24542	145.169	9.253	[M+H]+1
MP9420.pos	Orcinol	C7H8O2	0.0368923	0.0745867	0.944812	125.059	3.961	[M+H]+1
MP9462.pos	Isorhamnetin 3-(6''-malonylglucoside)	C25H24O15	0.215228	0.287176	0.889387	565.116	4.438	[M+H]+1
MP9519.pos	2-[2-Oxo-2-(3-pyridinylamino)ethyl]benzoic acid	C14H12N2O3	0.0594254	0.107104	0.746889	257.091	3.51	[M+H]+1
MP9550.pos	1-(2-Ethyl-2-methyl-tetrahydro-pyran-4-yl)-hexan-1-one	C14H26O2	0.839704	0.85347	0.54158	227.2	6.782	[M+H]+1
MP959.pos	Uracil	C4H4N2O2	0.0924241	0.152672	0.890755	113.034	0.811	[M+H]+1
MP9666.pos	PC(17:2(9Z,12Z)/0:0)	C25H48NO7P	0.027487	0.0605756	1.03014	506.322	6.583	[M+H]+1
MP9669.pos	(1R)-4-(3-Hydroxybutyl)-3,5,5-trimethyl-3-cyclohexen-1-yl 6-O-beta-D-glucopyranosyl-beta-D-glucopyranoside	C25H44O12	0.65896	0.691685	0.665945	537.289	3.977	[M+H]+1
MP9708.pos	6-O-Acetylmorphine	C19H21NO4	0.029229	0.0630695	1.16309	328.156	3.864	[M+H]+1
MP973.pos	2'-Deoxyadenosine	C10H13N5O3	2.57e-05	0.000838692	1.07926	252.108	0.94	[M+H]+1
MP978.pos	(2Z)-2-[(E)-6-(hydroxymethyl)-2,4,8,10-tetramethyldodec-2-enylidene]-4-methylpentanedioic acid	C23H40O5	0.251441	0.322539	0.918948	414.32	7.972	[M+NH4]+1
MP981.pos	2-Phenylglycine	C8H9NO2	0.032353	0.0680731	1.02377	152.07	0.611	[M+H]+1
MP982.pos	Ile-Ile	C12H24N2O3	1.97e-05	0.000834201	1.16611	245.185	3.445	[M+H]+1
MP9822.pos	5,6-DHET	C20H34O4	0.224246	0.295407	0.794642	339.252	6.123	[M+H]+1
MP983.pos	(2s)-2-{[1-hydroxy-2-(1h-indol-3-yl)ethylidene]amino}butanedioic acid	C14H14N2O5	0.0192995	0.0473577	0.885014	291.101	5.484	[M+H]+1
MP9833.pos	PC(O-20:0/17:2(9Z,12Z))	C45H88NO7P	0.964725	0.968892	0.454338	786.644	8.224	[M+H]+1
MP985.pos	L-Isoleucyl-D-tyrosine	C15H22N2O4	0.00067737	0.00552899	1.0702	295.164	3.114	[M+H]+1
MP993.pos	3,6,9,12-Tetraoxatetracosan-1-ol	C20H42O5	0.400861	0.467168	0.794305	380.336	8.269	[M+NH4]+1
MP995.pos	Histamine	C5H9N3	0.0166595	0.0431568	0.991588	112.087	0.462	[M+H]+1
MP9966.pos	3-{4-[4-(2-carboxyethyl)-2,6-dimethoxyphenoxy]-3-methoxyphenyl}propanoic acid	C21H24O8	0.572454	0.616122	0.725023	405.153	4.346	[M+H]+1
